# Supplementary material for: An integrated genetic linkage map for white clover (Trifolium repens L.) with alignment to Medicago
Source: BMC Genomics. 2013 Jun 10;14:388. doi: 10.1186/1471-2164-14-388 (PMC3693905; doi:10.1186/1471-2164-14-388)
Supplement: Additional file 1 — Tabulated white clover GeneThresher®-derived ‘gtrs’ (n=465) and genomic ‘ats’ (n=31) SSR marker and locus summary including primers and sequence identifiers. SSR name refers to the marker and single locus homeologue-specific markers are denoted with an @ suffix; LG = Linkage group; cM = genetic distance along on linkage group in centimorgans; Type refers to repeat motif size – di=dinucleotide, tri = trinucleotide, tetra = tetranucleotide, penta = pentanucleotide, hexa = hexanucleotide; Motif = repeat motif; Repeats = number of times the motif was repeated in the source SSR array; eSize (bp) = predicted amplicon size (base pairs) based on in silico data; Forward and Reverse primers identify the primers flanking the SSR used for PCR amplification; and GeneThresher® Sequence Identifier refers to the unique code of the GeneThresher® sequence (Additional file 2) harbouring the mapped SSR. [file 1471-2164-14-388-S1.xlsx]

## Sheet: List SSRs Intgrtd map - FINAL
Additional File 1: Tabulated white clover GeneThresher-derived ‘gtrs’ (n=465) and genomic ‘ats’ (n=31) SSR marker and locus summary.
SSR name*	LG	cM	Type	Motif	Repeats	eSize (bp)	Forward primer (5'®3')	Reverse primer (5'®3')
gtrs139	Tr_7-2	27.222	di	ag	8	107	GGAGATCCCTTGCTTCTATTGTT	GTTTCATTCCATTCCATTCAGAT
gtrs140	Tr_4-2	52.74	di	ag	8	107	GGTGTTGAGAGAGAGAGATCCAA	CGAACGAACCCTAACTTGTAGTG
gtrs141	Tr_6-2	56.091	di	ag	15	107	GGAAGAGAGAGAAAGAGAGAGACA	CTTTCCTTTACCAGACCAAACAG
	Tr_6-1	61.285	di	ag	15	107
gtrs143	Tr_2-2	37.136	di	at	9	100	GTAAACTGCACCTAGAAATGGTC	TTAGATCCCATCCACAATGAATC
gtrs147	Tr_5-1	62.524	di	ca	9	113	AGTCACTTGCACACACAAACAAT	TTCATTCTTCGTCAGTTTAGTTTCA
gtrs149	Tr_7-1	45.31	di	ct	8	102	AACTCTCTAACATAGGGCCAAGC	GTGGTCCGCAAGAACATAAATAG
gtrs150	Tr_4-2	63.882	di	ct	17	100	ACAGACTCACCCTTTCAAGTCAA	GGAGCAGTTTCCATTTAGTAACG
	Tr_4-1	65.07	di	ct	17	100
gtrs154	Tr_5-2	47.721	di	gt	8	134	TTGGTGCTATTTGGTGTTTAGGT	CACTTCTCAACCATTCTGGAACT
	Tr_5-1	61.429	di	gt	8	134
gtrs156	Tr_6-1	46.56	di	gt	12	137	TCTTTATGGGTCAAACTAATGCAA	CATCAATCAAATCCTTTCTAACCA
gtrs158	Tr_1-1	34.894	tri	aac	10	135	ACAACTCAAACAACCAGATCGAA	AGTTAGAAGGTCGATTACGCTCA
gtrs159	Tr_3-2	60.654	tri	aac	12	107	ACTCCTTCATCAGCTTCTCCTTT	ATTTGAAGCATGGGTTTGATG
gtrs160	Tr_6-2	51.891	tri	aag	7	147	TATGATGAACCACAAATCCATGA	TTCTGAGGTGATGAGAAGAAAGG
gtrs161	Tr_6-1	3.479	tri	aag	8	142	TCAAACAACAACAACAACGAGAC	ATTATTTCGTTTCCTTGCCAAAT
	Tr_6-2	3.168	tri	aag	8	142
gtrs162	Tr_1-2	44.871	tri	aat	7	147	CCATACACATCTAACCAATGGAAA	TAAGTGGAAGGTCAAAGTCCAAA
gtrs165	Tr_8-1	51.928	tri	aca	8	122	GATGAAGCTGAAAGATGGATTTG	ATTGATTTGGGTCTACGTTGTTG
gtrs167	Tr_5-2	8.024	tri	aga	7	165	ATACCCAAACACAAACAAACGAG	TAAGTTCAAAGTCTCCGACAAGG
	Tr_5-1	8.412	tri	aga	7	165
gtrs168	Tr_4-1	32.887	tri	aga	9	122	TAACACTGTATCGGTCATTGGTG	GAAGAAGAAGTAGAAGATGGAAGGA
	Tr_4-2	35.174	tri	aga	9	122
gtrs169	Tr_1-1	25.086	tri	agt	8	161	GCATAACTTCACCATCAATCTCC	TAGGGTTAGGGTTGAAGATCCAC
gtrs171	Tr_8-1	19.672	tri	atc	7	103	GATAGCTTCATCAACATGGAACA	CTTCTTCATTCACCACAAAGTGA
	Tr_8-2	21.813	tri	atc	7	103
gtrs173	Tr_8-1	39.019	tri	atc	9	123	GATCTCTCCTTCCCACTCAACTA	TGGTGATGACAATGAGGAAGAAT
gtrs174	Tr_8-1	12.516	tri	atc	11	165	CCTTAAACTTCCCTCTTTCAACC	GGCCACGGAAGAGTAGTGTTAGT
gtrs175	Tr_5-2	7.328	tri	atg	7	145	TTTCCGAAGAAACTAACCAACAA	AGTGAAAGATTAGCGTCACTTCG
	Tr_5-1	11.061	tri	atg	7	145
gtrs178	Tr_3-2	67.88	tri	att	8	150	ATGTAGAGGAGTGGGAAATTGGT	GGCAAATCAAATGCAAAGTAATC
gtrs179	Tr_1-2	48.332	tri	att	8	155	TGTGTCCAGTGTTGTACTTCAGG	TTTAGAAATGCTCCCACAATAGA
	Tr_1-1	46.953	tri	att	8	155
gtrs183	Tr_3-1	41.374	tri	att	17	166	ACCGAGATGAACCTCAACAAATA	CGCAGATATAAGAGTGGAAAGGA
gtrs184	Tr_7-1	46.206	tri	att	19	167	GTCACCAGTCGCTCAACTCTATT	GAATCTTTGAATGTGGAATCACG
gtrs185	Tr_1-2	85.892	tri	caa	7	120	AACAATGGTGTCTTACCCAGAAA	AGTAGTTGTTGTTGTTGAAGATGAA
gtrs187	Tr_1-2	85.473	tri	cat	8	139	CAAACAACAACAACAACCTGAAA	GATTGTGATGAATGGTGATGATG
gtrs190	Tr_5-1	61.144	tri	cca	10	143	CTATCTAGCCCACGAACATTGTC	TACAGGAAAGGTTCTGCTGGTAA
gtrs191	Tr_5-1	42.747	tri	ccg	7	130	TTTCCCTTTCTCTACAATTTCCA	GTTCAGGAAGGAGGAAGATGTTT
	Tr_1-1	84.202	tri	ccg	7	130
	Tr_3-2	29.317	tri	ccg	7	130
gtrs192	Tr_5-2	28.279	tri	cgg	7	142	AAATAAAGATGCAGAGCGTAGAAA	TACTACTGCCTCCGTGAAGAAAT
	Tr_2-2	63.838	tri	cgg	7	142
gtrs194	Tr_2-1	5.945	tri	ctt	8	120	GTCACTCATACCATTCACTCCAA	AATTCCCAACAGTCATCAGGTAA
gtrs195@	Tr_8-2	77.331	tri	ctt	11	141	TCTCAATCTCACGCTACAAATGA	ATAACGCCACCATAGTCATCATC
gtrs196	Tr_4-1	77.609	tri	gaa	9	169	TCTCTCCCTTTGTTTCTTTCTCA	ATTGAGCTTGGAATAGTGTTGGA
gtrs197	Tr_7-2	27.221	tri	gat	8	170	CACAATTCTTTACACCAAGCACA	GTCTCTTCATTCTCCTCCTCCTC
gtrs198	Tr_4-2	74.777	tri	gct	11	152	GTGTATTGAGAACCGAAATCGAG	TCTAAGAGCCTATCCAACAGCAG
gtrs200	Tr_5-2	26.387	tri	gta	7	155	GTGCTTGAACTTGTGTTTGTGTT	CCTCCTTTATCATTCCCTCAACT
	Tr_5-1	31.032	tri	gta	7	155
gtrs201	Tr_6-1	65.314	tri	gtt	11	164	ACCATAGCAGTTGATTGAAGCAT	CGGTGTCACGATTATTTGTTGTA
gtrs202	Tr_6-2	3.025	tri	taa	7	124	TACAATTAGGCTTCGGGTAGACA	TCTACAGCAGTTACACTTGCATAGC
gtrs203	Tr_3-1	14.079	tri	taa	10	161	AAGGCATACTTGTTTGAGACCAA	ATTTACGGATTGGAATTGGAGTT
	Tr_3-2	10.158	tri	taa	10	161
gtrs206	Tr_4-1	78.699	tri	tat	7	141	GCTTTATCACAAGGCAATCATTC	CTTCTGTGAGTAGGTCGAGTGCT
gtrs207	Tr_7-2	40.377	tri	tat	15	167	TCTTCTCTCCTTTCTCTATTCTCCA	ACTTTGGTTCTTTGGGCTTCTAC
gtrs208	Tr_8-1	67.485	tri	tca	8	127	TCTCCTAGAGCAGTAGCATCACC	ATCCAAAGTTGTTGCGAGTTG
gtrs211	Tr_3-2	81.42	tri	tct	9	128	TGAGACCTCCCAATAACATTCAC	CTCCGAAGCTCACTTGGTTAGTA
gtrs212	Tr_1-2	43.791	tri	tct	10	104	CAATCCGTGCAGGTTCTAGTG	CACTTGTCTTCCTCTGCCTTCTA
gtrs213	Tr_8-2	13.545	tri	tga	19	170	TTCCAACATTACCCTTCAACATT	ATCATCATCACCATCATCATCAA
	Tr_8-1	12.311	tri	tga	19	170
gtrs218	Tr_2-1	66.706	tri	tta	8	164	GTCATTCATTCATTCAATTCTTTCC	CGTCTCATTGACAAAGTGCAAC
gtrs219	Tr_3-2	53.573	tri	tta	10	139	CGCTGCATCATTCTTTCTCTTT	GAAGCGTGCTACTGTTATGATTTC
gtrs221	Tr_5-1	64.941	tri	tta	12	118	TTCTTGAATTTGATCCCATCTTT	GTGCTTGTCCTTTCTCCTTCTTT
	Tr_2-2	26.526	tri	tta	12	118
gtrs223	Tr_7-1	40.068	tri	ttc	11	134	TGGCCCTATCTATCTATCCAACA	ATTGGAGTGAGTGGAGAAGAGAA
gtrs225	Tr_5-1	40.925	tri	ttg	8	164	TCTGACCGAATATGTTTGTGTTG	GACAACAACGGATGTGGATG
gtrs226	Tr_4-1	49.832	tri	ttg	11	146	GAATTTGCATAACTTGCTGCTTC	ATGCCACGTCATTTATTGATTT
	Tr_2-1	0	tri	ttg	11	146
gtrs228	Tr_7-2	69.836	tetra	taga	17	141	TCGCATATCAGTAGTTCAAGCAA	TCCATCTATCCATCTATCCATCC
gtrs231	Tr_2-2	66.256	penta	cattg	5	162	CATGTTTGTGCATAGTACCCAAG	TTTCTTGTCGTGTGTTGAGAGAG
gtrs232	Tr_7-1	57.831	di	ac	8	175	CAATTTATGGTTCCCAACAACTT	TGATTTCAATTCCATGTTGTGTT
gtrs235	Tr_6-2	7.908	di	at	13	197	AACGCTATTGAATTTGTGCTTGT	TGCATTGAGAGAGAGGATTTACT
gtrs236	Tr_3-2	29.43	di	at	36	194	TTACCTATCCAAATCTGCAACAAA	AAATTGACTTTCTCACTAGATATGCTC
gtrs238	Tr_7-1	5.224	di	ga	11	196	CAAACACTCATTCAATCGACAAA	CTCTCTCGACCGACTCTCACTT
gtrs239	Tr_1-1	18.695	di	ga	19	218	GTCATCGCTAACATTCTCACCTC	TATGTGTTGTGAGCTGCGTGTTA
gtrs240	Tr_2-1	66.064	di	ga	24	190	ATTGCAGCTCACATCACATGC	TCCATCTTCTTCTTCACTTCTCG
gtrs241	Tr_4-2	50.339	di	tc	20	189	AACATCAACTGACCTTCTCCAAA	TTGAAACATGAATGAATTTGTGG
	Tr_7-1	20.856	di	tc	20	189
	Tr_7-2	20.432	di	tc	20	189
gtrs242	Tr_1-1	31.12	tri	aac	7	174	CACCAGAACAGAACTCAATCCTC	TCGTTTGATTCGATTTGAGAGTT
	Tr_1-2	36.409	tri	aac	7	174
gtrs245	Tr_3-1	79.927	tri	aag	7	233	AAATCCAAACAGCCCAGGAT	GAGGCCCTACTAACTTGGCAGT
gtrs250	Tr_6-1	9.455	tri	aag	10	232	TCAAAGAAAGATCCAGAAAGAGAAA	GGAAGTTCATCACGATTCATCTC
	Tr_6-2	8.826	tri	aag	10	232
gtrs252	Tr_8-2	62.189	tri	aat	29	231	ACAACTCTCATCACTGCTCAACA	GCAAATTCCAAGCGTTACTGTAT
gtrs253	Tr_5-2	34.985	tri	acc	9	224	CAGTTGCAGTAAAGGCAGAAGAT	ATCTCGCAGTGGTAGTTCGTATC
	Tr_3-2	60.043	tri	acc	9	224
gtrs254	Tr_8-2	70.118	tri	aga	12	190	TCATTCTCATTACCAACCAAACC	ATATTACGAACCAGCCAGAAGGT
	Tr_6-1	40.469	tri	aga	12	190
gtrs255	Tr_3-1	59.885	tri	ata	9	209	CAACTCACACATGATCTCCTCAA	CCGGTTACGTCTTTGTGTTCTTA
gtrs257	Tr_4-1	80.817	tri	ata	15	212	GTCTAACTGCATGACCGATCC	TTAGGTTCGTTACCACCTCCATA
gtrs259	Tr_1-2	83.225	tri	atc	10	226	AAACAAATTGGAATCTCAGGTCA	CAAGATGAGGTTGACTCACAAAG
gtrs260	Tr_8-1	61.802	tri	att	7	178	TATTCATTCCTTCATCCAAATCC	CAAATAACACAGAAGTGCGTGAA
gtrs263	Tr_5-2	70.608	tri	att	7	225	ACCTCATTCTATGCCATCATCAC	TAGGAGATGGAGAAGGTGTTTCA
gtrs264	Tr_5-2	30.539	tri	att	7	228	CCATAATAACATCTACACGGCAAA	GCTGTCGGAGAATCAGAGAGTTA
gtrs265	Tr_5-2	30.539	tri	att	7	243	AAATGCGGTCTCTTTCTTCTCTA	ATATGCTTGAATTTGGACTTTGG
gtrs269	Tr_4-1	65.299	tri	att	9	221	TTGTATTTCTTTACACAGCACTTGG	AGCTTTGTGGCTTAATTTGTGAA
	Tr_4-2	64.585	tri	att	9	221
gtrs270	Tr_1-2	90.72	tri	att	9	231	ACTAATGTGTACCGAAAGATTTACAA	AAAGTAGACTCAACCCTCACCAA
	Tr_1-1	85.328	tri	att	9	231
gtrs271	Tr_3-1	20.355	tri	att	9	235	GTCCAATCTAAACCAACGGAAA	TGTTAGAAGTCCCATTGTTGTGA
	Tr_3-2	19.855	tri	att	9	235
gtrs273	Tr_8-2	32.88	tri	att	10	223	GTCGGTGATTAAGGTGAACAGAG	TCATATTTCATACATTGGGTGACTC
gtrs274	Tr_1-2	26.158	tri	att	19	173	AGAAATTACGACCGTCCTTCTTC	TGCGATCAATCAATCAATCAATA
gtrs275	Tr_5-2	71.566	tri	att	19	177	GGCTCAAATACATCAGAAAGAGG	ATTTCAGTGTTACAAGCGGTGTT
gtrs276	Tr_4-1	33.767	tri	att	24	191	GGCTATCTCTACAAAGACTCGTTC	CAAGCTGTTGCTGTTCCTATTCT
gtrs279	Tr_3-1	20.342	tri	cac	11	215	GGAAGTTGAAGGTTTCCTGTCTT	CTGCACAATAACAGCAGATACGA
gtrs283	Tr_4-2	35.858	tri	cca	9	241	CCCAAACATCATTCATTACTCTTC	CTTTCCATTCGATGAGATATTCC
	Tr_7-2	69.338	tri	cca	9	241
	Tr_4-1	36.705	tri	cca	9	241
gtrs285	Tr_6-2	3.077	tri	ctg	9	171	GAAACCCATTTCACCAAGAAAC	ATAGAGCACCAAACCAGTTGAAA
	Tr_6-1	3.951	tri	ctg	9	171
gtrs286	Tr_4-2	73.205	tri	ctt	19	203	ATTTCTCTCACTCTCGCACAGAC	GAAGCCATGTGTGTTCAGTTACA
gtrs287	Tr_5-1	6.919	tri	gaa	8	199	ATTTGCTCCGATTTCACATTCT	GCAGTGTTGAAGGAACAATTAGG
gtrs288	Tr_7-2	72.851	tri	gaa	13	195	ATTACAGTGTTGGGAGCTTGAAA	CGTGTGACAGTGTGTACGGTATT
gtrs289	Tr_4-1	77.609	tri	gag	8	188	GCATCCCTCTTGTATTCATCTTG	TTGAGGAGTCCAATTCACAATAA
gtrs290	Tr_1-2	25.491	tri	gat	12	171	TAACCACACCATTCTTGCTTCTT	CATCCATATCACAACCCTCAAGT
gtrs292	Tr_8-1	48.064	tri	gcg	7	186	TCCAAACAGATCAAATTATTCACG	CATCGCAACTCAACCTTCTAAA
gtrs298	Tr_3-1	68.318	tri	taa	23	241	CCTATCTTCTAACCACACCTCTTCA	AAGGAGTCGGAGACCTATTTGAG
gtrs299@	Tr_8-1	63.11	tri	tat	10	184	AATCCTATCCAAATACGGACAAT	TGTAGTGTTGAAGCAAACTCAAAT
gtrs300	Tr_3-2	69.904	tri	tat	12	211	AGCCAGAAACACATTTACACACC	TTGCTATGAGTCAAGGTTAGGTTG
gtrs301	Tr_3-1	60.956	tri	tat	16	175	GCTGCATTTCCACCTCTTCTA	AATTGGAATGGGAAAGAACAGAG
gtrs303	Tr_6-2	7.392	tri	tca	10	199	AAACAAATCATGGCTGTAACTGA	CGAGAGGATTGTGAGTGTTACTG
gtrs305	Tr_2-2	50.129	tri	tct	25	219	TGCCTTCTCTTTCATTCTGTCTC	TGCAGAGGAGTTTCATACCTTGT
gtrs307	Tr_4-2	48.028	tri	tgg	8	209	AGGAAACAACAACAAAGGACAGA	TCATTCCCTTGAATTGAGGTAGA
	Tr_4-1	49.832	tri	tgg	8	209
	Tr_8-2	73.454	tri	tgg	8	209
	Tr_5-1	60.182	tri	tgg	8	209
	Tr_2-1	30.089	tri	tgg	8	209
	Tr_6-2	36.452	tri	tgg	8	209
gtrs311	Tr_3-2	47.712	tri	tta	12	194	CAAAGAAGAAGAAGAACATCACG	GAGAAAGGTTGGGAAAGAAGAAG
gtrs313	Tr_7-1	87.351	tri	tta	23	185	AAACAACAAACAGGCAGCAAT	ATTGGAATTGGAAGGAAGAAA
gtrs314	Tr_4-2	71.088	tri	ttc	8	192	AAGCAACACTCTCAGTTCCTACG	CGGAAGGTAAGTTGAGAAGATGA
gtrs316	Tr_7-1	87.351	tri	ttc	13	240	AAGACTTTGTTTCCTTGTTCCAC	GCAAGAGAGAGAGAAGAGGGTTC
gtrs319	Tr_7-1	20.855	tetra	acga	9	199	CTCACGTTCATTCACACAACAAC	CTGATTAGACCTTTGTCGCATTT
	Tr_7-2	19.412	tetra	acga	9	199
gtrs322	Tr_1-1	18.572	tetra	ggct	6	173	GGTACGATGTTAGATTGTTGTGC	TTGTTGTGGCCTCTGGGTTT
gtrs326	Tr_7-2	33.475	hexa	atatag	8	175	TATCTAGGGTTGGAGAGCATGAA	ATAAATTGGAAGGAAGGAAGACG
gtrs327	Tr_5-2	64.733	hexa	ctctca	5	242	TTTCCCTTCCTATTCCTATTGCT	AGGATGGTTATGTTGAGAGGACA
gtrs328	Tr_8-1	54.186	di	ac	10	259	AAGAGAGTATTGAGGTGCTGTGC	TGGGAAAGAAGTGAAAGAGTGTG
gtrs329	Tr_3-1	41.339	di	ac	19	289	GCTGTTTCAGCTTTGTGATAGAA	TCTTTGTCAATTTGGTGTGTTGT
gtrs331	Tr_2-1	24.879	di	ag	24	284	TTTCAAGCTGAGGACCCAAC	GCAACCATGTCAACAAGTGATTA
	Tr_5-1	28.744	di	ag	24	284
	Tr_1-1	43.842	di	ag	24	284
	Tr_3-1	54.244	di	ag	24	284
	Tr_8-1	41.189	di	ag	24	284
	Tr_1-2	70.651	di	ag	24	284
gtrs332	Tr_1-2	58.324	di	at	34	250	AATTATGTGCAACGTCTCCTGTT	ATTCAATGCCACATGACTCACTT
gtrs334	Tr_1-1	25.114	di	ga	16	299	CATAAGTTCTCCAATTTCGCTTG	GTTTAATCGAATGGCTCCTTCTT
	Tr_1-2	26.885	di	ga	16	299
gtrs336	Tr_4-2	11.075	di	ga	50	289	TGCTGCTTGAGTCTTCAACATAA	TTGGGATAAGAGGTAACACCAGA
gtrs337	Tr_5-2	8.035	di	ta	14	314	ACCATCTTCCTTTCCAAATCTTC	TCAGTCTTGTGCTCACTGTTTGT
	Tr_3-2	43.888	di	ta	14	314
gtrs338	Tr_6-1	11.768	tri	aac	7	264	ACAATGGTCCCTACAGCTTACAA	GAGTTTCTTGTTGAAGTTGGGTTT
	Tr_6-2	7.663	tri	aac	7	264
gtrs339	Tr_4-1	64.291	tri	aac	8	262	ATAATGACTTGTTTGGGCTGTTG	TTGAACAGAGATAGAAACACACGA
gtrs340	Tr_2-1	32.98	tri	aac	9	282	TTCTTCATGCTTCCTCTTCCATA	AATGACTCGTTTCCTTTGTCTGA
	Tr_5-1	18.3	tri	aac	9	282
gtrs342	Tr_4-2	27.977	tri	aag	10	303	CAGGTGATTGTTTGAATTGTTGA	ATTTCCATACCTTCCCATCATTT
	Tr_4-1	24.494	tri	aag	10	303
gtrs343@	Tr_1-1	27.085	tri	aat	7	288	TGTTGGTGAGTTTCTTGACCTTT	GAATGAGTGATGACATGCGAATA
gtrs344	Tr_1-2	90.202	tri	aat	8	322	TTCTGTAAATCTCAGGCTCTTGG	GCCCTTTCAAATCAACAACATTA
gtrs345	Tr_8-2	78.37	tri	aat	10	281	TTACAATCTCAGACTCGCTCAAG	GAGAGAGAGATAAAGACCAAACCAA
	Tr_8-1	82.926	tri	aat	10	281
gtrs347@	Tr_3-2	6.369	tri	aat	28	282	TTGCTTCCACCATAACTCAATTT	CCCGTGTTCATTATTGTTTGATT
gtrs348	Tr_8-1	47.908	tri	aca	8	316	TCAATCTCAACCCTTCTTTCTGA	TAGCAAGAGTAGACGGAGAGGAA
gtrs349	Tr_7-2	66.256	tri	aga	7	267	TTACACTCACACAACCCAACAAA	ACACTACAAGCCACCATTGATTT
gtrs350	Tr_7-1	54.119	tri	aga	12	257	ATGGAGAGGAACTATTTGGAAGC	TGTAGAACATCAACCACGATGAA
	Tr_7-2	51.561	tri	aga	12	257
gtrs351	Tr_6-1	35.485	tri	agg	9	248	TTTGGAATGGAATTAACAAGAGC	TGAACATCGGATTAGTATCTTTGG
gtrs352	Tr_8-2	43.212	tri	ata	8	305	ACTCGTCAGGGATTTCATCTGTA	GCATCTCCATCTTCATCTTCATC
gtrs353	Tr_4-1	49.832	tri	ata	11	280	AGATTTGATTTCAGCCAAGATTA	TGAGTCCAGTTAGTTCATCTCCA
	Tr_8-2	11.233	tri	ata	11	280
gtrs354	Tr_5-2	8.487	tri	ata	14	249	GATCAATTTAGCCACCTCAACTAA	AAATGGTTGGGAGAGTGAGAGTT
gtrs355	Tr_6-1	5.745	tri	ata	30	285	CAAAGAGATGTAATCGCCAAATC	ATTGCACAGTTCATCAGAAATGA
	Tr_6-2	6.302	tri	ata	30	285
gtrs356	Tr_8-2	79.204	tri	atc	8	292	GGTCATAGCGATAAAGATCGAGA	ATAGCAAGAGCAGCATCACCTAC
	Tr_8-1	83.974	tri	atc	8	292
gtrs359	Tr_8-1	78.407	tri	atg	24	258	GCTCAAGTGTAGCTCAAGAGTCA	ATTCTTGGTGCTGTTATTGCTGT
	Tr_8-2	74.724	tri	atg	24	258
gtrs361	Tr_6-1	14.192	tri	att	8	271	TCTTTGTGGACCTCGTTGACTAT	TACGGTACAAGCAAACATACACG
	Tr_6-2	14.037	tri	att	8	271
gtrs365	Tr_1-2	16.537	tri	att	19	286	TACGATCTTGTTTGGAGGTAAGC	CTCCGTTTGATCCACTCTATTTG
gtrs366@	Tr_1-1	45.48	tri	att	20	309	CCCAAAGAATACTCATCCTTGAC	GAACGGAAATTGTGTACCAGAAG
gtrs368	Tr_1-2	34.23	tri	caa	7	316	ATCGCATAAATAACGACCTCAAA	GATAGAAGATGAAGAGAGAGTGAAAGA
gtrs370	Tr_4-1	33.425	tri	cag	7	256	GAACCATGATAAGCCATGACAAT	AAGTGACGGTAGTTGAGGATTGA
	Tr_4-2	37.354	tri	cag	7	256
gtrs371	Tr_8-1	43.091	tri	cat	7	264	TATCACCACCGACACAGTAATTC	TTTCAAATTCCTAACATGGCAAA
gtrs373	Tr_1-2	25.881	tri	cat	14	322	TTATTAACACACCACACGCAAAC	CGTAGGTCGAGACAGAGTGAAAC
	Tr_1-1	18.701	tri	cat	14	322
gtrs374	Tr_2-2	13.483	tri	cca	8	286	CTTTCAATTTCATTCACCATTCC	CTTCCTCTTTCACCATCAACAAC
	Tr_2-1	9.023	tri	cca	8	286
gtrs375	Tr_3-1	33.39	tri	ctt	7	254	AACAGCAACATCAATCCTTTCAT	AAGATGAACAACAACAACAACCA
	Tr_3-2	30.017	tri	ctt	7	254
gtrs376	Tr_1-2	63.048	tri	ctt	10	311	TGAAGAATCAATCTGAAATCCAA	AGGGTTTATGTTGAGGGATAGGA
gtrs377	Tr_5-1	15.151	tri	gaa	10	283	GTAATCAATTCCTGGGTGAATGA	AAACAGTTGAAGTTTCGTGTGGT
	Tr_5-2	10.562	tri	gaa	10	283
gtrs378	Tr_6-2	28.193	tri	gaa	13	315	GAGGAGGAAGGATTGTTGTGATT	CAACCAAAGCAACTATTGAGTCC
gtrs380	Tr_3-1	11.636	tri	gat	7	294	CCAAGCATTGAAGCTAGAAGGTA	CAAGACGTGGAGTGTCTCCTAAC
gtrs382	Tr_1-2	28.629	tri	gat	17	269	CAAACCTGAGAAACACAACCTTC	TTCCAAAGACTCCCAGCAAAT
gtrs383	Tr_8-1	2.92	tri	gtg	7	257	TTTCTTCTACTGTTCGTGTCCTTT	AACACCTCCACCACAGTTACAGA
	Tr_4-2	45.319	tri	gtg	7	257
	Tr_7-2	65.905	tri	gtg	7	257
gtrs384	Tr_1-2	27.825	tri	taa	7	270	GAATGCTCACTCCAACATATCAA	GGCTAACAAAGTAATGGGTTGCT
gtrs385	Tr_1-2	4.969	tri	taa	7	316	AATTGACACCATCCCTTATCTTAG	TTCACTTGATACCCACCTAAACC
	Tr_1-1	5.841	tri	taa	7	316
gtrs386	Tr_3-1	54.712	tri	taa	18	273	TGATGCACAGACACTCTTCAGAT	CTTGTTGCTGCTCAGGTATCAAT
gtrs387	Tr_1-2	83.66	tri	taa	26	294	CCAATGCCAGAACCCTAGAA	AATTTCCATCCTTCCTGTACTCC
gtrs391	Tr_2-1	18.714	tri	tat	18	324	TCTTCTTCATCCTACCTTGTGTG	TCCTACAAATAATCCAGAACATGC
	Tr_2-2	19.254	tri	tat	18	324
gtrs394	Tr_7-2	29.426	tri	tca	9	263	TCTTCACTTCTCTTCGCACTTCT	ATATAGCGAAACGATGGTGTTGT
gtrs395	Tr_7-2	26.619	tri	tct	11	296	GTACCAGAGAAGAATCCGCTGTA	GAAGCAGAATCGGTTAGATGATG
	Tr_7-1	22.936	tri	tct	11	296
gtrs401	Tr_8-2	35.766	tri	tta	16	307	GGTCTGATTGGTTGAGGGATTAT	TGACTGAGAGGTGAATAGGTCAA
gtrs403	Tr_2-1	60.863	tri	tta	30	306	CTTGTATGCTATTTCTCGCCCTA	GAAGAAGCCATCACACATTTCTC
gtrs405	Tr_1-1	84.727	tri	ttc	8	280	ATAAATGAAGGGAGCAAAGAAGG	CATGGAAATGGAATAGAAACCCTA
gtrs406	Tr_6-2	3.137	tri	ttc	11	306	AAGATTTCATTCATTCCTGCAAA	GTGTTTGAGAGCCAACAAGATTC
gtrs407	Tr_1-2	22.719	tri	ttg	9	291	CGCATACCTGTTCTTACGCTACT	TTTCTCTCACTCTACTGCTTACAAGTT
gtrs409	Tr_1-1	77.213	tetra	atgt	6	258	GATCATTCAAAGCCACCAATTT	TTTGGTTCCACGTAGTGTGTAAT
gtrs412	Tr_2-1	15.408	tetra	tatg	12	275	GTCATAACCTGCAAAGGTGAGTC	TTCCCAAGCAGAAAGATCACTAC
	Tr_2-2	18.45	tetra	tatg	12	275
gtrs413	Tr_2-2	54.481	tetra	tggt	7	254	AATTTGGTTTGGTTGTGAGAAGA	GAGTCGATCAGCAGCAGAATAAT
	Tr_5-1	66.05	tetra	tggt	7	254
	Tr_7-2	58.594	tetra	tggt	7	254
	Tr_3-1	71.39	tetra	tggt	7	254
gtrs415	Tr_1-2	92.75	penta	atgcg	5	308	GCATTGCATCATTGTTTCATTAT	AGGTAACCATTTGTTTGTTGTCG
gtrs416	Tr_3-2	74.607	penta	caatt	6	323	CCTGACCTCAACTCAATAGCAAC	CAGTGGAAGTGTGGTTTAAGAGG
	Tr_3-1	88.862	penta	caatt	6	323
gtrs425	Tr_5-1	14.03	di	ag	15	359	TGGGTAACAAGAAATGAAATCCA	TACTCTTCCTCAGGGATTGTGTC
	Tr_5-2	14.998	di	ag	15	359
gtrs427@	Tr_7-2	0	di	ag	40	359	GGGTCTGGTTTGGTTTACTTTG	CAAGATATAGTGCCAACCCTTCA
gtrs431	Tr_1-2	12.544	di	ga	16	354	CAGTGAAGACAAACTAGAGACCACA	ATCGCATAGCTTGAGCATTTAAG
	Tr_1-1	11.576	di	ga	16	354
gtrs432	Tr_4-2	31.879	di	ga	26	344	TTGCAGCTATGCACAATAGAAGA	CCTAGATTCAAGACTGCTGTTCC
gtrs433	Tr_2-1	27.045	di	tc	19	351	AGACAAAGACACAATCCTTTCCA	GTCATCGGAGATAGCATCAAGAG
	Tr_2-2	29.707	di	tc	19	351
gtrs435	Tr_3-1	34.893	tri	aac	11	355	CAACAACAACAACTCAACTCCAA	TCTAAGCGTCACATTAGCAACAA
gtrs436	Tr_3-1	8.845	tri	aag	7	342	GCATCATCATTGAGTGCAATTAG	ACTTGCCGACCTACCTCTAACTC
	Tr_3-2	6.007	tri	aag	7	342
gtrs439	Tr_4-2	7.62	tri	aag	7	392	AGCGTCAATCTTTATACCACAGC	CCAAACACATACTTACCTCATCAA
gtrs441	Tr_8-2	12.857	tri	aag	9	346	ATCAACGAAATTGCAGAGAGAAA	CAGAGGATTACGATAACGATGGA
gtrs445	Tr_5-2	54.506	tri	aat	10	334	CCACAACCAACCAACTTGACTA	TGCTCATTGGAATAGTGTAGAGAA
	Tr_5-1	65.514	tri	aat	10	334
gtrs446@	Tr_3-2	51.044	tri	aat	15	336	CCCGAATAGAATTGGTAGACTCA	GACAGAGAGACGAGTGATGAAGC
gtrs447	Tr_5-1	23.612	tri	aca	9	373	ATATCAATTCCATCAACCACCAA	GAGAGAGGACCTGAGAGAAGGAG
gtrs448	Tr_8-1	61.802	tri	acc	8	330	TAAACACAATAACGTGGCAACAC	GGAGAGTGATGAAGGATTTGAGG
gtrs450	Tr_4-1	17.557	tri	agt	7	330	ATACACACTCTCACACCACATGC	GAAATTAGGAACATGCCAAAGAA
	Tr_4-2	16.994	tri	agt	7	330
gtrs451	Tr_4-2	55.982	tri	ata	10	332	CTGGACTTATTTGACTCGGAATG	GTGTTGTGTTGTGTTGCGTACTT
gtrs452	Tr_8-1	17.669	tri	ata	15	383	GCAAGGCAACTAATCTAACATGA	AAGAGCAAAGAAACATCAAGCAC
gtrs453	Tr_3-2	72.612	tri	ata	36	329	GATACAATGTTGAAGTTGTGGATTT	ATGAAGAGAGGTTGTTTCCTCCT
	Tr_3-1	88.512	tri	ata	36	329
gtrs454	Tr_3-2	52.496	tri	atg	9	359	TAAAGTGATGATGATGTGCAGGA	TGTGGTATTGCCTCTTCTTTGAT
gtrs455	Tr_2-1	44.681	tri	att	9	369	ATTCTTCCTTCCTTTCCTTGTTG	AACTTCATCGGTTATGTGAATGG
gtrs456	Tr_6-1	10.198	tri	att	10	351	GGCATTATAGCCATTGAAGAGTG	CTCATCACATCAGAGCTTCTCCT
	Tr_3-1	71.329	tri	att	10	351
	Tr_3-2	63.934	tri	att	10	351
gtrs457	Tr_2-1	66.736	tri	att	11	370	TGATACATCCATCGCACAAGATA	GTCTTCTTCTTCGGCAACAGATA
gtrs458	Tr_8-1	23.161	tri	att	11	396	AACCCGCAAGTTAGGTAAGAAAC	GTCACAGTAGGCCACAATTTCA
gtrs461	Tr_5-2	31.97	tri	att	19	375	TTTCTTTCCACCTCCATTTACAA	CATTCATCTCCTTTGATCTCCAC
	Tr_5-1	42.316	tri	att	19	375
gtrs463	Tr_3-2	32.057	tri	caa	7	385	AAGCATGACCATATTTGCGATAC	CTGAACTCTCTCGTCGTCGTATT
gtrs464	Tr_8-1	47.309	tri	caa	12	360	AAGCCAACTAACTACAACAACACC	TGGTGAATTATTGTCGCTCTTT
gtrs466	Tr_6-1	3.983	tri	cag	9	374	AAATAGGGACCGTGGATTAGAAA	GAAGAGAAACCTAGACCGTGGAT
	Tr_6-2	3.18	tri	cag	9	374
gtrs468	Tr_5-1	61.461	tri	cat	9	344	GACATTTGATTTGCATCATTGAA	GAAGAGGAAAGGGAAAGGAAAGT
gtrs469	Tr_1-2	53.305	tri	cat	11	386	TCTGCTACGCTATGTCGTTGTTA	GCATTTCACTGCTTTGTCTTCTAA
gtrs470	Tr_7-2	62.56	tri	cca	8	374	AGCTAAGTTATGGCACAATCCAA	AGAGAGCGAGAGTACGTGTCATC
gtrs474	Tr_6-1	4.421	tri	gag	8	356	CCACATATTGATTAGTGCTACATGC	GTGCAAGAGAATCTTCCTCCAA
	Tr_6-2	3.168	tri	gag	8	356
gtrs475	Tr_4-2	71.277	tri	gag	11	390	CATAGCATTCAATCACAGCACAT	TTCCCTTTGTTCTCAATCATAGC
gtrs478	Tr_8-1	22.493	tri	gtt	7	336	TAAACATACCCTACGACGGAGAA	TCCAGCTCTCTCTCTAATTCACG
gtrs479	Tr_4-1	3.651	tri	taa	7	368	TTTGTTGAATCTCTGTCAATAGGTTT	TGTTGTGGTTGTTGTTGTCATTT
gtrs480	Tr_5-2	9.213	tri	taa	8	327	AGCTTGTTCTGGAGTTTCTTGTG	ACACTCATCTCATCCCTCACACT
	Tr_5-1	11.506	tri	taa	8	327
gtrs484	Tr_7-2	44.747	tri	tag	10	379	CGTGACCAGTAGCAGGTAAAGTT	CCCTGTATTCACTTTGCACCTAA
gtrs488	Tr_6-2	11.599	tri	tca	8	338	CCTAGCTCTTGAGATGGAAGTGA	GGAAAGGTTAGCAAATACATACCTG
gtrs489	Tr_6-2	4.399	tri	tcc	8	332	ACAATGCTTCCTCTGTTCATGTC	GTTTGGTTGATGGAATTGTTTGT
gtrs491	Tr_3-1	87.83	tri	tct	11	369	GTCACTGTCTTCTTCTTCCTCCA	TCAACAGCATCATTGACTCTCTC
gtrs494	Tr_6-2	71.425	tri	tgg	7	374	GGATGATGATGAAGATGAAGAGG	CAACATATAAAGCAAGGGCAAAG
gtrs498	Tr_6-2	50.779	tri	tta	9	369	CATCAAATTAACGACAAATCAAGG	CAGAGGTGGAATGTTCTTGAGAG
gtrs499	Tr_1-1	39.745	tri	tta	16	345	TCGACTTGAAATTCTTGTAGTGATG	GCTTCTCCATATTTAGCCAAGTG
gtrs500	Tr_8-1	37.153	tri	ttc	7	332	AATCATCTCAATCCCAATCTCAA	TTTGATAGCATCCCTCATTTCAC
	Tr_8-2	34.496	tri	ttc	7	332
gtrs501	Tr_4-1	79.506	tri	ttc	10	341	ACAAATCGGTAGAAAGAGCGAAC	TGGTGATGATGACTTCGTTGTTA
gtrs502	Tr_7-2	9.271	tri	ttc	20	325	TAAGGTTAATTTGTTGGCTGCAA	TCGTAGTAGAATGGGTTATTGAAGTG
	Tr_4-1	65.299	tri	ttc	20	325
	Tr_7-1	6.444	tri	ttc	20	325
gtrs504	Tr_3-2	81.418	tetra	aaga	9	333	ATTGGAGTGGAGATTTGTTCCAT	CCATTCTATTGCCTTTCCTTTCT
	Tr_3-1	87.75	tetra	aaga	9	333
gtrs507	Tr_7-1	88.253	tetra	atcc	6	342	GACTGAGTGAGTGAAGGAAGGAA	AACAGTTGATGACGGAGTGAGAG
	Tr_7-2	72.387	tetra	atcc	6	342
gtrs508	Tr_1-1	27.871	tetra	cata	14	374	GAGAGTTAAACGGAAGTCAAGCA	AAGCGAGGATGATGGTATATTCA
gtrs524	Tr_1-2	79.272	di	ac	8	95	ATAGACACATTTGGAGTGACCAG	TTGACTGAGAGTGACAGAAAGGA
	Tr_1-1	76.443	di	ac	8	95
gtrs525	Tr_8-1	85.796	di	ac	9	138	TCTCTCTCTCTGGGTTGAGACTG	TGTTTGTTGTTGTTGTTTCAGAG
gtrs526	Tr_3-2	33.518	di	ac	19	128	TCAAACAGAGACAGGACATACACA	GGAGAGAACCAAGCTCTCGATAC
	Tr_3-1	41.349	di	ac	19	128
gtrs527	Tr_3-1	89.389	di	ag	8	106	TTCCAACAGGAAGTTGAATTG	TCACTTCTTCGATCTTTCCTCTG
gtrs528	Tr_5-2	9.255	di	ag	12	116	CATGTCAGATGCCAAATTGTAAA	CTTGCTCCCATTTCTTCCATATT
gtrs531	Tr_7-1	74.651	di	at	9	126	GGAGGGAGAAAGAGAAGTAACGA	TATCACCTCACACCACAAACAAC
gtrs535	Tr_3-2	54.838	di	ca	10	135	GCCACAGAAAGCACCTACAAATA	GTAATTGGACAGGAGAGGGCTAA
gtrs536	Tr_7-1	45.13	di	ct	8	102	AACTCTCTAACATAGGGCCAAGC	GTGGTCCGCAAGAACATAAATAG
gtrs537	Tr_7-2	62.617	di	ct	13	105	TCATTACACAACACAAACACACC	ATCGGTTGATTGATCGGAGAT
gtrs538	Tr_4-2	65.511	di	ct	18	139	AAAGGGCGTGTCTTTGTCTTT	CCATAGCCACTTTGTCTCTCTGT
gtrs540	Tr_8-1	39.53	tri	aca	9	138	TCATGCTCTTCGGAGTTAGAGTC	TGTTGTTATCATCCTTGATGCTG
	Tr_8-2	34.888	tri	aca	9	138
gtrs541	Tr_8-2	5.561	tri	aac	7	113	CATTCTCTTCCATAAACATTTCCA	AAGAGGTTGAGGAGTTTGAGGTT
	Tr_8-1	2.412	tri	aac	7	113
gtrs542	Tr_7-2	62.573	tri	aac	7	166	CAACGAGAAGAAGAAGGTGAAAT	TTGGTATAACGAGTCGGTTCAAT
gtrs543	Tr_1-1	34.104	tri	aac	10	135	ACAACTCAAACAACCAGATCGAA	AGTTAGAAGGTCGATTACGCTCA
gtrs545	Tr_1-2	40.889	tri	aat	7	140	ACTGTTTGATCGCGTATTTCATT	AAACGTGCTGCTGAGGAATAATA
gtrs550	Tr_8-1	86.166	tri	aat	14	149	TCACTTACCTGCCAGATGAAATC	TTCTCTCGGTTGATGTATTCTTGA
gtrs551	Tr_4-1	36.265	tri	aca	8	167	GTGAAGAGGTGTGAACAGAAACC	GGGATGAAGATGAAAGGAAAGAG
	Tr_4-2	38.426	tri	aca	8	167
gtrs553	Tr_1-2	73.137	tri	aga	8	117	TGGTGCATGTATAACAGAAGAGG	CATTGTCTTGTTTGATTTGGTCA
gtrs555	Tr_8-2	61.017	tri	ata	8	101	ACACTAAACAAACCACATGACCA	TTTACTTGGAACGAGATCCTTGA
gtrs558	Tr_1-1	35.897	tri	atc	8	157	GTCTGAACTTGAATTGGGTCTTG	TCCAACAGAAGAAGGTGAAGAAG
	Tr_1-2	40.112	tri	atc	8	157
gtrs564	Tr_1-2	84.147	tri	caa	7	120	AACAATGGTGTCTTACCCAGAAA	AGTAGTTGTTGTTGTTGAAGATGAA
gtrs565	Tr_5-1	20.028	tri	caa	9	110	CTGAACCTCGTTCTACATGGACT	GTAAAGCGATGAAGGAGAACAGA
gtrs568	Tr_3-1	20.341	tri	cat	8	158	CTATGCCTGCTCCTTCCATTAC	GATTCTGAAAGGGAAACAGTTGA
gtrs571	Tr_3-1	14.253	tri	ccg	7	117	ATAGTATGGGATTGAAGGGTGCT	AATGAATGAGACGGTAAAGACGA
gtrs572	Tr_2-1	32.98	tri	cgc	7	165	CTCTAAACCCACACACACAACAA	GCTTACCGAGACAGAGTTCAGAT
gtrs573	Tr_8-2	7.237	tri	ctc	8	150	AAAGGTTCCTGTTCTTGTTCTCC	GTGGTTACCGTTCCTTCTTCTCT
gtrs574	Tr_3-2	40.356	tri	ctt	7	149	ACCGTTCTCTTAATCTCCGTCTC	GAGAGGTTGAGGTCTGAATTTGA
	Tr_3-1	48.183	tri	ctt	7	149
gtrs575	Tr_2-1	35.171	tri	ctt	8	119	CCCTTCCTCTCTTCTCCCTTT	CATCAGCAAGAAATGTGAATGAA
gtrs576	Tr_8-2	79.164	tri	ctt	11	141	TCTCAATCTCACGCTACAAATGA	ATAACGCCACCATAGTCATCATC
gtrs578	Tr_4-1	77.387	tri	gaa	9	169	TCTCTCCCTTTGTTTCTTTCTCA	ATTGAGCTTGGAATAGTGTTGGA
gtrs583	Tr_4-2	56.44	tri	gtt	11	140	GATTATCAGGACGGGTTATGTCA	TACTGCCAAAGAACAACAACAAG
	Tr_4-1	62.984	tri	gtt	11	140
gtrs584	Tr_1-1	5.082	tri	taa	7	158	AATTGACACCATCCCTTATCTTAG	TACTTATCTGATCCGGCCAAACT
gtrs586	Tr_7-2	10.746	tri	taa	10	119	TAAACAGGGCCTCCAAATAATC	CCCAGTTCTCTTTAATTTGTTGC
gtrs588@	Tr_2-1	58.401	tri	tat	7	134	TGGTGTCTGTGTATCTAATCTAAACAT	GAAGTGGAATTGGAGGATTGTTA
gtrs589	Tr_8-1	0.862	tri	tat	7	155	CACGTCTTGACCAGATAGATTCC	TTGATTGTGACTTCTAAAGGGTAGTTT
gtrs590	Tr_4-1	31.852	tri	tat	12	130	CCCACCTTTCTCTCAACTTCTTT	GAGGAAGAGACGTGTTGCTGTT
gtrs591	Tr_5-2	35.358	tri	tca	7	107	TCAAGATCAAGAACCCACATTCT	TGTTGATGCTGTAATGGTTTGAG
gtrs592	Tr_4-1	16.086	tri	tca	8	167	CACGTTGTTATTCATGTTCGTGT	CAACGAGTTCTGCTAATTCTGTG
gtrs593	Tr_4-1	4.887	tri	tcc	7	129	CTATTTGCATTGCGCCACTAT	TTGCTGTGGAATTTGAGGATAAC
gtrs594@	Tr_3-2	38.487	tri	tct	7	166	AATATCGAAAGGGACAAACGAAT	GGAACGTCACAGAAGAAGAAGAA
gtrs595	Tr_3-2	34.092	tri	tct	8	112	TACTTGGTCTGGGAGAAGTGTGT	TGCTTGTGAGATTATGAACATGG
gtrs596	Tr_3-2	8.729	tri	tga	7	145	AAGCTAACAAGCCTTCAATACCC	ATGTGCTGGCTAAGGAAGATGT
gtrs600@	Tr_6-2	34.508	tri	tta	7	154	TGATTCTTAGGATGACTCGTTTGA	TTCTCTACGATTGTGTGTGGAAA
gtrs604	Tr_7-2	8.285	tri	tta	17	165	TCTCTGAATCCCTACGTTATCCA	ACACTGGCAGGACAATCAAGTT
gtrs606	Tr_7-1	40.355	tri	ttc	11	134	TGGCCCTATCTATCTATCCAACA	ATTGGAGTGAGTGGAGAAGAGAA
gtrs607	Tr_7-1	48.99	tri	ttg	7	127	ATGGGTTAGGGATTGAAATTGAT	GGTTCTTTCTGCTTCAACCTTCT
	Tr_2-1	53.185	tri	ttg	7	127
gtrs609	Tr_8-2	78.53	tetra	agtg	7	147	TGAAGAATCTAACGGCGTGTATT	CATTGACTCACTCACTCACTCGT
gtrs611	Tr_3-2	78.071	tetra	gata	11	158	TTCTTCTATGTGGCCTTCTCTGA	GAATTTCACTCGCACTTGCTTAC
gtrs612	Tr_5-1	9.902	penta	aatac	5	123	CATTGATGGTACTTATTGAACTCCA	GTGGCTATATGAGAATGCGAGAC
gtrs613	Tr_2-2	66.469	penta	cacat	5	149	CAGTAATGGTGATGAAAGTGACA	TTGTATTGGTGTATTGTATCAACTAGG
	Tr_2-1	59.126	penta	cacat	5	149
gtrs616	Tr_1-2	57.321	di	at	18	208	TGAGGCTATTGGGCTAGGTAAGT	CAACAAGGATTTCAGCTTCTGTT
	Tr_1-1	43.633	di	at	18	208
gtrs617	Tr_3-2	54.636	di	ga	14	226	GGTTCTCGCTCACCAGAATTTAG	AAGAATTGGTTTGAATGAGAGGA
gtrs619	Tr_5-2	64.715	di	ac	8	175	CAATTTATGGTTCCCAACAACTT	TGATTTCAATTCCATGTTGTGTT
gtrs622	Tr_5-2	69.39	di	ct	9	176	ACTTCTCATCAACGCTCCTTCTC	TGCATAATTTCCCTAATTTCTTGC
gtrs623	Tr_8-1	21.565	di	ct	30	216	TAACCTTGACACCTCTCTTGCAT	TGTTATTGGGTAGGAGTTGAGAA
gtrs624@	Tr_1-2	16.38	di	ga	12	208	ACAACCAGTGAACCAACATAAGC	GGATTGTATGCAGTTATCCATGT
gtrs625@	Tr_4-2	27.607	di	ta	9	215	GGCCATTAGCAAACAAAGTCATA	AAACCGAAGAATTGACCACTACA
gtrs626	Tr_6-1	38.755	di	tc	8	229	CAAGGTAATTTGCTACCCACGTA	GTTGTCTCAAAGTCCATGTCCTC
	Tr_6-2	32.901	di	tc	8	229
gtrs631	Tr_5-2	21.249	tri	gtg	7	230	GCTGTGAACATTGGAGGACAT	AGTGGAGCTGGATACAAAGATGA
	Tr_5-1	16.364	tri	gtg	7	230
gtrs635@	Tr_4-1	5.894	tri	aac	8	199	GAATCGACCTTGGAAATGTATGA	CAACATCAAATCCCATCACACTA
gtrs636	Tr_8-1	79.915	tri	aac	10	227	AATCGCAACAAACTCACTGGTAT	TTTCTTTGCAGGTGATGATGAAT
gtrs638	Tr_6-2	11.716	tri	aat	7	195	TGCTCATTTGTCACCCTCATTA	TGATTTGGGAACTTAGGGTTCAT
gtrs639	Tr_5-2	59.834	tri	aat	8	187	AGAAACTGTGGGCAGTGAAATTA	TAGGCAAAGTAAGAACCAGGTGA
gtrs640	Tr_1-2	59.967	tri	aat	8	210	AGGGTTGTGATATTCTTCTTTAACA	TAGCAACACTCAACCTCCATTCT
gtrs641	Tr_7-1	38.724	tri	aat	11	216	TGTGAGGAAGTTGAGAGACAATG	ATTCCATTACCTGCTACCGATTT
	Tr_4-1	64.909	tri	aat	11	216
gtrs642	Tr_8-2	33.533	tri	aat	18	242	CAGCACCTATGAAACACAAACAA	GATGGAAATTGTGGAACCTAACA
gtrs644	Tr_4-1	25.544	tri	acc	7	222	TACTCCCAACTTCATCTCTTTCG	AGGCTGATTGGAGAAGGTCTAGT
gtrs646	Tr_3-1	87.701	tri	agc	7	247	CCTGTACTTCCCAGGATAAGGAG	AAAGGAACAACCAGACACGATAG
	Tr_3-2	80.061	tri	agc	7	247
gtrs649	Tr_8-2	7.305	tri	ata	8	224	TGTCAAATTCAGATGATGATGATG	ACTGATTGGAAGTTGTAGGCAGA
gtrs654@	Tr_3-1	29.153	tri	atg	8	184	ATCAAACACTCCTCAACTCTGCT	GTGTAACCGTCAATCTCGGAATA
gtrs655@	Tr_3-1	72.061	tri	att	7	182	ATCCAGGTTTCAATTTCATCTCA	CACTTCAAGAATGAATCAACCAA
gtrs657	Tr_7-2	72.921	tri	att	9	235	GTCCAATCTAAACCAACGGAAA	TGTTAGAAGTCCCATTGTTGTGA
gtrs659	Tr_7-1	30.24	tri	att	29	214	AAGGCAACATTACTATATTTCCCATA	CGTTGACATCCCTAACCAATAGA
gtrs661	Tr_5-2	31.063	tri	caa	9	221	ACTCAGCCACTCAGAAACATCAT	TGACAGTTACAAGCAGCACATTT
gtrs670	Tr_1-2	90.32	tri	ctt	7	188	GTTGACATCCTCTTCAGGAACAC	AATCTGAGCCGTTGATTGAGATA
	Tr_1-1	86.65	tri	ctt	7	188
gtrs671@	Tr_1-1	6.656	tri	gaa	7	199	ATGTGTAGATTCGCTGGTGAAGT	GAACATCAGTTTCGGTTTCTGTC
gtrs673	Tr_5-2	7.255	tri	gag	8	239	AATATGTGTGCCCAAACCTTAAA	GTTAATGTCGAGGTGGGCTTT
gtrs674	Tr_4-1	65.292	tri	gat	12	171	TAACCACACCATTCTTGCTTCTT	CATCCATATCACAACCCTCAAGT
	Tr_4-2	64.578	tri	gat	12	171
gtrs678	Tr_8-1	46.72	tri	gtt	8	210	AGTAGTAGTTGCAGTGGCAGGAG	TTTCAGCTATCACAACCTCAACC
gtrs679	Tr_4-2	59.02	tri	taa	7	225	GGACTCTCACTGCTTTCTGCTAC	TGAGGAAGAATTTGAACTTGGAA
	Tr_4-1	65.044	tri	taa	7	225
gtrs680	Tr_2-1	66.592	tri	taa	9	184	GTGATTCTCACCTCCGGTCAC	CTTCAATCCGAAGTCACTCCTTT
gtrs684	Tr_8-1	1.021	tri	tat	10	198	AGCAACTCTTGCCAAACAATAAA	GCAACGACAAGAAATACATAATGC
gtrs685	Tr_8-1	74.795	tri	tat	12	235	AGGAAGCACAAACACATCAAGTT	CAAATTATTATCGGTGTCGGTGT
gtrs686	Tr_5-1	61.98	tri	tat	16	190	TTCCATGTCAAAGAAATCACACA	GTTAAATCAGTTTGGGTAGGATTATT
	Tr_5-2	46.754	tri	tat	16	190
gtrs688	Tr_8-2	23.889	tri	tca	9	233	AAATAGTGGCGCGTAATAGTCAA	CGAATGAACCTAAAGGAAGAGGT
gtrs689	Tr_3-2	64.46	tri	tct	7	197	CAATAGCGATGATGCTGAGTATG	GGGTTCATTCATTCATAATCCAA
gtrs690	Tr_1-2	78.574	tri	tct	7	247	TCTGAAATGTATGTTCCAAACGA	CCGTGTATCTCACCTACGACTTC
	Tr_1-1	71.651	tri	tct	7	247
gtrs691	Tr_4-2	48.29	tri	tct	11	206	ATTCAAGCAGCACAATAATCACA	GAGCCATTCATCTGATAGTGACG
gtrs696	Tr_8-1	0	tri	tta	9	211	TTGGGAAATTGATTGGATATGTT	AAGTCATCATCAAGAGCAAGAGG
gtrs699	Tr_4-1	4.271	tri	ttc	7	193	TTCTTCCCACTCATTTCTTCATC	AAATTGAGGAGGGTGTTGAGAG
gtrs701	Tr_6-1	2.707	tri	ttg	8	177	AGCTTACAGTGCAAAGAAGGTTG	ACCAACAAAGTCCCACTCACAT
gtrs704	Tr_1-1	31.547	tetra	agtt	6	210	GAAGATCACCGACGTAAAGTGAC	ATCACCACCCTCTCTTTCTCTCT
gtrs708	Tr_1-2	39.313	penta	aaatc	5	211	TTCATTTCATTCTCCCAATTCAC	GCTGATCCAGAACATAGTAAGCAA
gtrs709	Tr_8-2	79.597	penta	agcat	5	243	GTCATTTCATTAGTGGTGGGAGA	GGAAGAGAGTTTGTTAGCGGAAT
gtrs711	Tr_1-2	14.997	hexa	attgtt	5	209	TAGTCTCTCCCGCTAAGTTGAGA	GAATAGGAATGGGATTGAGGAAG
gtrs713	Tr_2-1	60.983	di	at	19	267	GCATTCTTTATTTCTAATTGTGATGG	GACCCTCACTTCTTAGCCACTTT
gtrs714	Tr_1-2	71.891	di	tg	11	282	GATACCCTCAAATAAGCCAATCC	ATACGAGAACAAGAACCCAACAA
gtrs715	Tr_3-2	0	di	ca	8	289	CTAGCTCCTATACCTCGCTTTCC	GGCATATCTTTCAGTCCAGACAC
	Tr_3-1	4.807	di	ca	8	289
gtrs717	Tr_2-1	62.495	di	ac	8	259	TCTTCCACCGACAACATTATTCT	AGGAGGATGAGGATGATTAGGAG
gtrs718	Tr_5-2	70.641	di	ac	15	324	GGGTCTTGTTTGGTTTGGTTTAT	ATGGTGAAGAAGGTGAAGATGAA
gtrs719	Tr_7-1	28.243	di	ag	17	283	CCACGTAGTAACTGTCAGGGAAT	TCGCTAACTCATGTCTCTGATGA
gtrs721	Tr_4-1	4.271	di	ct	13	290	AGGCATTGGTGTAAAGAAAGACA	TGGTGAAGAACTGTGAGGAAGTT
	Tr_4-2	2.55	di	ct	13	290
gtrs722	Tr_3-1	9.15	tri	aca	10	257	TTTCTCTACTTGGCCCTTATTCC	TACAAAGCGTTATGGTTTCAGGT
	Tr_3-2	7.755	tri	aca	10	257
gtrs723	Tr_5-2	21.9	tri	cca	7	261	TGGAGCTGGATACAAAGAAGAAG	GACGAGTCCGAGGAAGAGTATG
	Tr_5-1	16.965	tri	cca	7	261
gtrs724	Tr_5-2	11.752	tri	atc	8	265	TTCATTCACTAATCCCAACAACTC	AGCAGCAGAATGGAATGTGTATT
gtrs725	Tr_1-1	73.877	tri	aac	7	262	GTCTCATGTGTTTGTGCCAATAA	TGTAGAAAGGGTGATGAAGGTTG
gtrs727	Tr_8-2	56.584	tri	aac	9	271	GGAAGGAAAGAAGGAAGGTAACA	TTGGGAAGGGAATAGAAAGAGAG
gtrs729	Tr_5-2	48.546	tri	aat	7	284	AGGTGTGTAGCAAAGCAATCAAT	TTGTTGATAGAGGTGGGAAGAAA
gtrs731	Tr_5-1	34.103	tri	aat	9	270	TGCTAGGTTGACACATGACTACG	AGTCCAACCACCATACCTATCCT
gtrs732	Tr_8-2	78.15	tri	aat	10	281	TTACAATCTCAGACTCGCTCAAG	GAGAGAGAGATAAAGACCAAACCAA
	Tr_8-1	83.466	tri	aat	10	281
gtrs733@	Tr_8-1	72.946	tri	aat	14	316	ATTAAGCCCAATAAGCCACAAAC	TATGTAGGAGCAAGTAGGGTGGA
gtrs735	Tr_3-1	54	tri	aat	20	316	ACCTACCAATTCCCAAAGTTGAT	TCAACAATTCAAGACAATGACAGA
	Tr_3-2	49.142	tri	aat	20	316
gtrs736	Tr_7-2	67.388	tri	aca	7	266	ATAGCATAGCAACACAGGACCAC	AAAGAAAGATCACCGAACAAGTG
gtrs742	Tr_4-2	69.1	tri	ata	12	267	TAATGGATTCAAGTTGTGTGTGT	AAATCTTTATGACCATCCAAAGC
gtrs743@	Tr_8-1	49.135	tri	atc	7	267	CATTTCTTCTTCCTTTCCTCTCC	TGAGTTAGGATGGTTTGAGCAAT
gtrs745	Tr_5-1	15.74	tri	atc	12	254	ACAAAGTTGGAGTGGTTTGAAGA	AAGAACCAAAGGATGATAGCACA
gtrs747	Tr_1-2	3.68	tri	att	7	268	AATGAACTTGGTCACACACCTCT	TTTCGAGGAATTAGGAGGAAATC
gtrs748	Tr_3-2	68.298	tri	att	7	316	GCCACATAACACAACTTATGCAA	ATGGTTGTAAATGAGGTTTGAGC
gtrs749	Tr_7-1	7.509	tri	att	8	265	CCAAATCATACACACATCACCAC	TTCCTCACACCCTCTCTTATTGA
	Tr_7-2	9.222	tri	att	8	265
gtrs756	Tr_1-2	8.31	tri	cat	7	309	CAGTAAATACGGCACCAAATCC	CCCACTGGATCTCTTGAACTATG
gtrs757	Tr_1-1	18.695	tri	cat	14	322	TTATTAACACACCACACGCAAAC	CGTAGGTCGAGACAGAGTGAAAC
	Tr_1-2	24.423	tri	cat	14	322
gtrs758	Tr_8-1	70.65	tri	cca	7	279	CTCCTTCTTTCTTTCCTCCATTC	ATTATGACGACGAAGACGATGAT
gtrs759	Tr_3-1	38.165	tri	cct	8	284	GGAACTGTGGAGAGACTTGAAGA	TTTAGATTGGAGAAGTTGCCAAA
gtrs760	Tr_3-2	77.151	tri	ctt	7	257	AGGACAAGTTAAAGCCACCTTTC	TTGTTGATGCTACTCCTGAGGTT
gtrs762	Tr_6-2	29.908	tri	gaa	13	315	GAGGAGGAAGGATTGTTGTGATT	CAACCAAAGCAACTATTGAGTCC
gtrs763	Tr_5-1	42.147	tri	gat	7	310	CATGGCTGTAGGTATAATGCACA	GGAAGACATCATAGGCAAACAAC
gtrs764	Tr_5-2	72.685	tri	gca	9	250	GCGATACAGATTGGCTCTTTCTA	GATGATTACGATGATGTTCTCCA
gtrs765	Tr_4-2	36.933	tri	gtt	7	277	ACCGACGAATTAGGTTTACCAAG	CTCTCGATTCTCTTCCACCTCTT
gtrs766	Tr_1-2	28.614	tri	taa	7	270	GAATGCTCACTCCAACATATCAA	GGCTAACAAAGTAATGGGTTGCT
gtrs767	Tr_3-2	43.75	tri	taa	8	301	AAGTAATGGACACAAACCAGCTC	AGAACGTCTTCTCAAACCAAACA
gtrs769	Tr_5-2	14.617	tri	tag	8	291	AGCTACAAGCTGTTGAAATGCAC	GACATGCTTTGTTGGTAACATGA
	Tr_5-1	15.023	tri	tag	8	291
gtrs771	Tr_7-2	72.407	tri	tat	10	254	GATCATCCCAATCACAAGAGAAG	AGATGGTGATCTATCTGCCTCAA
	Tr_7-1	87.365	tri	tat	10	254
gtrs773	Tr_5-1	53.094	tri	tca	7	290	TTTGGATTTGAAGGTGGTAGAAA	GTTTGAACAGCATCTTTGGTCTC
gtrs774	Tr_7-2	27.23	tri	tca	8	306	CTTAACAAACCCATCATTGGAAA	CACAATTCTTTACACCAAGCACA
gtrs776	Tr_4-2	76.483	tri	tct	7	264	TTCATCTTCTCTCAATTCCAATCA	AAAGTGCCAAGAGCCTTTGAG
	Tr_4-1	80.014	tri	tct	7	264
gtrs777	Tr_2-1	66.862	tri	tct	8	259	TAGATTTGGATTCTCTCCATCCA	AGACTCTCTCCCTTCCTCTACCA
gtrs778	Tr_7-2	68.455	tri	tct	9	308	TTTCTCACGAACAGAAGCATACA	GAAACGAGGAGAATGTGGTAGTG
gtrs779	Tr_8-2	57.327	tri	tct	16	295	CAACAACCCTCACACTGAATCTT	GAGAAGAGAAAGCGAACTTCTGA
	Tr_8-1	68.222	tri	tct	16	295
gtrs780	Tr_7-2	69.87	tri	tga	9	270	AAACTTCGAGGATCACAAACTGA	TTGATAATAGGCTGTTCCTTGCT
	Tr_7-1	78.897	tri	tga	9	270
gtrs781	Tr_5-2	52.162	tri	tgt	7	303	CTTCCTTCAGGGATTTCAAGAAT	AACAAAGACAATGTTCTCAAACTTTC
gtrs785	Tr_4-2	36.378	tri	tta	13	319	TGTTAAATAAACCGAGCAAAGGA	TCGATCATAGGTAGTGTCACGAG
gtrs789@	Tr_1-2	84.95	tri	ttc	7	324	CAAACCCTTACAATTCAAACCAG	ATCACTTCTTCGTCATCATCGTT
gtrs792	Tr_5-2	62.36	tetra	aact	6	267	GGATTATTATGCCTTCAGTGAGC	CGATGGTAGGTAAAGAAGTGGTG
gtrs794	Tr_2-2	17.242	tetra	cata	12	262	TTCCCAAGCAGAAAGATCACTAC	AAGGTGAGTCCAGTTACCATTATT
	Tr_2-1	15.367	tetra	cata	12	262
gtrs795	Tr_3-2	45.165	tetra	taat	6	258	CTTTCTGTTCTTTGTGATGCTGA	CCATAAACGCTGAGACATTCATA
gtrs797	Tr_1-2	50.114	tetra	ttga	6	299	TTTGTCTCTCACCCTCTCTTCTC	AGAACAACAACTCAGCACAACAA
gtrs798@	Tr_5-1	10.776	penta	ttgta	5	267	GGGATGTGCTTAGTGAATATGGA	TGTTAAATGGAAATTCAAGCAAG
gtrs800	Tr_1-2	7.549	penta	attct	5	288	TAAGAATGGCTGAAATCCAAAGA	GGAATCTGGAATAGGGATAGTGG
gtrs801	Tr_2-1	37.097	penta	cagca	5	316	TGAACTGTGTTGGTGATTCAAGA	CATTCTTTCAGCAATTTCAAACC
	Tr_2-2	30.157	penta	cagca	5	316
gtrs802	Tr_4-2	76.483	penta	tcttc	5	269	TTAAGTAACGTGCGTGAAGATCA	AAGGAAGAGCGATAGAGACAATG
	Tr_4-1	80.014	penta	tcttc	5	269
gtrs806	Tr_4-2	64.505	hexa	attcaa	5	299	CATACACGAGACGAGACATCGTA	AGAGGGTTAGAGGGAGGTTTAGG
gtrs808	Tr_7-1	88.183	di	ga	10	366	TGAGTACAGAAGCATCAAGACCA	TTTAACCTCCTCCTCACAATTCA
gtrs812	Tr_1-2	17.867	di	ac	8	327	GGCAGAACTTACTTGGTACAGCA	GCAACAGGTATTCCACTCGTTTA
gtrs817	Tr_8-1	78.364	di	ct	10	362	ACCAGAAACCCAAACCTTACAAA	TGGTAGTGAAGTGAGTGAAGAGTTG
gtrs822	Tr_4-1	59.592	di	tc	9	372	CAATGGATCTAAGAAAGACACTGG	GTGAAAGGGAGAGTGAGATTCAG
gtrs824	Tr_2-2	63.092	di	tg	12	389	ACAAGAAGCTGAGAGGGCTAAAT	AAACTGGCAACAAACTGTCAACT
gtrs826	Tr_8-1	42.431	tri	agc	7	345	CCACAATCTTGACAGCTAATTCC	AGGAGGAAGAGAATCAAACCAAC
gtrs827	Tr_3-1	43.31	tri	caa	7	344	CTTAACCACTTGACACCATCACA	CTAGCAAAGTCACCACGAAGTTT
gtrs830	Tr_8-1	0.463	tri	aac	11	337	CAAACAAACACACCAACTAGGAAG	TCAATTTCAATGCTACTGGGTTT
gtrs831	Tr_4-2	4.708	tri	aat	7	347	TGCTGCTAGTGAGTAGTTTCCGTA	TATATGGACCTCACAACAATGG
gtrs835	Tr_7-1	56.029	tri	aca	9	327	ATTAGCGAGACAGACAGACAAGG	TGATTATGGTTGATGAAGAAGCA
	Tr_7-2	57.471	tri	aca	9	327
gtrs836@	Tr_4-1	50.893	tri	aga	8	393	TATTGAGAGGAGGCTTTGATGAG	GTAAACTTATCGGTTCGATGACC
gtrs839	Tr_6-1	34.984	tri	ata	9	335	TGGAGAAACTATCCTCATTTGTG	TTGTCCATTAACTTCTGGGATTG
	Tr_6-2	28.956	tri	ata	9	335
gtrs843	Tr_3-2	3.328	tri	atc	8	335	CACCTCTGAACCACACACAGATA	AAGATGGCAGACATAAGAACGAA
	Tr_3-1	7.193	tri	atc	8	335
gtrs846	Tr_1-2	92.059	tri	att	7	341	CACTAATTGCACCTCCCTCAAT	CATGAGCAATCCACATAAACGTA
gtrs850	Tr_5-2	23.176	tri	caa	7	326	CAATCGTGCTAAATCACAACAAA	CAATTCACCATCACAATCATCAC
gtrs851	Tr_1-2	8.748	tri	caa	8	328	AGTCTCCTTGAAGATACGGAACC	GCGAAATTGAAAGATTTAGCAGA
gtrs853	Tr_1-2	59.123	tri	cac	8	349	AACTGTTGTTGTCCTCCATTTGT	GTTCTGTTCTTCCTGGACCTTCT
gtrs855	Tr_8-2	62.189	tri	cat	9	384	GCTCGGTTATTATATGACGTGGA	AACCACTACGTTCGAGAATTTCA
	Tr_8-1	71.577	tri	cat	9	384
gtrs856	Tr_5-2	52.12	tri	cca	7	327	GCAGCTTCATCTTGTTTCTGAAT	ACAACCATACCACCATCAATTTC
	Tr_5-1	63.356	tri	cca	7	327
gtrs857	Tr_1-2	91.051	tri	cca	7	352	CAGCAATCAAAGGAAGTGCTATAA	AAGAAGAGAGAGCTTCAGGTTCG
gtrs858	Tr_4-1	9.672	tri	cca	10	360	CAACACACTTCCCTTCTAATCCA	AGCTAAGGGTATTTGGGTCTTTG
gtrs859	Tr_1-2	91.035	tri	ctc	7	340	AGGGTTTCTCTATTCCATTTCCA	AGCAATGTCGAGCTTCTCTTTAG
gtrs861	Tr_7-2	67.379	tri	gat	9	336	TGTTTCTTTCACAAATCCCTACA	GATTCATCATCTGTCACGTTTGA
gtrs867	Tr_7-1	87.699	tri	tac	8	333	TACCTGCTCCTGCAAATAAATGT	TTGAACTCCAAATTCAGCAACTT
gtrs870	Tr_3-1	51.944	tri	tat	15	379	AAGCTAACAAGCACAAACAGAGG	AGTGAGGAGCCCAATTAAATCTC
gtrs871	Tr_5-2	8.063	tri	tat	21	348	GCAATCAAACAAGTGACAGGATT	TAACCGAAAGTAAAGGCTCTTCC
gtrs873	Tr_7-2	40.854	tri	tct	7	387	GACACAGCTAACCTTGACCCTTA	ATTGATTCCAAATGGCGTAGAA
	Tr_7-1	41.461	tri	tct	7	387
gtrs874	Tr_4-1	24.401	tri	tct	10	371	GTGAGAGCATAAAGACGTGCGTA	GCATAGGAATAGCGTGAATCATC
gtrs875	Tr_8-1	24.148	tri	tga	7	329	GTTGAGAAGGATGTTAGCAATGG	TGATTTGGGCAACATATTCAAG
gtrs876	Tr_3-1	9.059	tri	tga	8	372	GACTTATCCCTCACCCAATAACC	TGTGCTTCTTCCTACTCCCAATA
	Tr_7-1	87.683	tri	tga	8	372
gtrs877	Tr_4-2	77.92	tri	tgc	10	352	CCCATCCATCTGTTCTTGTAGAG	TAAGAAGACAACCCTCACCTTCA
gtrs878	Tr_1-2	45.109	tri	tta	7	330	TAAGTGGAAGGTCAAAGTCCAAA	CACCATGTCAAACAATATCTCCA
gtrs880	Tr_4-2	39.615	tri	tta	10	390	AAAGTGAATGTGTGGTGAAATGTT	CCATGTGGAAGATGCTTATATCTG
gtrs881	Tr_1-1	10.166	tri	tta	16	334	CACCTAATTGATGATGGTTTCAT	TGTGGCATAAGAATTGAATCACA
gtrs884	Tr_7-2	65.915	tri	ttc	7	373	TGAACAAATGTAGAAGACGCAGA	AAACAGACGCTCTATCCACTGAG
gtrs885	Tr_4-2	79.466	tri	ttc	9	379	AATGGGTCATACAATAAGCGGTA	GAAGTGGATGAGGAAGAGGATTT
	Tr_4-1	80.818	tri	ttc	9	379
gtrs886	Tr_4-1	33.61	tri	ttg	7	333	GAGGAGATGGTTGTGAATCTTTG	TGGGATCTTTAGCACACTTGATT
	Tr_4-2	76.483	tri	ttg	7	333
	Tr_5-1	66.05	tri	ttg	7	333
	Tr_8-1	38.095	tri	ttg	7	333
	Tr_6-2	22.226	tri	ttg	7	333
gtrs887	Tr_1-1	31.547	tri	ttg	12	330	TTCCTCAACAACATCCTTCCTTA	TATTTCACCATGCTTTCTCGTTT
	Tr_1-2	36.393	tri	ttg	12	330
gtrs888	Tr_5-2	70.608	tetra	aaac	6	374	ATCATCTTCATCCACACCTTGAT	CAAAGCAAAGCAAGAGAGAGAAA
gtrs889	Tr_4-1	4.14	tetra	aata	6	338	AGACAGCCCATCCATAACAAGTA	CTTTACAAACACGCATTCATTCA
gtrs890	Tr_6-2	58.596	tetra	acta	7	388	TGAAACCGTGTGCCAGAACT	GAAACAGTGAAGTTGTTCATGC
gtrs898	Tr_4-1	4.249	tetra	tgta	6	351	GCGGTACATAACATCCACTTCAT	GCGAAATTCAAAGATTCAGAAGA
gtrs899	Tr_3-2	70.716	tetra	ttta	6	381	CGTGTCCGAAAGAGAATAAGAAA	CGTTGGTGGATAACAGTCATGTA
gtrs900	Tr_2-1	34.545	penta	atttg	5	334	TCGGCATGTAATTCTCTTTCAAT	GTCCATAATACGACGCAACTCAT
gtrs901	Tr_3-1	88.309	penta	ctgaa	5	382	CAATGTAAACTTGGGTTGGTCAT	TGTTGTGAAAGAAGAGGTGAAGA
gtrs902	Tr_1-2	6.081	penta	tctta	6	328	TGAGTTCGTTCTTTCTCCCAATA	TTAAAGTTGCGAAGTTGTGATTT
gtrs904	Tr_1-2	28.773	di	ac	8	164	TTAACTTTCCCTCTCCCATCTTC	ATGGGTCGGATTGGTGTAATAAT
gtrs905	Tr_1-1	5.791	di	ag	10	159	GTTATTCATCCATCCAAATTCCA	ATTGGTCAAGTTCTCAAGCTCAC
gtrs908	Tr_6-1	4.445	di	ct	10	147	CTTCTCTCCTCCAACAATTTCAC	TCAACATCAGTCTCGTCACTCAC
gtrs911	Tr_8-1	52.718	tri	aca	8	122	GATGAAGCTGAAAGATGGATTTG	ATTGATTTGGGTCTACGTTGTTG
gtrs912	Tr_1-2	26.639	tri	agt	8	161	GCATAACTTCACCATCAATCTCC	TAGGGTTAGGGTTGAAGATCCAC
	Tr_1-1	24.669	tri	agt	8	161
gtrs915	Tr_7-2	62.52	tri	cat	8	150	GTGAGAGAGTGGTTCATTCCATC	GGTTGAGGAAGTGAGAGAAACAA
gtrs916	Tr_5-2	28.399	tri	cgg	7	96	CATCATCATCGAACCCATCTT	TACTACTGCCTCCGTGAAGAAAT
	Tr_7-2	41.498	tri	cgg	7	96
gtrs918	Tr_4-2	11.615	tri	ggt	9	111	TCCACCTCTCACTGACAATATCC	TGGAGAATGGAGAGTTTGTGTCT
	Tr_4-1	10.387	tri	ggt	9	111
gtrs919	Tr_4-1	60.606	tri	taa	8	170	CACTTCTCTAACGCGGAATTAAA	GGGAAGAAATTGAACGCTGTTT
gtrs924	Tr_1-2	79.901	tri	ttg	7	132	TTTCTGATTGATGATGACTGTGG	ACTTCAAGCAATGTCAGAGAAGG
gtrs928	Tr_2-1	27.575	di	ag	8	214	CTGCTGTTCTTGGATGATTGACT	CATGCGTCTCGTCTACTTCGT
	Tr_2-2	30.262	di	ag	8	214
gtrs929	Tr_1-1	17.542	di	ct	13	194	CAGCGATTCTCTCACTCTCAGAC	CAACGAATAAACCGAACGAATAG
gtrs930	Tr_5-1	27.651	tri	aac	7	225	CTGCTTCAGAGATTGGTAAAGGA	TAATGAGAGGGAAGACAACAGGA
gtrs931	Tr_2-1	36.555	tri	aag	8	231	AACCGTCCAAGCAGTAATAATCA	CCAACAGACAACCTTCATCTTTC
gtrs934	Tr_7-2	71.708	tri	ata	8	218	TTGAATGAACTCCGAAATAGAGC	GCATTAGCAAAGCAAACACTCTT
gtrs936	Tr_2-1	15.986	tri	att	7	243	AAATGCGGTCTCTTTCTTCTCTA	ATATGCTTGAATTTGGACTTTGG
gtrs937	Tr_6-2	1.886	tri	att	19	173	AGAAATTACGACCGTCCTTCTTC	TGCGATCAATCAATCAATCAATA
	Tr_6-1	3.857	tri	att	19	173
gtrs938	Tr_8-2	0	tri	caa	11	190	CAATGTAGAAGAAGGGCAGTGTG	AGGGTCTATTGAGAAGAGCGAGT
gtrs939	Tr_1-2	4.303	tri	cat	7	239	AATTCGATTGGAAAGCTGTGATA	CAACTGAAGAGGTCTAGGTGGTG
gtrs940	Tr_8-2	32.007	tri	ctt	16	203	ATTTCTCTCACTCTCGCACAGAC	GAAGCCATGTGTGTTCAGTTACA
gtrs941	Tr_1-1	0	tri	gca	7	188	CTTCGTCCTTCTCTACCCAATTT	AATTCTTCTATGCTGTGGACTCG
gtrs942	Tr_7-2	35.445	tri	taa	7	236	TAACCGTTTCTTTCTCTCATTCG	TGAACCACCTCTATCATCCATTT
gtrs943	Tr_5-1	8.433	tri	tat	7	181	TATGTGTTATCTGGGCAAAGAGC	AACCTGAAAGCATCACATTCACT
gtrs945	Tr_3-1	7.302	tri	tct	8	172	ATTGACGCACGCTATTATGATTT	GTTGTCATCCGACGAGTTGTT
gtrs946	Tr_5-1	7.896	tri	tgt	7	247	TCATTCGTTTCACTGATGAATTG	TCCTCTCGACCAAGTTCAGTAAC
gtrs949	Tr_4-1	80.816	tetra	cata	6	206	TATGGATGGAATGGTAATTTGGA	CGCGTAAGCAATAATAGTGTGAG
gtrs950	Tr_2-1	34.568	penta	tctat	5	208	GTGAAACGATGTATAGCTGCAAA	TGTTATGCTATGTTTGATTGATGTG
	Tr_2-2	41.184	penta	tctat	5	208
gtrs952@	Tr_1-2	17.74	di	ag	9	289	ATAGGGCAAACGAAAGCATAAAT	ACTAAGGGTCCTCAAATCAAAGC
gtrs953	Tr_4-1	24.473	di	ga	10	280	GGAACTTACAATGGCTTTGAGAA	TACCTCTTCCTCTCATCCCTCTC
	Tr_2-2	23.046	di	ga	10	280
gtrs961	Tr_1-1	76.752	tri	caa	7	294	CATCTAACTTCTCAACATCCTTGC	GAGAAAGAGCATGGAGATCATTG
gtrs962	Tr_4-1	78.704	tri	cat	10	282	CAGCAGAACAGAACACAGAACAC	TGAGTTCCCAAGAGTTGATGATT
	Tr_4-2	77.916	tri	cat	10	282
gtrs965	Tr_1-1	82.699	tri	tac	7	286	TTGATATTTGATAGTTCATTGCACAG	CACCCTTCTCCTCAGGTTAAATC
gtrs967	Tr_4-2	47.951	tri	tct	8	305	ATAAATGCAGAACGAGGAATCAA	AGTCTGAGAACGAAATGAACAGC
	Tr_4-1	50.425	tri	tct	8	305
gtrs968	Tr_2-2	23.063	tri	tgg	7	286	TCAACTTCTATTTCCCATGTTCTTC	CACATTAGCTTGATCGTGCAGTA
gtrs972	Tr_5-2	14.595	tetra	tgag	6	269	AAAGTGGAATGAAAGGGTGAGAT	GCAACAACCAACTTTCTCGTAAC
gtrs974	Tr_3-2	59.36	penta	taaca	5	271	CCATCATGTGCTTGTTTACACTG	AAGAGGAGGAAGAGAGATTGGTG
gtrs976	Tr_5-2	42.759	di	ac	11	363	GTTGGGTGTTTCCATTGAGTAAA	TCATTGGCTCCTTCAGATTAAGA
gtrs979	Tr_8-1	75.793	di	ct	15	348	TACAATTCCATTTCCTCATTTCC	CAGCACCAATAATCAACAAATCA
gtrs980	Tr_4-2	6.228	tri	aat	8	345	TCAGAGTGTTTAATCCAACTCCAA	TTGAGTTCCTTTACCAGAAGCAG
gtrs981	Tr_4-2	19.914	tri	aca	7	357	TTTCAGCCTCTAAACTCATAACACA	TCAAGTTCGTGCTAATCATTTCC
gtrs988	Tr_2-1	41.175	tri	gat	11	375	GGAAGAGAGTGAGGAGTGAATGA	CTATTGTGATTTGTGAGGCTGTG
gtrs989	Tr_1-2	81.51	tri	taa	12	373	GATGTATGTATGCACCTGCTGAA	GTGATTACGTCTGAGCTTCGTCT
gtrs990	Tr_6-1	7.759	tri	tat	8	332	TCAGAAACCACAACAACAAACAA	CGTGTATTCCTCCATCACCTC
gtrs992	Tr_5-2	70.695	tri	tgc	8	341	CTCAGCTTTATCAATGCCTCAAC	GTTCCTCAACAACACCAACAAGT
	Tr_2-2	14.646	tri	tgc	8	341
	Tr_2-1	10.915	tri	tgc	8	341
gtrs994	Tr_2-1	46.788	tri	tta	18	393	GAAGTTCCAAGAAACCATTCATA	AATCCGACCTCAAATCCAATTAT
	Tr_2-2	41.844	tri	tta	18	393
gtrs996	Tr_8-1	0.087	tetra	atac	6	345	CTTTCGTGATGTAGTTGCTGGAT	ATTGGAGAGAGACTCAGTTGGTG
gtrs999	Tr_8-2	57.616	penta	ttgat	10	362	AGCCGCCATAAACATAAACCTAT	TGAAATGAAATGAATTGAAGGTC
gtrs1020	Tr_3-2	71.398	tri	aac	7	141	TTCTTCATATCACCCACTCCAAT	TTTGGAACCTGAGAGATTAACCA
gtrs1047	Tr_5-1	64.942	tri	cat	8	139	TAAGTTACATCATGGGTGCCATA	CAGAAAGAAGAAGGACAATTACAGA
gtrs1059	Tr_5-1	9.004	tri	gca	7	111	GTGATTCGTAACCTTCCTTCCTT	CTGAATGAATTTGAGAGCATGTG
gtrs1113	Tr_5-1	44.93	tri	aat	8	169	ATTTGGCCTCTTGTGTCAAGTAA	TGATGTTGGTGACTTATTATTGTGC
gtrs1133	Tr_8-2	32.447	tri	att	18	174	ATTATCGCACCATCAATGTCTCT	TTGCATTGTAAAGACTTCATCCA
	Tr_8-1	48.616	tri	att	18	174
gtrs1164	Tr_8-1	49.525	tri	tca	8	192	GTGCAACACTGTAAACTCTCACG	TTTGATTTCTCGTTTGGAACAAT
gtrs1165	Tr_7-1	53.278	tri	tca	10	215	GTGCTGTCTCATTTCCTCATTCT	ATTTCACTCCCTTGTCTTCCATC
gtrs1176	Tr_5-2	26.04	tri	tta	12	168	CAAAGAAGAAGAAGAACATCACG	GAGAAAGGTTGGGAAAGAAGAAG
	Tr_8-2	68.625	tri	tta	12	168
gtrs1208	Tr_5-1	52.253	tri	aat	9	237	CGTAACATAACACGTCCATACCC	GAAGAAGAAGATGGAGATGGAAA
gtrs1264	Tr_8-1	34.005	tri	ttc	7	236	TATTTGCCGTTGTGGTTTAAGTT	TGGGTTTAGCTTCTCTTTCTTCA
	Tr_8-2	29.686	tri	ttc	7	236
gtrs1333	Tr_3-2	55.797	tri	cta	7	321	ATTCATACACGAACCCATCAAAT	GAGCCTCCTTATGTTGATTCTATTG
gtrs1351	Tr_6-1	52.733	tri	tgg	8	350	AAACTGAAGCAGCATTAGAATCG	TCTTGTATTTGGGTTCACGAGAG
	Tr_6-2	53.145	tri	tgg	8	350
ats002	Tr_3-1	87.357	tri	atg	8	201	GGCGAGAGTGAGACAGTGGA	TGTCGCTCCAACCACCAGTA
	Tr_3-2	80.362	tri	atg	8	201
ats003	Tr_4-1	65.664	tri	atg	12	129	CCTCAAGTCCACCACCTGTC	ACCACACCATTCTTGCTTCT
	Tr_4-2	64.494	tri	atg	12	129
ats005	Tr_6-1	59.494	tri	atg	11	245	TGAGGAAGACACGCCTATCA	GAATCCAGGAGTTATATCAG
ats006	Tr_7-2	40.171	tri	atg		273	TCCATAGCCGTCCGATGATT	ACTGAACGAGCCATTGATTG
ats029	Tr_3-1	22.684	tri	atg		234	GCTCCTTCCATTACGGTGTT	ATCGCTCTCGCTCTCCTTCT
	Tr_3-2	18.025	tri	atg		234
ats032	Tr_3-1	23.856	tri	atg		144	GGGCAGCCATTGTCATTC	TCGCAGTTATTCCGATCGATT
	Tr_3-2	22.796	tri	atg		144
ats041	Tr_8-1	46.89	di	ca		307	TGTTGTCGGTCGTCTTCACT	ATGTCGTTGAACCGCTAGTG
ats046	Tr_8-1	46.274	di	ca		283	CCTCTAACGCCAACGCATT	GTTGTCGGTCGTCTTCACTT
ats054	Tr_3-1	83.513	di	ca		226	GACACCGATTATGTGCAAGA	AATCACGACGAGCGACAACA
ats066	Tr_2-1	52.663	di	ca		184	TATTCACCACACGCCTCTAC	ATGAGGAGAAGGCAGGAGAT
	Tr_2-2	44.092	di	ca		184
ats067	Tr_8-2	53.088	di	ca		353	TTACTGATGCGGTTAGTGTT	CCTCCTTGCTGTTGTTATCC
ats070	Tr_5-1	61.452	di	ca		226	GTCATTGGTGATGGTGTTCT	TTTCGTCAGTGGCGGTGCTC
	Tr_7-2	38.974	di	ca		226
	Tr_7-1	65.998	di	ca		226
	Tr_7-2	65.503	di	ca		226
ats072	Tr_4-1	36.434	di	ca		218	CTTCCCATATGTGGATGAATAG	TGGCACAGCAGAAGCAATAA
	Tr_8-1	6.987	di	ca		218
ats073@	Tr_6-1	0	di	ca	17	250	GAGCAACTGGCAATACATAA	TTGTTGGAACTGCTGATAGA
ats075	Tr_8-1	67.224	di	ca		153	ACTCGATCACCATGTGAGTC	TCATAACCGGCGTGGAAGAA
ats084	Tr_7-1	55.247	di	ca		223	AACCAAGCGTCACTACTTCA	GGTGTTCCGATTCTATTCTG
	Tr_8-1	17.738	di	ca		223
ats099	Tr_7-1	51.96	di	ca		249	AACCAAGCGTCACTACTTCA	ATGCGGATGGTTGTTGTTCG
ats113	Tr_4-1	5.414	tri	atg		173	TGTGAGCTGGTGAATTGAGT	GGAGGTGATGATCTCTATCC
	Tr_4-2	8.715	tri	atg		173
ats121	Tr_8-2	76.853	tri	atg		196	TCCACCGCTGTTGTGCAACC	GGATCGCATTCTCCATCTCC
ats123	Tr_6-1	18.933	tetra	ctat		398	ACACAATTCAGCAGAGATTC	CAGTCGTTGGATCGTAGTAA
	Tr_6-2	15.931	tetra	ctat		398
ats125	Tr_1-1	80.254	tetra	ctat		224	ATCTAAGGCTCCAAAGTATC	GCAACAATAGAAGCAGCAATCA
ats126	Tr_6-1	19.388	tetra	ctat		180	ACACAATTCAGCAGAGATTC	CCTGGTTACTGATAAGTTAC
	Tr_6-2	17.853	tetra	ctat		180
ats131	Tr_8-1	12.066	di	ca		250	ATGATCCTCCGGACCGGATG	CGCACGGTGGACGTTGTAAG
	Tr_8-2	12.451	di	ca		250
ats153	Tr_8-1	30.058	di	ca		244	TAATGTCCAAGTGGTTAGAG	TTCACTTGCTGCTGCTGGTA
ats157	Tr_8-2	52.972	di	ca		234	AGATTCATAGCACAGACTAC	ACATGCCAACCAACAACAAG
ats176	Tr_6-1	44.66	di	ca		248	ATCAGTTGGCGGTTCAGTAG	GTCAATGTGGCAGCTCTTGT
	Tr_6-2	41.118	di	ca		248
ats186	Tr_2-1	51.556	di	ca		102	TGATGGCGCAATCAGGAATG	AACGCACACAGCCCTAGTTT
	Tr_2-2	41.11	di	ca		102
ats202	Tr_8-2	53.252	di	ca		136	TCCTCCTTGCTGTTGTTATC	AGATTCATAGCACAGACTAC
ats205	Tr_8-1	11.801	di	ca		174	ACACCGTCGTTATGAAGTAT	GACTTGTGACTACTGATAGA
ats226	Tr_8-1	65.852	tri	atg		261	CATCTACTCACCACCACCTA	CAGCAGCAGCAGCAGCGATA
ats227	Tr_4-1	36.273	tri	atg		159	TCTGAATCAGTCGGTGTAGC	GAGGAATTGCCACGATGATG
