# Supplementary material for: An integrated genetic linkage map for white clover (Trifolium repens L.) with alignment to Medicago
Source: BMC Genomics. 2013 Jun 10;14:388. doi: 10.1186/1471-2164-14-388 (PMC3693905; doi:10.1186/1471-2164-14-388)
Supplement: Additional file 2 — GeneThresher® sequences in FASTA format harbouring mapped SSRs. GeneThresher® sequence identifiers correspond with those detailed in Additional file 1. [file 1471-2164-14-388-S2.txt]

>FTRC101364J09-g0RSP_20030127
AAAAAACAATAAATGAATTGAACCAATGAGAGAGAGAGGGTACCTGAAGAAGTGTGAAGG
GTGAAGAAGAAAAGGAGGGGTGCGAGAAGGAAGAGAAGAACGAAAGCGAGAAGAGGAAAA
GGAGATCCCTTGCTTCTATTGTTAAGCGGCATTGTGGATTGATCAGAGAGAAAGATGCAT
TTAGAGAGAGAGAGAGAGAAAGAGATCTGAATGGAATGGAATGAAACAAAATTGTGTGAG
GGTTTATGCGTAAATGTTAGTAGAAATTCGAATCCACCATCGACGCAGAAAGAAAGAAAG
AAAAAGAAAGTGTGTGAATCTAAATTGTAATACCCTCTCTCCTTTCCTTTTATATTTACA
TCAAAAATAAATAAATAGTTTATTTTCTTTTCTTTCTTCACTTGCTCTAGGAGCTGTCAT
CTTCCTGGCTATTAGTGCTAAATTGCTACTCTTAGTCTCTTACATTTCACATTAGTTTTC
ATACACGGTTGTTTATAAAAACACATAACATCAAATTTTAATACTAACTAGTAGGTAGAG
CTGTCAAAATGGGCGAACTGACTCGTTTCAAGCCGGCTCAAATGGGTTGTGAGTTGTATC
GGGTCAGGTCAAAAAATAGGGAAAATTCTCTTTCCTCCCTAATTTTCCAATTTTACCTTT
GAATGAAAAAGTCGGAACACGTTTTC
>FTRC101190I10-g0RSP_20021228
GTTACCTGAAGATGCGAGGAGGAAGAAGGTGTTGAGAGAGAGAGATCCAATGGACAATGG
TGTACCAGAAACCAGAGAGAGAGAGAGAGAAGAGGGTATCGTGGGTATTTTCACTACAAG
TTAGGGTTCGTTCGGTCACACAGGGCACTATCGTCACTTTGTAATTTAGAAAACATGGGN
TTTTTTTTTTTTTTTTTTTTTTACAAGTAAATAAGGGTAATTTTGAAAATCTAATTTATT
TATTGATATTGATATGTAGATGAAGTGATAGACATCACTAAAACTCGCATATATTTGTTC
GGATTTAGGTATGTAGTCGGGTTAAAGTGTTTTTCAGCTTAATAATATTTGACATTGTCG
GTTGAAAATATATTTTATTTATGCTTTGACAAATCATTTGAGTGTACCAATCATTAGTTG
ATTGAGTGGATAACCACGGTACGATCCCACGTAACTGCAATCAGGAGAGAGCAGGAACAC
TTAATGTCATTTGAAAACGTAACCCGTTAATTTTGTTTGATTTTTTTAAAACATAAAAAA
AATGGTGAAACAAAAGACTGCTTTTAAGAATTGTGGGTAGTTTATCCAACGATTAATGAA
AATTAGTTACATAAGTAAATTTATAAGTGATACCTACAAACTAATTTATACT
>FTRC101261O08-b0FSP_20021228
CGAACAAAGAAAGAATAATTGTGACAAAAAACTAACTATTAGGAAGAGAGAGAAAGAGAG
AGACAGAGAGAGAGAGAGAGAGAGAGAGAGAGAGATAGAAGTGTTAATTGGTTGATCAAC
TTTGGCTGTTTGGTCTGGTAAAGGAAAGAAACCATGGCAAAAGGGCTATGGATCTATGTG
TGTTTTATGTTTCTTATAATTATTCACCATTTCCAAATTGCTAATTGTTTTTATCTTCCT
GGTGTTGCACCTGAGGATTTCCACAAGGTCATTTTTATTTATTATCAAATGCATGCATGC
ATGCTTGTGTCATTGATGAAATTGCATGTCAATGCCCTTTTTTCAATTTAATTTATTGTA
ACATTATTATTTGAGAATTTAGATCTATTTTGCATTGCCACTTTCTATAGATGTGTTTAG
TGAGATCCCAACTTTTTGGTGTTCTCTGTATGAAAATCCTATATCCATGTGCATATTTCT
AAACACAAGATGATGAAGGAAGGAAATGGAACGAATTTCCTAGCTCTTGCGCGTACAGAA
AGAATTCGGCTGGGAGGGGAGAATCACCTCCTGTGGGACACAGGTTTCTCTGGCAGAGAT
TAGTCATCGCTAACAGCGATGGAAACTCTGTACATATATCATATGATAACCAAAAAAAAT
GAAAGAAATGAGTTAGGCAGAGCCAGAATTTACCATGCAATTGCATATTTTTTAAGTGAC
TC
>FTRC101304L07-g0RSP_20021228
TGCAAAGCCTGTTTATATATAGTTAGATAGTAAACTGCACCTAGAAATGGTCCATGGCTT
CATGCTTTGTTCATATATATATATATATATTCATGCTTCATTTAAAGATTCATTGTGGAT
GGGATCTAATGAAATAAGTTTATCATTTCAGGGTCAATAAATCAATGCAAAGCAAAAAGA
ATGATGAAAGAAATGAATATTGCTCATTGAGTTTTCCTTCTTGTGAAGGAAAGAAGGAAA
TAGAATGGGAGAAAATGGAAGTAAAGAAGGACAATTTATATTGTTGAGAATTTGTACCAA
AAGGCAGAATTGCCCCTTTGCTTGCTCTTCAAGTTTTTTATTTTGGCATAATTTATTATT
ATTTTTAAGGTGTTGGTGCTATAACAATGTTTAATATATAATATTTGGGCAAGGATTTGA
ATTTCAAAAATCTTAACAAACTCTTTGGAGGGAAACAAACAAATGACCTTTCCTGCATAA
CACCTCTCCTAGATACAAATGACCTTTCCTGCATAACACCTCTTCTAGATACACTCTTGC
TTGCATCAATGGGTAAACCTCCTGCCATTTGTCAGGATAAATAAGCGGCCCCACCATGGA
AGTTTAGCAGTGACAACCTTTACAGACACAATAAAAAATTAATAAATATTAATCTATGGA
AAAAATGCGACCCATCAATTGTGAGAAATCTACAGTAGTAATTTTTTGGAT
>FTRC101268B09-g0RSP_20021228
GATCTATAAATGCTTTATGGAGTTAAAACAGACAATCCAAGTCCAAGCATCTGTGTAAAA
TATTTATTATTAGGACCATCCATTAAGTTTAACAAAGGAGGACTAACCTACATCTTTTAA
AGGATAAGTAACTGTTAGAACACAAATCACAAGTTTTCAGACTTTCACTATGATCATGCA
AAGCAGTGACCTCGCGAGGGTTCAGTCACTTGCACACACAAACAATGGCACGATCCAGAT
CAATCTCTCACACACACACACACACAATTTGATTGATGAAAAGTAAAAGAATGAAACTAA
ACTGACGAAGAATGAATAACAGAAGAAGAATGTAACCAGAGAAGGGGAAAGTTTTATTGA
TCACAACACTATAACAAAATTGCACAATGTAACACTATATATAAGGTGTTACTTATTGGC
TAAGGCCACTAACACATCTAGTAACTAACTATTAACTTCCTCTCTATCACTAATAACTGT
CATAACAGAAATGTAACAACCTAAAACCACCTAACAAACTCAAATACAATGTGATTTCAC
ACTAACTTGGAACACAAGTAACCACATTTGCATGAATTGAATTATTCACAACAGTAACCT
TAACAAGATAGATTGAACACTTATTATTTAATGATAATCACATGT
>FTRC101068L23-b0FSP_20021213
ATATTTTTTATCTATGTCAGCAAATCTCTCTTTGATATTTTTGAACGCTCAATTTAATTT
TAAAACTCTCTAACATAGGGCCAAGCTAGAGAATTGAATTAGACTCTCTCTCTCTCTCTT
TCTATTGCTTTCCTTTAAAACTCTATTTATGTTCTTGCGGACCACGTCATTTTAAAAATC
TCAAAACTCTATTTCTGTAGAGGGTTAGATTGATCTTTGGAAGATGAAGCTCCCATCATC
TCGATGCATCACTGGTGAAAAGTGGTTTGAAGACGAAATTGTTGGAACAAAGTGGGTCTC
ACATAAACCTCTGAGTAGTATTTAATTTTGATGATAACAAAGTGTTAAAATTGCAATTGG
GATTACTAATGATTGTTCTAGTGTTCAGAATTATAAGTTAAAATTCATTTAAAAGCACTA
CAGACAAAAACAGAGAAGCCCAGTTAAGAAGCTCTGAAAGTCTATCGCAAATCATCAGAA
GCTTAAAATTCAAGCTCCGAAGGTAGTAGTTCTGAAGACTTAAGCAAGACTCTGAGAGGT
CTCAGAAGCTGAAGATCATCAGAAGCTACAACATCAAAAGCTGAAGCAAAAGGAATATAC
GTCACTCAAGAACTGACAAGACCAGAACAAATGATTGGAGAATTATCTTCTTAAGGTCTC
TCTC
>FTRC101247A02-b0FSP_20021213
GTTTGGTCCTATCTCCTTAGTTGATTTTTGTTTGGCAGCTGGCTATAGCAAACGCCAACA
ACGACCAGCCTACGCAAGCACACAGACTCACCCTTTCAAGTCAAACCTCTCTCTCTCTCT
CTCTCTCTCTCTCTCTCTCTCCAGAAAGATCCATTCCGTTACTAAATGGAAACTGCTCCG
CTCTCATCGGCCACCGCTGCCGGAAACGGAGGAGGTCCGGCGCCGTTTCTTCAGAAAACG
TATGACATGGTGAACGATCCCAGCACAGATGAGATCGTTTCGTGGAGCTCTACCAATAAC
AGCTTCGTTGTTTGGAATCCTCCTGAATTCGCTCGCGTTCTTCTTCCAACCTATTTCAAG
CATAACAATTTCTCCAGCTTCATTCGTCAGCTCAATACCTATGTATGTCAACTCTTCCTT
CTTCATTCTCCAATTCATTTCACTCATTTTTTTTCTGATTAATTTGAATTTCACTGTGTT
TTTTTATTTTATTTGAATGTTTGTTTTGTTGTGTGATTTGATTTGATTGTGTTTTCATGG
AATTTCAATTATTTGATATGGATTATGATGATTATGATTATGATTATTAATTGAGGTTGA
TGGAAAAATTGCTTACTAAAATAGGATAATATTAGGAATAGCTTTGAATTTGGATTTGAT
GGAGTCTATCTAGGGCAAAAACTTAGTTGGGGTTAAAAATGGTAATGTAT
>FTRC101095O07-g0RSP_20021213
CTTCAACCTTCGTTTCGTGTCTTGTCTTGTGTTCTAGGGTTAATTTTCCCCCTTCATTGT
TATGTCTGTTTAATTAACCCTAGTTAACGAACAAGTATTTTTTATTTTTTTCACACCTTT
CAATCATCACCACCTGCGTTTCGTTTAGGGTTTTATGATTTTTTTTTTGTTCTATTGAAA
TTTTTGTTGGTGCTGTGTTCTACACTGAATATATTGTTGTCCTTTAGGGTTTTCAATATT
TTCAATTTCAATTTTTAGTTCTATGAATGGGTTAGTATTAGATTGAGTTCTATCTCTGAA
ATTGGTGCTATTTGGTGTTTAGGTGGTGAAGAGGTGTGTGTGTGTGTGTGCTTTGTTGTT
GTTAATTTTGATCATGTACAGTGTTAGTTATGGATAGAAGTGAACCTTCGTTAGTTCCAG
AATGGTTGAGAAGTGCTGGAAGTGTTGCTGGTGCTGGCAATTCAGCCCAACATTTTGCAT
CCTCGTCTAATCAAACCGGTAACCTCGACAGAATTTTTTATTTACTTATATAGTTTAATG
CTTTAGCTGGATTCTAATTATAATATTGTGTTCAATTTTGTCAATTGTGGAATATGGAAA
ATAACATTTTGTTCAAATTTTGCCATGCAACAAAGCTATTGCGCGCCACTATAAGCGCGC
CACTATAACTGTTGTTTGAGAACATTTTGTACTANATAACATATTGCATCAAATTCTGGT
ATGCT
>FTRC101266P10-g0RSP_20021228
CCTTTTTTTACTAAACACCAAAAGTTAAAATATGTTAATGTTGCTTTTATATTGAAAGAG
AAATAAGGTTTATTAGAGAAAGGTATTTGGATAGAGATTCAAACTCAGTTTGTATGACAT
GATGAGTTCATTCTTTATGGGTCAAACTAATGCAATATTTGATGATTTGTAAAAGTGTGT
GTGTGTGTGTGTGTGTGTGCGCGCGCGCAACTATATATGTAATACATTACTATGAATGAT
GATATGGTTAGAAAGGATTTGATTGATGAAGAGGTTAAAGATAGAGAAATCATGAGGGTT
AGGGAGTAAAATAATGGTGATCAATGATTATTGCCTCTTGCAATGATAGAGGGTTGGGAG
GGGCGAATAAGAGGAGGAAAGTACGAGAATTTATCAGTAAGCATAGTGTACAGTTTGTAG
CTATCCAGGAAACAAAAATGTCAAACATTACAGACAAGTCGTGTTATAGTCTTTGGGGTT
CCGAAGAGTGTGATTAGGCATTTCTCCCGTCGAAAGGTAATAGTGGCGGTATCCTCTCGA
TACGCTAG
>FTRC101403H12-g1RSP_20021228
GTTTCTAATACTTCTACAGCTGTCCATGGTCTTTTATGTCTGTCATCTGAAATCCTCTCA
ATTGAGTCGACCCACAACTCAAACAACCAGATCGAACTCCCAATTGATCAGTTCCCGTTG
ACTGTAGTCCAAGATCGGATTTTGATCCCAAAACAACAACAACAACAACAACAACAACAA
CACTATGAGCGTAATCGACCTTCTAACTCGAGTTGATTCCATTTGCAAAAAGTACGACAA
ATACGACATCGAAAAGCACAAGGATGCCAATGTCTCCGGCGACGATGCTTTCGTCAGACT
CTACTCTTCTGTCAACTCCGACATCGAATCCCTAATTCAGGTAAACACAAATTTGTGCCC
TAATTTCTGAATTATTTGAATTTGGGTTAACGGAGTCAATTTTTTTTAAAATTTTTATTT
TATTGCAGAAAGCAGAAACAGCTTCCAAGGATAGAGGGAAGGCATCTGCTGTAGCGATCA
ATGCCGAGATTCGTCGCACTAAGGCTCGGTTGTTGGAGGAAGTTCCCAAGTTGCAGAGGT
TGGCTGTCAAAAAGGTTGTCCTTTTGTTTTTGTTTTATCATCAAATTGTTGTCTTTTTTA
GACTGGAATGAAGAATAGATAGATCTACCAAATTGTTAATAAT
>FTRC101083F19-g0RSP_20021213
CAGAATCAAAAGCAAAAAAACCATGATTTCCAGAATGAACAACAACAACAATGCTTGGAT
AGAAGAAAGAGAAGACGAAAACACAACAAACCCAAACACTCCTTCATCAGCTTCTCCTTT
CATCCATAACAACAACAACAACAACAACAACAACAACAACAACACACAACATTTCTCTTC
TTTCATCAAACCCATGCTTCAAATCAACGATGAAGATGCTGAATGGTACATCAGAGACTT
GCCTTTTCCTCCTAACTTAGACAACGTTTTACTCAACAACGTTGATTCTGTTTCTTCTTC
TTCATGTTCACCTTCTTCTTCTCTTTTCAACTCACTTGATCCTTCACCATCAAATCTTCA
CTATTTTCTTCCTCCAAATCATAAACCCATTAACAACAACGCTAACTCCCTTTGTTCTCT
TCTCAACAACAACAACAACAATAACCCTTTTGAAATCCCTTCTGAACTTGGTTTTCTTGA
TCATCAAGCTTCATTTCTGGGTAGTTTTGATT
>FTRC101228G15-b0FSP_20021213
GTCCTCTCTTCTTCTTCTTCTTCTCCTTGTTGGATTCTATTTTTCTGTTTCTGACTAAAC
TTGTTTACAACAATTCCTAAAGCATAGTTTCCATAGTTGTGCAATTTTTCTATTTTAGAG
TAAAGTTGTTTAAAGCATGGTTTCTATACTTTGTGCAATTAATAGTATGTGTTATTATGA
TGAACCACAAATCCATGAAATATCAATCAAGAAGAAGAAGAAGAAGAAGAATAAAGAAAA
AGAACAACAAAGCTGTAGCCACTACCAATCCCTTAATTATAAGTCACCACATCCATTCTC
CTTTCTTCTCATCACCTCAGAACGCAGAGCAAACGAAGAAGCTGAATCATTCAAAGATTG
ATCGCTAGTTTAGGGTTTTGTTTCTCTTTCTTTCGATAATTCTATCTGGCCTTCTTCTAC
CTTTTCATCTTCTCTATTGACACCAACACCAAACCCCTGCTTTGGGACTTAACATTTTGC
TTCCATCGAACTGTCTCACCTTCTCCGTGAAGTCCCCTCGCTCCTCCACAAGTTGCCGCC
GCCGTGTCCCCTCGCTGACTCTGAGGTAAATATATCACATATAACTCTTCAATTTATCTT
TCGGAATATGTGAGTTGGTTTAGAAATTTAATGTTAGAGATTAGAGTAAGAATTGGAGGA
>FTRC101099N11-b0FSP_20021213
GACAGGATCGCCTTTCAAGAGAGGGAGAAGGCTTGGATCATCAAACAACAACAACAACGA
GACGAAGACTTGGATAATAAAGAAGAAGAAGAAGAAGAAGAAGAGGAATATCTCGAAGAA
GAAGAAGAAGAAGAAGTAGAAGATGGTCCTCCGGAGATTATTTGGCAAGGAAACGAAATA
ATAATCAAGAAGAAAAAGGTGAATCCCCCCAATCTCCTCCTCCTCCATCACCAGGTATGT
TATGTACAAGTAATTCTCTCTCTATCTCGTTTTCTAATTATGATTCAATTCAATCAATTG
TTGTTATATACAATTCATTCATTCGTTCGTTCATTCATTCATTCGCAGGAGCATGATGTC
AATAATAATAGACCTACATCAAACCCCTTTCCTCCGGAATCTCCCTCTCAAGCTCGCTCC
AATTCAACGCTTCTGGAGAATAATAATAATGTTGCTCAACAATTACCTAATTTCGGAACT
GAACTGGTTAGACCTAATTTCGTTTATTATTAAATTAGCAATCAGTTTTTTTAGTAGAAA
TATGAAAGAATTGCGGGATAAAGCTGCTTTGGTCGGTTGTTTTGCAGGATAAAGCTCACT
GTCCTTTTCATCATAAAACCGCAGCATGTCGTTTTGGTGACCGTTGTAGCAGGGTCCATT
TTTACCCCGATAAGTCATGCACCATTCTCATCAAAAACATGTACAATGGTCCTGGCCTTG
CTTGGGAACAAGATGAAGGCCTTGAGGTCTGTTCATTCCTCTGCGTATCCTATTCCTATT
C
>FTRC101184D04-g0RSP_20030127
CATTACAAAATTGTGAAATATGATCATCTGCAATATTTGATAAAGGACCATACACATCTA
ACCAATGGAAAATCAGAGAACATGAGAAAAATAATAATAATAATAATAATAAAATCATTA
TATTTGCAACTGAAATTATTTTTCAAAACTAGTTAATTTGCAACTTCCTTTTTTGGACTT
TGACCTTCCACTTAATTAAAAAAAATATTACAAAATCAATTTTATCATTTTTTTATCGAA
AAAGTAATTTTATCATCAAAATTTATATACTTAATATTTTTTTAATAAAGTGTCCAACCT
CTTATCAAAAAGAAAAATACTCATCCTTACACGCCACCATCTTTAATTTTTTAATGTAAG
AGATACTCCTACTTATTATTAAAAAAGGGAAGATCAGATTATTATATTACTTTTTGACCC
AATCAGATTATTATATATTATTAAAAAAGGGAAGATCAGATTATTATTAAATACAATCAT
GCATTTAATAATTCCCTCCGTGAATAAAGCAAACGTAATGAAACTAAAATAAAAAGGAGA
GAATGAGAATGAGAGAGACACAGAAGAAGCAGTGTAGTACTCCTTTCACAAAGGCTCTGT
CTCATCCCTACCAAATTAAATAACCACCGTCGACGGTGTCATTTTCCGGTAACACGCCGC
CATTTCTATCGGAAACTGATTCGCACTGA
>FTRC101123D14-b0FSP_20021213
CCCAAGTCCAGGAGCACCATATTATAGGGACAGAACAAGAAGGTATGAGAACAACAAAGG
GTGGAGCTCAGAGAGAGTATCAAAGCATACAGGAAGCAATTACAGCAGCAGAAGACACAC
TATGTCTGGTTTAACACCATTCAGTGGTGGAAGAACAATGCCTTCAAAATGGGATGAAGC
TGAAAGATGGATTTGTAGTCCAGTTTCAGCATCATATACTGATAGTAGAAGAACTTCACA
TACACAACAACAACAACAACAACAACATCATCAACAACGTAGACCCAAATCAATTAGTGG
TCCAATTGTTCCTCCTCCTGGAATGGCTCTATACTCAAATTATTCACCATCAGTTACACA
ACTTAGACAAGGTTTTGTTGTGAGGAATTTAATGGTTAGTTCTCCTTTTTCAACTGGTGT
GTTAGCACCTGTTGCTGTTTCTGTTCATCATTATGATGATGATGACCCACATGGTACAGT
TTTTGGTTATGACATGGACCATGGAATCCAATATTCTACTAGTCCTGTCCTCAACCAGAA
TGGTGTAAGGCATTCATCAATGTCTACTGGACACATGTGTTCTGAATCTGATTTGCTGTG
TGACCCTTCATTTCCTACTTCTCAAGGTAATTAATTAATATAATACTGTACCTTGATTTT
GCAGGCATCCCTACCAAAAGTTAATTTCATATATTTACAAGCTGACATCTATA
>FTRC101430D08-b0FSP_20021228
TGATTAAATTTAGAAGATGGAGATCAAACTAATAGTATGTAGTTTTATCCAAACTAACAT
TGACAATATTTGGCAAAGGGTAAAAACGGAAATTCTCAACTAATATGAGCGAGAGCGAGA
ATTGGGCCCAAGTAGCCCAAATTTATAGAGCCCTCGTGTTCAGAAAGCTTAATCAATTAA
TCTGATTTTCACTTTTCTCTAATACCCAAACACAAACAAACGAGTAGTAGTAGAAGAAGA
AGAAGAAGAAGAACGGTGCAAGAATGGTGTTTTCAGAGGAAGAAATAACAAGGCTATATA
GGATCCGTCAAACGGTGATGCAGATGCTTAAAGACAGAAATTACCTTGTCGGAGACTTTG
AACTTAACATGAAAAAACACGAGTTCAAAGACAAGTACGGTGAGAACATGAAAAGAGAAG
ATCTTGTTATTAACAAAACCAAAAAAGACAAACCTTCCGACCAGATCTATGTCTTCTTTC
CCGAAGAAGCCAAGGTCGGCGTTAAAACTATGAAAACTTACACCAATCGTATGAATTCCG
AGAATGTTTTCAGAGCTATTCTCGTTTGTCAGACTAGTCTCACTCCGTTTGCTCGAACCT
GTGTCTCTGAAATTGCATCCAAATTTCACTTGGAAGTTTTTCAGGTAATCAATTATTCAA
TCATTCATTCTTTTCTTTTTTTCAACTTTCTTATGGTGGTTGTTAATTGTTGAGGTAATT
GTTGTCTCCGGTGTGTGCAGGAGGCGGAGTTGCTGGTTAACATAAAAGAGCATGTGCTTG
TGCC
>FTRC101092D22-g0RSP_20021213
TCGAAAAACCCTAATAATTAATTAAAAATTGGAAGAGTAATGAATTAATTAACATACGTA
GGTATTCAATTGCCTGACAAAGCTGGAGAAGTTGTTGTGCTTGAAATATTTGGGCAAGAT
GTGTTTGGAGAAATCGGTAGCATTGAAAACGACGAAAGTGTTGTCGTTTTTACCCCATGA
AAGGATCGAGTTGGTTGAAGAGTCGTCAACCATATCGTAGGTTTTGCTCAAGAATGGCGG
TAATACGTGATTCACGCTCCCAGCTGTCATATTCAATTCACAGAAACGAGAAGAAGAAGT
AGAAGATGGAAGGATAGTAGACTAGATGGGAGTGAGAAGAAGAAGAAGAAGAAGAAGAAG
AGTGATGGTGAAGGATTATATAGATAGACACCAATGACCGATACAGTGTTAATTTAATTG
ATCAATAATTAAAGAGTGAGTTTTCTTTTTCAAAGAGTGTGCTAAAGTTTTTTTTTTTTT
TTTTTTTATTTTAAAAATTTTGTTTTGGCATTATTATTTGAGTTTAATCGAGATGTACTG
ACAGTATAAACTAGTTTTACACGATCTTTCAATCAAAATTCACCAATATGCCATGTCATA
TTAAAAAAGTGGGATGAAGTGGGGGCAGTGGCTAGGGCTATGCATGGTCGGTTATTTTGC
CAAACCAAATTATATCCAAATCAAAACCAGATATATGGATTTGGATACATGACCATAACC
ATTATTTTTT
>FTRC101069D22-g0RSP_20021213
CCAAAAACCAATAAATACCAGAATAATATCCTCTGCTAACATTGGCAAAAAAATAAAGAA
ACTCATCAAATCAAAATGAACTGAAAAAATCAACACACCAAAACAAATCTTATTTTCTAA
TCAGCTAAACAAAATTGTAAATTAAAACCAAAAAGTAATGGTGAAGTTATGCAAAAATTG
AACAAAGCTAATTAATTCAAAAAAATGAATAAGTACCAGAAGAATATCCTTTATAATTCA
GCTTAGTAACTTGTTCTTCACCGTAATACCTATCCAGCTTAGTGTAAACCCTATCTCCAT
TAGGCGCAGTAATCGGCATAACTTCACCATCAATCTCCGACGCAAATCGCGACAACGTCT
TCTCCTTAGACAATCTCACTTCTTCAACTGAAGTAGTAGTAGTAGTAGTAGTAGTAGGTG
GAGGAGAGTATCGAAGCCAATCCTCTTCAACAGGTGGATCTTCAACCCTAACCCTAACTT
TCTCTCTTTTTTCAACACCAGAAGAATCCAAATCATCCAAATCGGAATCCGAATTCGATT
TCGAACGAGAACGTTTGTGGCTGTTGAACTGAGGTTCGGAAGGAGAAGCAAGATCTTGTG
GCGGTTGTTGTTCGGATTCGGTTTCGTCTTCGGGTGGTTGGTAAAAGTAGTGATCTTCTT
GG
>FTRC101169N21-b0FSP_20021213
ATAAAATATTTATAATCAAGCTTTTCTCCAGGTAAGGGAATCTAGGTATTATTCTTTAAT
AATACCAATGTGAGCATTCATTTTGTATCTTAGAATCTAATTTTCAACCTCTATGTTGAG
ATTTAAATAGGGAAAATCACTTTAATCCTCCCCATTGTTTTTCTTCTAATTGCAAGCTTG
AAATACATCAAGCTTAGCTATGGAAGACTTAAACATGTGGCTCTCTTTCTATATGAATGA
AAGTGACAACCATGATTTCCCCATCAGAAGGTTTTGTCCTGCAAGAATGGAGCAAGATCA
AGGAGGAGAGTGCAATGACCAAGAAACAGTACTTGATCATATTGAATTGTGTACTTTTGA
TACAACCACAACTCCTTGTTTATTAGCTTCTTCAGAAGTTGATGACTTTGTTGATAGCTT
CATCAACATGGAACACTATGAAGATCAAGAGTCTCAAGAGAATCATCATCATCATCATCA
TCAAAGTTTTGATCACTTTGTGGTGAATGAAGAAGATGATGATGTTGATGCATACTCCAT
TGGATATGTTCCAACCACAATGGAGGATGAAGAATTAGAGATATGTGAGAATACCACAAT
CACAATGGAGGAAGAAGTTGTTGAAATGAACGGTACTTTTGGTGCTATACCACAAGCACG
AGCCAGTCTCGGTATGAACAAGGTCTTGACTTGGTCCATACGTTGCTGGCTTGTGCTG
>FTRC101118L18-g0RSP_20021213
TAATGGGAAAATTCTATTGTTAACCCTTTTAGAAATTATCCNCCTACTTCAACCATTTCT
ACTCATGTCTTTATTTTCTCATTCTAAAAAAACTTCCATTCCTTCTCAATCGCATGGGAA
AATTTTGTTATCGATCTCTCCTTCCCACTCAACTATATATCATGTTTTTCTCTTCTACAC
AGTTCAATATATATCATCATGATCATCATCATCATCATCATCATCATCATTAATTCTTCC
TCATTGTCATCACCACTAAAACTGATTTGATTACCAGGTGAATATATATATACACATAAG
TTCATTCTATCAATTCAATAATACTTAGGGTGCTCCATTATGTTATATTTTTAGCCCCCC
ACAAAAAAACTAAGTGAAAGGTTAAAAAAAAAAAGTCGTAATTTCACACTTGTTTATTTT
AGCTTTTCTTTTCTTTTCTTTTTTCCATTACCATCATTTTCGTGATATGAAAATTGTAGA
CAAAGAGACAGGAAAGACAGAGTCCTAGGTTCCTGAAGGAGACACAAACTTTGGTTAACA
TAACAGTACACTGTCTGTTTCTATCTATCTATCTATCTATCCTCATCTTTTTCAACACTT
TTTTCTTTTTGTT
>FTRC101321G09-b0FSP_20021213
CGTTTATCCAAACAGACTCAAATACAATCACAAACAAAGCATCAAGCTTTAAGGCAAAAA
AAAACTAGACCCATATAAAAAAAAACTTAAATTATGAAAACACACACCTAGAATCACTTA
AATAAGAATCACTTCCACCGGGTGAAGAAGGTCTAGGAGTTGTTGACACCCCATTTTGTT
TGCCAAACAAAACACTTCTACTTTTGTTAACTATCTCCTCATCATCATTATCATCACTCT
CTGATTCTCCTTCAAAATCATCTTCACTAAGAAATTCACCAATACTTCCAGAACCACCAC
CACCCTTAAACTTCCCTCTTTCAACCACCTCCTTATCATCATCATCATCATCATCATCAT
CATCATCATTATCACTACTCAAACCAAATCTTCTCTTTGTATTCGAATTCAAATAAGGTT
TTCTCTTCGCAAAATTGGAACTTTTACTAACACTACTCTTCCGTGGCCGAAACCCACCGT
CTCTATCACCCGTTTCACGACCAGAACCCACTCTTCGAGCAGGTTTCACGGTCTCAGCTC
TACCAGTTCGCAAATCGTCGACCCAATTACTAAGCTCAGCCTCGTCATCGACGAGGCTTT
TAGAAACCCTAATTCTATCTG
>FTRC101096G02-b0FSP_20021213
CAACGAAGATGAAGGCCCTTTCTTTGACTTAGAGTTTACTGCACCAGAAGAAGAAGACAA
TGTTTCCGAAGAAACTAACCAACAACAACATCAAGAAAATGAAGAAGATGAAGAATCTGA
AGAAGAAAATGATGATGATGATGATGATGAGTTTAAGATAACACTATCTCCTTCAAACAA
CGAACGAAGTGACGCTAATCTTTCACTATCTCCTTCAGAGGATTTATTCTTCAAAGGAAA
ACTAGTTCAGTTGAAACCTTCTAGCTTCATCCTCAACAACAACAACAACACTTCCGAACC
TAACTCCAAACCTCAATTCACTGCTTCATTGCTAAAATCAGCAACAAAATTTCGTGTATT
CATGTCTGGTCTTAAGAAACCAAAAACAGATTCTGTTACAGAAAAGAAACAAAAACCAGA
AAGAAACAGAATCAAATTCAAAGTTGAAGAAGTTCCTATAGTTTCACTTTTCACCAGAGA
CAACAGTTCCAAAGGAAACAACAAATCTCAGAACCAGAAACAGAACACAGAACATGAACC
ATTGTCACCTTTGGAAGAGAAACGTTTCTCTAAGGAAGTAGTTATGCATAAGTATTTGAA
AATGGTGAAACCTCTTTACATTAGAGTTTCTCGTAGGTACAGTCATGGTGAAAAATCAAG
TGAAAAAGTTGAAGCAGAAATAGCGACGGAAGGGGAAACCGTTGTTGAAAGTGAAGAAAA
CAATGTTAAGAGTCAGAATCAGAAACAGGGGAATATTCCGGCAGGGCTTAGAGTTGTTTA
CAAACATTTA
>FTRC101135D13-b0FSP_20021228
CCCTAAATCATTTATTCACATTTCTCTTTGCAGGTTTCGGTGTTGGTTGCGGTTTCGGTG
TAGGATGGGGTTTCGGAGGTCTGTTACTTCGATTTCATTTCTAAATTCTGTTCATTTCGA
ATTAATTATTGACCAAGTTATTAAGCCAATTCAAAACTAGTTTTTCAATTTCCTCTTTAT
ATTATTCTATTTCTAATGTCAATTTTGTCACTTATGCTAGGTATGCATGCTTATATAACT
GATTCTATGATGTATTAGATAATTATTGAATCTGGAAAATGTAGAGGAGTGGGAAATTGG
TGGAATAGAACTTTCTCAGATTATTATTATTATTATTATTATTATAGAGTAAAACATTGG
TCAATAGGGATAGATGCTGTTAATATTTCTTACTTTGAAAGAAATGATTACTTTGCATTT
GATTTGCCAAAATCACGGTGGCATAGCATCATGATTTTGTTCAAGCTCCAAACTGTAGCT
TTTGCAAAATCACGATAGCTCGCCGTGATTCTGTCAAACTCACCTCAAATCCGGACAGGC
ACTTCCGTTTTGTTCTTTTTTTCTATTTTTACTACAGTTATGAGAAGATTTACTATGTGT
TGTTGTTGTCTGCATTATTTCCTTCTTGAGTATCAAAATTCAAGAAAAGACCATTTCTCC
TGTTCTTTGACTTACTCAATTTACTTGTGGCAAATTCAATGTCAAATTCTCCATTACGCT
TTCCCGTGAGAAATGATACAAAATTAAATTATCTTAAT
>FTRC101135F07-g0RSP_20021228
GAGACAAGTATCAAACTTTTTGTTATACATGTTAAACGTCCATTAAACACTCAAGCATTC
ATTCCAGCCTATAAATAAGTTGATCACTTGCACCAACCCATCAAGGCAAACCATCATTTG
CTCTTACTACAAAACCTTAAGTAGAGATTAATTAGAGAGAGTCATTATGTCACTTTCCAA
CATAGGTGGAAGTGCCACTTTGGTCCAACGTGGTGGTGGTACTACTGCCACTAACAACAG
TTTGATCCAAAAGAGTGCCCCTAATTCACATCACAAAGCTAATTTCTTGCCAAACCCATT
TGATCTTCATGACTCTCAGATCTTAGACAAAGTTTATCTCACCCATGTTACTGATGATGA
ATTTTGTGACACTAACATCATTTTCGACCTTGTGTCCAGTGTTGTACTTCAGGTTTATAA
TTATAATTATTATTATTATTATTATTATTTATATTGACTAATGTTTATTATGTTAATTAA
CAGTCAACTACAGTAATTTAGTCCTATAACAGGTCCAAAAGATCTATTGTGGGAGCATTT
CTAAAATTCAAAGATCCTAATTAATAATTACAGTAAATTAGTAAACAAAAACCATTAAAA
TTTAATTTAATTTAATTCTTATGTACACTTTTTTTATAATTTTTTACATGCGTCAAATTA
TATTGGAGGCAGATGCCATGCCCAAATTTTAATTTTAGCGGTTAAAAATTTCCTCATTTA
GATAAATAGTGAATTGCTC
>FTRC101438O16-b0FSP_20030127
CTATTTTGCACATTCATTTTTACATTGCCCGTGTTTGAACTTTTTATATTGTCATATGGA
ATTTCATGTGAATTATAATATGATGTGATTAAGTTTCTGTTTCAATTTCTTCCTCTCCTT
TTTAAGCTGGTCAGTAAAACTAATAATATCTACTATGTGGATTCAGCAAACTAAATGCTA
GTAAACTAAAATATTAAACTACTGATATAACTAACCGAATCACCTTTATTAATCATATAG
GAATGAAAGTGATATTATGATTCTATACCCTTTGCATTAAAGCTAAAAGCATGAAAGACC
GAGATGAACCTCAACAAATAACTACTGTTTTATCTTTTCCCCAGAGAAGTCAATTTGAAT
TATTATTATTATTATTATTATTATTATTATTATTATTATTATTATTATTATAATATTTTA
AATGAACACTTTGAATTATTTCCTTTCCACTCTTATATCTGCGATACAACCTGAAATGGA
AATATCTTCAAGCATTGCCTTGAAAACTCAAATTGACAGTAATGAATGTGTTCTTTTTCT
TCTTGTTACAACTAGAATAGATCACTTTTCTAATTTTAGATTGATGTGTCTTGTGGTTCA
GGCATCTCAAGCATGGATGGATTGGCTTAT
>FTRC101280K13-b0FSP_20021228
GAAATATGTACGCATATCTAGAGTAATCGTCTATGAATGATATAAAATATTGTTGACCAT
TCCAAGAAGGTGTCGGAAATGGTCCACAAATGTCTGTATGTATCAATTCTAAGACATCCG
TAGCTCTATATGCGCCAAATTTCTTTGTTTTGGTCTGTTTGCCTTTAACACATTCAACAC
AAACATCAAAGTTTGTTAAGTCAATGGAATCTAAAATTCCATCAGTCACCAGTCGCTCAA
CTCTATTTTTAGAGACGTGACCTAGACGCTTGTGCCATAATGCTCCTGAATTATTATTAT
TATTATTATTATTATTATTATTATTATTATTATTATTATTATTATTATCAATTTTACGCT
TAGTACCACGTGATTCCACATTCAAAGATTCGCCATAGGCAGCTATTGTATCAAGCAAAT
ATAGATTATCATGACTCATAAGTGAACCAGTTCCAACAATATTTGAATTAAAAGACAACT
TAAACATATTATTCCCAAATGAACACAAATAACCTGATTTGTCCAAATAAGAAACTAAAA
TTAAATTCCGTCTAAATGACGGTACAACAAAAGTGTCTTTTAAATCCAAATAAAATCCAG
TACACAATAATAATCTAAAATCTCCAATAGCTTCCACCTGCACCGACTTGCCATCTCCAA
CATAGATGTATCTTT
>FTRC101100G14-g2RSP_20021213
CACAACACAACACAACACTGTTCCTTCCTTCTAAAATTGCTGAATCTGAAACATACCCAT
TTTCCATTTCCTTGATCTGCACCACTTTCACTCTTCTACTCTTCAGATTCTTCACTTTTC
AAGCCATGAATTTAACAATGTGAGCTCAACTTTTCACCTTTTTTGCAATGGTGGCTGCCA
TTTCTCAAAACCCATTAACAACAACAACAACAACCTCTTCTTCAAGGTCTTCCGACAACA
ACAACAACAATGGTGTCTTACCCAGAAAAAAAGGTAGACAAATTTCTTCAAGGTATATGT
CACCTTCACCTTCAACTTCAACAACAACAACAACAACAACTTCATCTTCAACAACAACAA
CTACTACTACTACAACATCTTCATCTTCTTCTTCTAGAAGATTCGCTTCACCTCTTTTGT
CTCGTTCAACTAATTCATCATCAACAACACCACTTGTTGCTCCTAAACGTTCTCAGTCGG
TGGACCGTCGGAGACCGAGACCAACAACCCC
>FTRC101298P20-g0RSP_20021228
GGCATCCAAATCCTATAAAGGTTTCTAATCCAATTCCTATAAAGCAGATATATACTAATT
CATATAATCATAAACCAAAAGCACAAATTTAATGAAAAAAAAAAAATGAAAACCTGCAAT
TAGAAACAAGACAGAACTAATTGTGAAAATTGACATTGCCATATATATAAAGACCCATTA
TTGAAGAAAGATCATTTATGTTGAAGCAACAATCAAATTCACATACCGAACGAAATTAGC
TACATCAAACAACAACAACAACCTGAAATCTAACCCACATATACTAAAGGTCACATTTTT
ATAAAGGTGTTAACAAAAGAATTTCCACCACCACCATCATCATCATCATCATCATCATTA
TCATCATCACCATTCATCACAATCACTGTACAAGAACAAGTCTACCACTACCACCACCCA
TACCTCTACCATTATCACCACCCTGCAGATCATGTCCTTTCGGCACCGTAACAATCAATT
CCCCATCGACAAACACCGCGCTAGCAAGCTCCGGCAACGTCGAATCAGGCAAACGAAACC
TCCACATATCAAGCTCTAACTGATCAAGCGATAATTCCAAAGATTCACCATCTCTCACCA
CGATCTTCACCACACCAGGATGGATCTC
>FTRC101091A17-b0FSP_20021213
TCAAAGCATGAAGAAAATAAAAACTCACTATGGTCACGTCCTCGAATACTATCTAGCCCA
CGAACATTGTCAATGCCCCCACGAGGAGGGCCTCGAGGACCGCCACCAGATGGTCCCCCA
CCACCACCACCACCACCACCACCACCAGGACCACCTCCATACCCTTTCTTACCAGCAGAA
CCTTTCCTGTAGGCATCTGACTTTTCCATCTAATTTTTATGAAAACATCAAATGAGTACA
TCAATTTGGTAACAAAAGAACTAATCACCAAATTTATACTAGGAATCAAGAAACAGATTA
AATACCGAGAACATAGTAGCAAAAAACACGCCTATGAAGTTCACAATGGCCCAGAAAAAA
TCAGTGATTGTCTTGATCCGCCATAAAGATCGCTTTGATTTTACAGTACCTGCACAGAGA
AACCCGCATAATCATTGTGATTTTAAGAAAGAAAAAAAGGCATATACAAGGTTTATTTTG
AATTCAATTCACAAGCTGAAAAACTGTGATACATGTAACAGAAGTACAATGTAAATTCTA
GACATCCAGTTCTAAATTACAACAGCATAACTGGTAGTAACCTTGCTTTGAAGTCTCAAT
CAATAATGATATCTAATAATGCAATGGGATAGATAACTTAACAATATCAGGCTAAACATT
GTGTGTGAAAAGTTAGGTTTTCAATGTTACATTGTTATTTAGAACACCAAAAGAGGCACA
CAAAAATTGGGATTAGCAGAAATGATAAACATAAACGATT
>FTRC101130C03-b0FSP_20021228
GGATTATTATGATTGGTTTACATAAAATGTAAATTTAACACATCATTTTATACCATATTT
AATATAAGTTTTCTAATTTACTTTTTAATTTATAAATTTTAAAACATGTTTTAATAATTA
AAATAAAAAATTCATTCACTCAAACATTTCCCTTTCTCTGTTACCTAAACATTTCCCTTT
CTCTACAATTTCCATCGTATATTCTCACTTCTTTGTTCTTCATTCACCCGCCACCGCCGC
CGCCGCCGCCGCCGCTCTCCACATTGTCGTTCTTCTTCAAACATCTTCCTCCTTCCTGAA
CACTTCTATTTCTCTGTCGCTATCTCTCTCGTGAAATTGTACAACCACCATCGTGTAGCC
TCCATAACCTGAGTTTTCATTGCAATTTGATTCCTTTCTTGCCTGTTGTATTCGTTTTCA
CGACGCCGCTACTGCAGTCGCCGACTTTGAGTAAGTATTCAAAACTTTACCTTTTCTTCT
AATTGTATTCACAATTGTGCTTATAGTTATGATAAGTAAGAACCCTTCTCACACTCTCAT
TATTCCTCTTCTT
>FTRC101299N19-g0RSP_20021228
ATATAAAAATAAAAACATAATGAAATTAAATAAATTTTTTTAAAAAAATCTGCAACTAAG
AATAAAAAAACATTAACTTATTATTTATTTATAAAAAGCTTATTATTTATTTATAAAAAA
TAAAAAATGAAAAAAAATGTAATTCTTATTTTTTTAAAAAGAAAAATTCTGTCAACTTTA
ACTTATTATTTATTTATATAAAAACTTATTATTTATAAAAAGTAAAAAATAAAGATGCAG
AGCGTAGAAAAACGAAAATAATTTTCAATCTTCATCATCATCGAACCCATCTTCAACGGC
GGCGGCGGCGGCGGCGGTAACCCAATCTCCATCTTCAACGCTTCGATTTCTTCACGGAGG
CAGTAGTAGCTACAGTAACGCGGCAGAAGAATTGTTGTGAGGAAGAAGATGCTGTGAGGA
AGTAAACCCAGAAAGCAAAAATCTAGCCTTTCATCAAGAAATCAGAATCCAGAAATCAAA
ATCGAAACAGAACCATACAAGAAAGATGGAAATAGAGAACAAAGGCATGAAATCGAAACC
GAAATCAAGAAATCAAAATCCATTTATTATGAAATTGAACACATAATCAAAACCAAAATC
GAATCCGAACGAAATCAAAACCGAACANNATTGAAACTGAA
>FTRC101200L16-b0FSP_20021228
CTTTATTACATTAAAGTCACCCTTACTTTCCCTCACCTAATCTTCATCCGTTTATACCCC
CAAAAAGCAAGAGGCAGTTCAGCTTAAACCCTAAAATCATCACCAATCCGCGTCACTCAT
ACCATTCACTCCAATAATGGAAACGAAGCCAACTTCTTCTTCTTCTTCTTCTTCTTCACA
ACTAACGGTTACAGCAACATGTTCACAGTTACCTGATGACTGTTGGGAATTTATCTTCAG
ATCCATCCTCAACGGCGATGACGAAAACCGTAGCAAACTTAGCTACTTGAATTCTCTATC
CCTTGTCTCCAAACAGTTCCTCTCCGTCACCGACCGTCTCCGATTCTCACTCACTGTCTC
CGATTCTGACTCAGTGTATCTCCATCGCATCTTCAAAAGATTCATCAACCTCAACTCCCT
CGAGATCGCAAGCTCCTGCACTCATAGGGACGAGCTTCTCCTCAAAATCTCTCGTTTTCC
ATTGAAACAACTCAGATCGCTCAGTCTCTCCAATCAACCCAAGATTCGGACATATGGGCT
GCGAGTTTTCTCACAAAAGATTACAACTTTGACCTCTCTCAATTGTTCTAAAGCTCATTT
TCTTTATAGCTCTGAT
>FTRC101486N21-g0RSP_20021228
TAAGATAATAGAAATAAAATCGAAAAATAAATAATAAACTTGATAGAAGTAAAATTGAAA
AAAGAAATTTGTGAAGTATTGGCTCTCGTCTGATATTCCGAAATCCCAACCAACGTGTCC
AGTCTCGACTCCAGTAGGTATAGCCTCCGATTGATTCTGACACAAACACAACATCTCAAT
CTCACGCTACAAATGACTTCTTCTTCTTCTTCTTCTTCTTCTTCTTCTTCAGAACAACAA
CAAGAAGAAGCCGATCAACTCCAACAACAAATTCAACTACTAACATCAACTGATGATGAC
TATGGTGGCGTTATTGTTGAAATGGATCAACCTACTATGGATTCTACAACCTTCTTATCT
ATTCTCAGACCTTCTATTTCAAATTGGAAACACCAGGTAGTTATTACTAGCTAGTACTCC
CTCTCTGATTCTTTAGTTGAGTCAGAGTTATTGAATCAGGTAACATTGTCTTGTATTGTA
GGGCAAGAAGGGCGTTTGGATTAAATTACCTATTCATCTCGTCAATCTTGTCGAAACTTT
AATTAAGGTCAATTTAATATTGCTTAATCTTGAGAATTTAACCGATGTCCCATTGTGTTT
CATCTTAATCAAACGAAAGCATTTAATTTCTATG
>FTRC101460I01-g0RSP_20021228
CGAAGTTTTTTCGAGGTGAAAAAGAGTTTTTAAGGGGTGGGGAAAGAATTCATCTTCTTC
ACTAGACTAAGCCCATTAGTAGATTTTTTTAGCCCATTAAATCCTTACAAAAATATAAAG
TAATATCATTATCTCTCTCTCTCTCCCTTTGTTTCTTTCTCAGCGAAGAAGAAGAAGAAG
AAGAAGAAGAAAAAGATGTCTCTATTCTTAAAAACATTGCCTTTGATGGTCCTTCGACTC
AAGCCATCATCATTTTTCTTCCTCTGTAGAACCGTTTCTTCTGTTTCCAACACTATTCCA
AGCTCAATTTCCAGAACCAGAACACTTTCTTCTGTTTCTGCTTCAATACAAGAAACATTC
AATTCCGATGCTAAACCACCTATCAATGAATCCCTTCAATGGGTCACAAGGACTCATTAT
TGTGGTCAATTGTCTTCAAATGATGTTGGTAAAAGGGTTCGTATTTGTGGCTGGGTTGCA
CTTCATAGAGTCCATGGTGGACTCACTTTTCTTAATCTTAGAGACCATACTGGAATTGTT
CAGGTACCTACTACATTGCATATACTTTGTTATTTAATCTTAAAAGATTCAATTTTTAAT
CCTGCATTGAGTACTTTAACTTTACTATAGGTGTTGTTTATAATTGATAATGTTGCATTG
TTGTGAATTCTAATTATGTTTTAAATTCAGGTTACAACCCTTCCAGATGATTTTCCAGTT
GCACATTCTGCTATCAATGATGTCAGACTCGAGTATGTGGTTGCCATTGA
>FTRC101124A12-g0RSP_20021213
CTTCCGCTACAAACAAACCTAGTACACACTTGTTATTTAACACACACACGCATCAGAATC
CACAACACAAACACACCCTTTTGTACTTTGTAACTTTATTCCTTAAAATCTCTGAAAAAA
AGTGATCTTTTTTCATTTCCATGATGGAAGAACCAAACTCATCATTATCAGAACTCATAG
TTTCTCTCGAACAAGCTACTTTCATGGCAAAACAACTTTCTTCAAATTCAAATTCAACCA
ATCCAACCCATCTCAATCACATCCACAATTCTTTACACCAAGCACACCATCATCTCACTT
CCTTTCTCTCCACCTTTCAATCCCCTATGGTGCCGGAAAACTCTGTCTCCTCTGCCAACG
CTGCAGCTCCTATGCAGCTGGGAGATGATGATGATGATGATGATGATGAGGAGGAGGAGG
AGAATGAAGAGACTTCAAAGTGCACAATTGACAGGGTTGAGCAGAAATTAAGGGATTGTT
TCATAAAAAACAAACGGCCTAAACGGCCATTGTCACCGTCTACCGTGGCGCGGCTGGAGG
AGAAGCGGTTTTCCAATGATGGGTTTGTTAAGGAATATGATCCACATGCTGTTAAGTTGA
GGGCATTGGACCTTGTGTACCAGTTTCATGGCTGATGATTATG
>FTRC101281D07-g0RSP_20030127
GACCATAGCAAATACCGAGGACAGGGACAGCATTGGACTGAGCCCATTGAAGGAAACCGT
CGGGAAAGGAAGGGGAGTCGGGGACGTGGACGGAGTGGGGACCACCAGAGAGAATGACGA
CGGAGGGATTGAGGTCGGTGATGGATTGAAGAGAGGAAGTGCCGTTGAGACAGAGGGAGA
AAATGGAAAGGCTTCGGATTCGACGAGTGATGAGATGAGTGTATTGAGAACCGAAATCGA
GGATAAGAACTAAGTCGGATTTCACTTGTTTGGGATCTAACGCCATGGCTGCTGCTGCTG
CTGCTGCTGCTGCTGCTGCTGCAATCTAGTCTAAGGTTTATGCTTTACTGCTGTTGGATA
GGCTCTTAGAAACCAAAAGAGTAGGGTTTATGCGGTTTATGCAAGTGAAATGAAACTAAA
GTAGTAGTAATTTTATTATTGTTTGTTTTTTTTTATATCTATTATTATTATTTTGTTTTT
TTTTTGTAAGGCTATTATTGTTTGTTTTGAATATATATATATATATAAAGATATCAAAAT
CAGGCTCGCCATTAAATTTGTTCTCATCATTTTTAAAGTTTTAATAGTATTTTAAAATTT
TCACTCTTAAACATAATTTTAACTCTAAACTAAAAAA
>FTRC101427M02-b0FSP_20021228
CTCTCATGCTTCTTTTTGCAGGAAATCTTGACAAGAATCTTGACCTCATCAAAGCTTGAG
ATTGAAAAGTGCTTGAACTTGTGTTTGTGTTAGAAATAGAAGAAGGTGTAGTAGTAGTAG
TAGTAGTAGAACCATCTAAAACATGATTAAGATGATGATTAAGATTATGATTATGATTAT
GATTATGATTATGATTATGAAGTTGAGGGAATGATAAAGGAGGAGGGTTTTGATAAACAG
GAATTCCTCTAATAGGTCTAAGAAAACCAAGTTCTTGGCTTAAGCTTTGATGTTGTTGAT
GTTGTGGCTGGTGGTGTTGAAAGAGTTGTTGGGGGTGTTGAAAGTAATGATTTTGTTGAA
AAGATTGAAAAGGGTTGTTTGCATTATTATTACTACCACTATTTTGGAAGTGATGATGAA
TGAGATTATTTGAAGAAGTGTTATTGTTTGAATCTAAAGACCTTGTTGGATTTGAAAGAG
AAAGGTCAAAAGAGTTATCATTTCTTGATGATGATAAAGAGTTTCTAGAATCCAAAGCTC
TTTTCCAAAACCCCAAATCCATTTCTTCTTCTGTTGATGTTCTTTTCCAATTTGATGTTG
TTGATGGTTTTGTGTTTGGAGGACTAATTTGCAAAGATAAATCTGGTTGTGCTGGAAATA
GCTCCATTTTTTTTGTTGCTATCTACACCCCCACAAAAAACAACAATTTTTTTGTTTTTG
TTTGTGGTTTTGCCTTGGAATTGTATC
>FTRC101297F22-b0FSP_20021228
GTCATATTAATTACATGTTGGTGTTAGCAGTAGTAGTAGTATGTATCCTTGTGTTGTAGC
AAGAAAGTGCAAGCATAGAATTACATGAGAAGCTAAGCAAGTATGAAAATGCATATATAC
CGACCCACCCGGTAAGTAGAAGTTGGGGAGGAATAGCTTTTAGGGAAATGAAATACAAAC
TGAGTTCATTAAGAATTTCTGATGTCCTGCAACAGGAGGCACACATTGATGATAATAAGA
ATAATAATAATAATATTGGAAAAATGGGAAATGGGAGTTGCATGCCTGCCAAGGTGGTTG
AATGCCTGAAGGAGAACCATAGCAGTTGATTGAAGCATATCATCATTATCGCGCAAACAG
CGTTGTTGTTGTTGTTGTTGTTGTTGTTGTTGTTTCAAAATAGTAGAAGCCAATGATGCA
GCTTCTTCATACATGGAGCAAACAAGGTAGCTACAATACAACAAATAATCGTGACACCGT
TATTAAATAATATCTGCAGCCAGCAATTGCTATATGGTTTGGTTGATTGGTTACTCTAAT
TAATTAATTAATTAATTAATAAATAAAATAAAGAAAAGATTATTACTACTACAAACTCAT
CTAACTAGTAGTACGGTACCTACCTCTCTGAAATCTCAATCTGTTTCCATATCTCTGCTG
CTTCGGAATCCTTCATAATTAATTCAGTAGTGACTGA
>FTRC101103E06-g0RSP_20021213
CAGTGCTCTACTTAATTTTGTTGATAATCTGTTACATGTAAACCATTCTACTCAGGCTAG
TGATGAGGAACTACATGTATATTTGTTTGGTTCATATAATATATTACAATATTGACATCA
TTTTTGGAAATCTTGTGCTAGAATGTTGTCATTTTTCCTTCAAGGAGTGCGGCTATTGAG
AATGCTCTTCGCTTGTTCTCACCTCGGCTTGCAATTGTTGATGAACATCTGACTCGACAT
TTACCTAGGCAGTGGTTAACATCTTTGGCACTTGAGGTATGAATGTCATGCTAGTGGGCT
TTTGATTATTATGCAATTACTATAATTTTCTACAGCAGTTACACTTGCATAGCAATTACT
GCACATATAATATTTAATAATAATAATAATAATAATTAAATAAATAAACTGCCACTAATA
ATTATATAATGTCTACCCGAAGCCTAATTGTATTTTTAGGCTTCTTCCTAACATAGGTCT
TTGTGATTGGAGGCCTACTACTAACAATCAAATTGATAGTTGTTGACACAGTATAGGAGA
AAATTATACCATCACTTTTAAATGTAAGGAATCCAATGTTTCAAAAGCATATATACTACA
CAAACAGCAACCAAATCTTTTCCCTTTAGGTGGGATCAGCTGCATGGATGAATCAATTTC
ATAAAATCCTATCATGTGTTTGAACCANAGATAAAATATTTATCTCTAAATCAATCTTAT
GGATTCAGCCTGTAGTTTTTCTTATCCCCCTGCCTTTAACTATTGGACCACTCTCCATCT
GGT
>FTRC101417F18-b0FSP_20021228
CAATCAGTTCAAGATCTCTTGGTTTCATGCCCCATTTTGTATCAATCAGAAGGCATACTT
GTTTGAGACCAACTCTTGTTGAAACATACTCCTTTACCTATAATTAGCAGTTTTCCCGAG
AAACAACTAATCAGAACTTTAATAATAATAATAATAATAATAATAATAATATTAATAATA
ATAAGGCAACTCCAATTCCAATCCGTAAATATCCCAAAAATACTCAACTAATACACAAGG
AAAATGCCAATGAATATAAAATCGGTTTTCGATTCCTCAACCATTCAATCCCAGATTAAT
GGCTAAGATCGAAAACAACGTAATTGAGTCTTTTGTTTACTGGAGCGGATCCTGGTCCAT
ATAAAACCATATAGAAAATAAACATAAAAAACACATCTATGCAGTTAAGTGAAAACTTGA
ACATTTTAAAGATGTGCAGCGCCCCGACGACAAAACAATATATAGTTTATATGGAACAAC
TAACAATCAAACCTTATGTGCGGTCCATTGTATGAATGGATCAATTGGAATAATATGAAG
CTTTGACACTGAAAAACAACACTAAAGTTTTAAATTTATTTATTATTCGCCACAACCGCT
AAATCACACACTCCTTG
>FTRC101460L06-b0FSP_20021228
TCAGGGATTTATTCATTGATTGATTTTCAGTTATTCATAGCACACAAAAACACAATAGTT
AGTTAGTTAGTTGTGTTGTATTTGTATGCAGGAACCAGTTGTTGATACTAACAACAATGA
CGACGACATTATAGAATCTGATTTAGAGTTGGATAACAGTGATGTGGTTGAACCTGATAA
TGACCCTCCTCAAAAGATGGGAAACCCTTCTGCTCAAGTTACGGACGACAACAGGGATGC
TGCTCAACTAGCTAAATCAAAAGCACTCCGTGCTTTATCACAAGGCAATCATTCAATCAA
CATGCCTTTCTTTTCTGCTAATCTTTTACTATTATTATTATTATTATTATTAACTTAATC
GCTCGCACTTTTCTAGGTATGTTGGATCAAGCACTCGACCTACTCACAGAAGCCATTCTG
TTGAATCCTCATTCAGCCATACTTTATGCCACCAGAGGTGCTACTGTTTTCAACTATTCA
TTTCTTTACTTTCTGTTTAACCTACTGCTAGTGTTTTCATCCATTCAATCAATTCATACT
GTTTTTTTCTTCAGCTAGTGTCTTTATTAAGTTGAAAAAACCAAATGCTGCTATCCGTGA
TGCTGACACTGCTTTGGAGGTTCATTTCTTCCTAACTTTATGCTCACAAAACACACTATT
AAACAATTTTTCTCTATCAGATGGATGTGTTTACTTAAACCTGTATTATTAATCTCTTCC
AGATCAATCCTGACTCAGCTAAAGGATACAAAATACGAGGA
>FTRC101302N11-b0FSP_20021228
GGCCCATTATGTTTGCCTATATATAAGACCTATGTATCATTGTAATCTAACCCTAATCCT
TGTGATCAATAATACGACTATTCTTCTCTCCTTTCTCTATTCTCCATCTATATTATTATT
CTTGTTTACATCAGTTTATAACACTATTATTATTATTATTATTATTATTATTATTATTAT
TATTATTATTAACTACTTACCATTTATCTTATTTTAAGCAAATGTGTAGAAGCCCAAAGA
ACCAAAGTGCAACACGATGGCCCAATGAAATGAAAGAAAACTCTTATGCCTGTGTAATGG
AATTGGAAAGAAGCTGGCATCCAACTTACAGAGGCGGCAACACACTAAAGGGGAATTGGC
TAAATGCAAGTTTTACAATTAAAAAGGAAACAAACCCACTTGCCTTTGACGAACAGAGGC
GGTAGCATCAACATGCAAAGTTGAGAATATAAATTGGGGAATTCAACAATTGGAAGACAA
GTTGATTTGGCGGTGATACAAGAAGACAACAGTGAAGAAAATTTTGGCTACACAAGAGGG
CTATAAATAGGAAAGAATGATTTTGAGGAGATCAAACACGCTGTACATAGGGGCAAAAAT
CAGAACAGAGAGCAATATTAACAACAAGGGGGAATCGAAGCTGGAGAGTTACATTGAAGA
TTGTTTGGAGCTTATTTCTCTC
>FTRC101095L15-b0FSP_20021213
GGTGTTTGTTGGTGTCAACGGATGCTGAAGTTTTCTCGTAAATTTGATATCCTTTTGCTG
TAAAATAACAAAATCAAAACCGATCGATCAAAACGAACGTTCCGCGCTCTGTTGGTGCTT
TGTCTGAAGAAAAGAGTAAAGACTAGATAGAAACTGGTAAACGCCAACGCTCAATCGAAA
CCGATTTGAATTTGAATACTAATAATCAAAGATGTTGTTAGGAAATTCTCCTAGAGCAGT
AGCATCACCAAGATCACAATCACAATCACCATTTTCATCATCATCATCATCATCATCACA
AGAATCATGGGAATCAATGCTTCCAGGTCCATCAACTCGCAACAACTTTGGATCCTCAGA
TCTGAGTCCTCACGGCCTCCTTGCATTCCCTTCCGGCAGTTCAATTTCCATAATCGACAC
TCGCTCTATGCAGTTAGTTTCATCGTTTCCTATTCCTCCTCCACCTTCCTCCGCCGCACC
GTTCGTAACCGCCATTCGCTGGATCCCTCTCCCTC
>FTRC101461K18-g0RSP_20021228
CCTATGAGACCTCCCAATAACATTCACCGCCTTCTTATTAATACAATTTCATTTTCACTG
TTCTCTTCTTCTTCTTCTTCTTCTTCTTCTTCCTTATACTTGTTATTAATACTAACCAAG
TGAGCTTCGGAGGGAGAAGAAATGTCTTGTTTATTGCCACACTTCAACTGTCACCCAGAC
ACTTTCACCAAAACTACTCCTATCATCCCTACCCACCGCCATCATCTCATTCTTCAATGT
ATAATTCAATCAATCAATTCCCCAATTATTATTTGTATTCTTCAATATACTCACTCTTCT
TTCTTTCTTTTGCAGCAGCAGCAGCAACCAAAACAAGACACTTCCGCCCACAGTGTGCTT
TGTCTCCTTCAACTTCATCAACCGCACTCCTTGATTTCGATGATAATCATAAATTCGACG
CTTGGCCCTATGTCGCCTCTCAGGTTCCTTATCATCTTTTCAATTTCAACTTAAATCTTC
TTTATTATTATTATTATTATGGTTGCTCGCATTGCCTCCTCCTCTACATTTCATTTTCTA
AATTTCATTTTCATTGCCAACATTCCTACTATTTCATGTTAAGAAGTCCCATAAAGCCTG
AATATATCTTTTTATAAGTAAGAGGCAATCCTCACCTTANAAGCCGGTTTTGTAAGGATG
AGTTAGGTCCCCAACTCATAATTCTAAGATTTCAATTCAAACACCCATCCATATTCAAAT
TTATGGACAATTCCAGACATTTCACATCTCTTTAGTAGGAAGCCATGCAC
>FTRC101209M05-b0FSP_20021228
TGATTTGTTCATTTGCTATCCTTAATTTTCCAATGAATACAATATGCCAATCCGTGCAGG
TTCTAGTGCCACTTCTGCTTCATCTTCTTCTTCTTCTTCTTCTTCTTCTTCTTCAAGGAA
TACAAATGTAGAAGGCAGAGGAAGACAAGTGTTTGAGATTGAGTACTTGGATGATAAGTT
GTTGGAAGAGCTTCTTGATTTTGAAGTGAAAAGAAATAAAGGACCCTAAAATCTAATATA
CTAGCTATTACTACTATATATATATATTATAATTAATGCTACTCGTGAAGATAATGTAAT
TACTAGCTAGTTATACAAACTAGTAATTATGTATGTGTGTGTAACTCACCTAGTTGATAT
GGTGATGCGTCTATGATCACTCACAACCAAGTTTTTGGATATTGGTGCATGCAAATTAAT
ATTCATGTGACATTTAACTATTAAGAGTGGATTCATTCAAGTAGTTATGAAGGGTTGTTT
GCATATGTACTTCCCTGTCCTAGTTAACCCATTAAAATTTATGTTTATGGATCAAACATT
GTCCACCTCTCCAATGGTGGACCGGCCAGATGATGTTTAGAATGTGCGGTCGCGCAGAGC
CTCATATAGAGCACCAATTTGTTGGTATCTACTTTGTTGAGTCTCATACATCTATATA
>FTRC101298C05-b0FSP_20021228
CAAAAATAAAATTAGATAGAAGAGGTAAAAAAAGATTGTTACCTTGGAAACTTGGCTCCA
TGAATATCCTTTTGTCCATACTTTCTCCAGCTATAACCATCCTCCACAGACCCTTCAGGT
GCTGATTCTAAATACACCTTAATTTGTTCTGTCCACTTAGGCATGGTTTTTCTACATACC
ACAAATTCAAAAAAATCACATAATGAAAATTATGATGAATAATTAAAATTCACCCTTAAG
TTCAAAAGGAATAAATAAATAAAAAATTTAATTTTAGCCAATACCTTTTCTTTGAGACAT
GTTTGTGCTTGAAGACTGAATCTTGGACCTCACTTTTAGGACTTCCATTTGAACAATGAG
AATCCATCAAGTTAACATTGTTTGTCTTAATTTTTCCAACATTACCCTTCAACATTGTTA
ATGCTTTCTCAATGGACAAAACTATTTTGTCAAGTAATACTTCATTAGCTACATGTGATT
GTGATGATGATGATGATGATGATGATGATGATGATGATGATGATGATGATGATGATGATG
TTGATGATGATGGTGATGATGATGATGATGGANTAGAGTTGATCACAAAGCTTCTTTGCT
AGCTCCTCTCCTTGCATTAGTTCACCAATGAGTCCAATTTCTTCACAATTAATATTTTCT
CCCATTTTATGAAG
>FTRC101280F19-g0RSP_20021228
CAATAAAAAAAAAAAGTAAGTGGCGAGGAAAAAACGTGATAAGAGTCATTCATTCATTCA
ATTCTTTCCTTATTCAGACTTCAATCCGAAGTCACTCCTTTTCCCTGAATTATTAAATAC
GACTACTCCACTTTTTCTTACAATTTATTATTATTATTATTATTATTAAATAATTTAAAA
ATGGAAGTTGCACTTTGTCAATGAGACGCTGATTACGGTGACCGGAGAAGAGAATCACCG
ATTAATTAGCTATGAGAGGGTAAAATTGTAAATCTGATAGAATTGATGTATGTATGTTTT
GTATGTATCACGCACGTTGAATGGTGAGAGTGAGACCGTTATTGCTTAAACTAAGTTGAA
ATCAATACAAGTAACATGAAGTGGCATTTTGGTCCATTCAAGGAAAAAGAAGTTGCTGTT
GTACTACACACAAACCACTTGACCGGAAAAAG
>FTRC101489F11-b0FSP_20021228
TGAAAATCCTAAAAAATATGTCTAAATTAGATAAGTTCTTATTTTATTTTAAAACAATAC
AAAAATATGTTGAATATTTATTTTTTAGTATAATTACTATGATTTTATTTCCTTTTAGCA
TCACTTATCATTATTCCTTTTTTAAATTCATCTTTTTTTCCTTTTACTCTATTATCATTA
TTATTACTTATTATTAACAAAACAAAAAAAAATTGAAAAAAATAATATAAAAAAAAGAGG
ATGCAGCACGCGCTGCATCATTCTTTCTCTTTTCCCAACTTTTCATTTTTTTTCTTTTAT
TATTTTATTATTATTATTATTATTATTATTATTATAACAAAAACCAAAAAAAAAAGAGGA
AAAGAGAAATCATAACAGTAGCACGCTTCTGTCATTCTTTTGAACTTTTCAGAAACTTTC
TTCAAAACAAACTTTCCTTTTAATACTCAATCAAAAGGTGGATTACATCTTTAAACCAAT
TTTCCTTCCCAATCCAAACTCTCATCATCACACAAAAAAAATCATGCATTGGTCAAAGAA
CTCAGCATTTTGTTCTATAAATTGGAATCAACATTTCAGAAGAAGGGATGAGAGTTTTGA
GGAAATCAGAAACAAACATAGAGGCAAAAAATCACAAATATCACAGAGAAAATTTTCAAC
AAAAAGAGGAAACTC
>FTRC101225H03-g0RSP_20021213
ATTTAACTTAAAATAAAAAATATAAATAAGAGTCAATTGTTTTTTTTTCTTGAATTTGAT
CCCATCTTTTTATCTTTTTTATTATTGTTATTATTATTATTATTATTATTATTATTATTA
TTATAAAACAAAAAATCAAAAAAAGAAGGAGAAAGGACAAGCACAACACATGTTGCGCCC
CACTTCCCCCATTTTAGTCTTTTAGTTTTTTTTTTATTTCAATTAAATAATAATAATAAT
AACAAAAAATCAAACAAACAAAAAAAGGACAAAATATTAGTAAAAAAAAGTCTGAACAAG
CAACATGCTTTCTCCCCTTTTCCTTTTCTTTTCAGAATTTCAATACAGTGCATCATTGCA
TATCTTCTTGAGCATGATAAAACCAAATCCTCAACATAAAAATCTGATTTTGATTTCAAT
CAATGAATAAAAAATTCATTATTTTGGTCTACAAATTAGAGCAAAAAAAAATCAAAAGAG
GAGGAGGCAGAGCAAAAAATTAGAACATATCAGCACCTCCCT
>FTRC101105M16-g0RSP_20021213
AAAAAAAAAGACATTAGCAAACCGGTGGGCCCATTAAGATTGGCCCTATCTATCTATCCA
ACAACCAACCACTCTTTTTGATTCTCTCCTCCTTTCTTCTTCTTCTTCTTCTTCTTCTTC
TTCTTCACTCGCACAACATTTCACTCTTCTCTTCTCTTCTCCACTCACTCCAATGGGCGC
AACCAGTGACCCAACCCAAGACACTTCCGACGAACAACAAAAACGCTCCGAGATCTACAC
CTACGAAGCACCATGGCACATCTACGCTATGAACTGGAGCGTCCGTCGTGACAAAAAATA
CCGTTTAGCCATCGCTTCTCTCTTAGAACAATACCCTAACCGCGTCGAAATCGTTCAACT
>FTRC101456E09-g0RSP_20030127
CAAATAATATCTTTAAATAACAAACTAATCCTATAAATTCTAAACAAATCCTTAAAATTC
AAAACAAAAATATAAATCATAAATCCTAATATTATCTTATTTTAAATATAAATCTAAAAT
ATATTTAAATGTAAGATCTGCAAAAAGATATTAAGGCATTATTCTCAACACTCATTGAAT
ATATTTTTGTTGTATCCAATCCAAGATTTGAGTTGATTTTTTTTTTTTTTTTCTCAATCC
TCCTCTCTGACCGAATATGTTTGTGTTGTATCCAATCTTATATTTGAGTTGGAAAACCTT
TTGAACACTTTTTCCCCGACTGAATATCATTGTGTTGTATCCAACCTGAGATTCATGTTG
ATTTTGTTGTTGTTGTTGTTGTTGTTGTTCATCCACATCCGTTGTTGTCCAACACTCCTC
CCGGACCGAATATCGTTGTGTTGTATTCAATTAGAGATCCGTGTTATTTTTTCTACATCT
TCACATGATACATGAACGTACTTTTCATGCATTGATTTTGAGTTTTGTAATACATGTGTA
TGTATCCTACATCCATAAGAGATCCTTATGAACCTTAATACTCTGATGTCACTTGATATG
GTTTTTTGGTGTTTTGTATTGCGAAATTTGTATATATTTTTATGTGGAGAAACTGAAATT
CTTGTTNCCATTATAATAACTAGCCGCCAAACGGGCACGACGT
>FTRC101066G19-g0RSP_20021213
TGTTTGATTTTGGATTTTTTTGGTGTGTGTGTGTTTTATGTTGTTGTTGTTTGGTTTTGC
GGCTGAGGTTGTTTGTGGTTGATGAATTTGTGATTTTGGTTCTGTAGATTTGGTTTGAAG
GTTTGATGAATTTGTGATTTTCGTTGATGGTTTGTTAGTTGATGATTTTCGTTGACCCTT
TGCAACAAATACACAGATTCAGAATGTCTTCACCACATATTTGTAGGTGTTATCTATACC
AATCTTGCAAAGCTTCCCCTTCAAGAGATCGATTTAACTTTATTGAAAATTTTGATCTTC
ATTAAACTTGCCTAACTGTAATCTTTTGGTGGATTTAGGAGATGATTTCTACTGGTTTAT
TCATTCTACTCTTTAGATTTTCCTTAAAAAAAACTTGTAATTGATTTGCAACAAGATATA
TGACATGTTGATTTGGAAAATAGGATAACATCAAAGAGGTGTAGCAAATGGAATTTGCAT
AACTTGCTGCTTCTTGTTGTTGTTGTTGTTGTTGTTGTTGTTGTTGTTTTAATACATTTC
ACCTTTTTTTTAAAAAAACATAATTAATAAATTTTAATAAAGAAAAAATTTAAAAAATCA
ATAAATGACGTGGCATTTTTTTATTTTTTTAATTGAAAATTTCCTACGTGGCAGCTGACA
CGTGGAGATTCTTCTGCCACGTGGAGATTCTTGCACAGTCAGCTGCCACATAGTGTCTTG
GAGGGGGGAATCTAGAAAACCAAATTTTGTAAGGGGGGAATCTAAACGAAATTTTTGCCA
GGGGGGTAATGCAGAAGTCGCCTACTTTGCANGGGGGTAAACACCATTTTA
>FTRC101260C02-g0RSP_20021228
CATATCATAGTCCTTGTTTAGAATAACAGGAGGGAGATCATACACATCAAAGTATCGCAG
ATCATGCAAATGGGAGGTGATTGGAACCACTTGATGCCAGAACTCCCTGAACCAGATTAA
ACTGGTGGTGAAAGCCAAAAAAAAAATATCGCATATCAGTAGTTCAAGCAAATATGAACG
AATAGTTTTAAGATCACTAGATAGATAGATAGATAGATAGATAGATAGATAGATAGATAG
ATAGATAGATAGATAGATAGATAGATGGATGGATAGATGGATAGATGGATAGATGGATAG
ATGGATAGATG
>FTRC101239H16-b0FSP_20021213
CAAAGAAAATAAATAAAAAAACTCATGTATTGCACTCCAATTCTGACCTCACTATATTAT
CTATCACATTAATTCATGAAATAGGATATAGCTTATCTTTATTTTTAATTTTTTGACAAT
AAGGATATAGCTTATCTGGTACATATAAATATAGCTAACTAACATGTTTGTGCATAGTAC
CCAAGACATACATGCATCACATATTAATAAGTTTATATGGACACCATTGCATTGCATTGC
ATTGCATTGTGCTTGAGTAATAAATGATGAATCCCATGCTAGATGTGCAATGTTGCACCG
ACTCTCTCAACACACGACAAGAAAACAAGGTGGAACTTGACGTTGACGGGAGGGAGATTA
ATTAATCATCTCCATAATGCATTAATGCTAGCTTTCTCACTCCAAACTTTAGGTTCATTT
TTTAACTATTTCTTTTGTCCAATTTGAAATCAAGGGACTAATTAGTGTATGCTTATTATG
GTTTATAAAAAAATGTGATTTTGGTATCTAATAATTTAGGATCAATTTTTAGAGATGTTT
GTTATGAAAATAGAAACTAATTTGTGTTTATATGTAGAATGAAAATAACTTTTATAAAAA
GAAATATATTTAGAGAAATTACATATTTTGAGTAGTATTTCTTTTAATGTGGAACTTATA
AGAAGAGTA
>FTRC101270B03-g0RSP_20021228
CAAAACTTCTACTCCCACCGCAAAACGAATTTGTTGAATCCCTGCCCCATCAATAATAGT
AGTTGTGTTATATTGTCTATGCAATTTATGGTTCCCAACAACTTATTCACCCAAATTCTA
AAAGATCAAAACATTCATTAATATATACACTCCTAACCTATATTTATTTCATCACAAGTC
CACCACCTCTACAACACACACACACACACTCCATACTACGTACATACTCAATTAACACAA
CATGGAATTGAAATCAAAGCTACTAGCATTATTCTCACTGAACATTTTGTGCCTCCTTTT
GAACAAGGCCAATGCAAAGGTTCCGGCAATAATCGTGTTCGGCGACTCCTCCGTTGATGC
TGGGAACAACAACTTCATTCCAACGGTTGCACGGAGCAATTTTCAGCCATATGGACGTGA
CTTTTTAGGTGGAAAAGCGACCGGAAGGTTCTCTAATGGGAGAATACCAACAGATTTCAT
ATCAGAATCTTTTGGTATAAAAGAATATGTGCCTGCATACTTGGATCCTAAGTATAATAT
TTCAGATTTTGCTAC
>FTRC101242K23-b0FSP_20021213
CACATTATTTGTAGGCTTGAGTATGTCGTTTTATGCTATTAACTTGGATGTTGTGAGTTT
GTTCGCAGATTCATCCTTTTCATTTTTAACGCTATTGAATTTGTGCTTGTATCTGATATA
TCAATCTGTTTGAATGAATGAATATTATGTTTTAATAATATATATATATATATATATATA
TATACCGAAATATATTATCGATGAGAAATATATATTTATGAATAAAAAAAGAACATAGTT
TGTCAAAAAAAAAAAGAACATAGTAAATCCTCTCTCTCAATGCATTTGCTTTGATTTTTA
AAAAAATTATTATGTAAATTGACATTTTTATTTTTCTATATTTTTTTTTAAAAAAATAAA
TTAGTATACTACTCTGTATTATTTTAGTATTTATCAATTATTTCAAAATATTTATTTTTT
TAAAAAAATCCGGCCCATTTAGAGTCGGATAGCCCACGGCCTGTGTAGAGCCGTCTCGAA
TAGGGGTGACCATCCATAAGTGAGGGAAAATTTCTCACGCGCCCCCCAATTGTCATGCGC
CTCCAAATTTGTTTTTATTTTTTTTTGGTTCCTTCCTCCCCCAAATTTCTAGCCAAAATC
ATTTTGCTG
>FTRC101243C09-b0FSP_20021213
CCCCATACCAAAATTACTTTTACACAACAAACAAGGTTTTGCTTTTTAAAATATGAGTTT
TGGCATGCAAGCTAGGCCAACTTAAAGAGTACAATACAGAGACATAATCTTAGTCAGAAA
ATACAATAGATACCTTGAACTTACCTATCCAAATCTGCAACAAAAGCAATGTCAGTCTAA
CAAAGGATTTTCAAATGAAACACAAACATATACTTGTATAAACTTTGTATAGAAAATTTG
CTAGAAATGGTTAAGATCAAAATTAATTATTATTTTTTTTAACGGCGAATATATATATAT
ATATATATATATATATATATATATATATATATATATATATATATATATATATATATATAT
AGGGAGCATATCTAGTGAGAAAGTCAATTTTATATGAGAGTGAGAGGACTTAATCTCAAC
CGTTGGATTAAAATATAAGGCTGAGATTAAATCCCCAAATTAAAGATATCACACACCAGA
TTATTACTTTTACACACCACTTTAGATTTTTTTTTTTTTTTTTCTTCAGCTATGGTTAGG
GTGTGAACAT
>FTRC101310L15-b0FSP_20021228
CTATGAAAATAAAAAAAAAGACAAACAGAACAATAACAAAAGGGGACTAATAATTCTCAT
TGCTCTGGTAACAAACGGAACAAGAGGGCAAAAAACAAACGGAACAAGAACAGATTGGAA
CAAACAGAAACAAAATACTCAACATAATCCCAAAATACAAACAGAACAAGAACAAAACAA
ACACTCATTCAATCGACAAAATAATCCAAACAAAGGGGCATTAACAATCAAACAATCAAT
TATTCATCAAAAATCAACAAAACAGTCCCAAAGAGAGTGAGACAGAGCTTAGGGCGGGGA
GAGAGACATGGAGAGAGAGAGAGAGAGAGAGAGGGCTTACGCGAGTGAGAAAAGTGAGAG
TCGGTCGAGAGAGAAAGGTGAGACTAAGAGCTTATGCGTTTTCTCTTTATTTTTGCATAT
TTACTTGCCGTTTTTTCTTTATTTTTTAAAGAAAAAACAATTGCCCCTTTGGCACTTTCT
TTATTTTTTCCAAACAAAAAAAAAAAAAACAATTGGGCCGAGCCTGGTTGGTCGGACCCA
AGATCCGCCACTGCCCGTAGATATGTTTCCGACTGTAGAATTCACTTCAGCTCATTAGGA
TTAGATGAATGAATGAATTAGGATTTCAGTGTTACAAATAGTATTTCTAATAGTAGTGAT
ATTGACATAAATACCCCTGAACCAT
>FTRC101237C11-g0RSP_20021213
GGGACTACTGTTAATCATTCAATCTTACAATGACAATCAAGACTAGATTTAAGTAACATT
AACATCAATCTTGACTATCCATAAGATAGTACGAGGCCATGACTAAATTCTGTCATCGCT
AACATTCTCACCTCACACACCCACACCTCCGCTCAAGGCAGGTAAACACACACACAGGGA
GAGAGAGAGAGAGAGAGAGAGAGAGAGAGAGAGAGAGGGAGAGAGAGAGAGAGAGAGAGA
GAGAGAGAGAGAGATCAAGCAAAAAGACACAGATGAATTTAACACTATATAATCTGTTTG
GTTTTATAACACGCAGCTCACAACACATAAATCTGTAGGTAGATGAACATCTATACAAGC
TCTCATTTGGGAAAACAGTTCTCAATGTTGCACAAACTAAAAATTGCAAGTTCATATACT
ATTCAAATCCCCCCATAACTGCCCCACAAACAATTAAGTAAATGCTACGGGGCTGATACA
GAACTGTCATGCCATATTACTTCTATAATTGTGCCCTTTTATTTTCTTATTTCCCCTAGA
GTACACAAAACATGTTTTAGATGAGTTTTCTGCATGATCTCGAACTTGGTCCACATTTTT
ATTAGAAACTGCATAAAAAGCAGACAATGACTTTGTGGAAAAAA
>FTRC101275A22-b0FSP_20021228
CAATATTAAAACAACAACTTTAAATTACTTATCAATTGTCATGGACAATTAGTATAAAAA
CAATTGCAGCTCACATCACATGCATTGTATTATTAATACACTAAAATCATCAATAATAAC
AACCAATCAATGAGAGAGAGAGAGAGAGAGAGAGAGAGAGAGAGAGAGAGAGAGAGAGAA
TGAACTAACAAAGTCCCAATAGCCAAAAGTCTCTGAATAGGGTCAAAAGCGAGAAGTGAA
GAAGAAGATGGAATGCCATAGTGAATCACAATTCTTGGATCCAATTCACTTGATTGTAAA
CTACCTTGCTGCTGCAACTTGTGCTGAAAAAACACAAGAAATAACAACAACCCAAAATCA
AAAAGAATCAAAATTTGAAAATCAAAATTGAAAAAAACAACAACCCAGAAAGAAAAATAG
GATCTTTTTTACGTTTAAATGATGTTGGACAGCTTTGTGTAACAATTTTTTGGCAAACAT
GGTTTTTGATGATGACGATGATGATTTTGTTGGCGTAGGTTGTTGTTGTGTTTATTTAAG
AATAACTACTCTAGTTATATGGTATGCTTTGTTGGACTGATTATTCGATGCTTAATCAAA
TTATAATTCAATTTTTGAATTGAAGAGATGAAAAATTTGTATTTTATAGCTCATCTGCAA
GAGTCAATGGAGCACTTATTTGACA
>FTRC101357J04-g0RSP_20021228
GCTAACTAAGCTGCACAGATGTTCTGTAATAATGTACATCCATTTTTTTCCAGAAGCTTC
TTGCAACATACTTTTTTTAAAAAAAAAAAACTATTTGTGGAGAGTAATTATTTTGAAACT
GACTATGTAAGACTTGAGGCTTAGCCTTTGGCAGTAATTGTGTAAAGGTTTGTACTTTGC
GAATTTTTTTTTTTGTTTCCATTTTCATTATTAATTACGGAAACATCACCTTGTTTTTGC
TTGGTTTCTTGTTTTTCTACATTAAACAAAATAAAAACCATGTTGCAATTTTGTAATTAA
AAGTGATAATAGGAAATAGAAACAAAAAATATTTTCTCAAACTGCACAGACCCTTACAAG
TTAGATCTAACATCAACTGACCTTCTCCAAACCCACCCTTCAATGGATAACGCTAGAAGG
AGTTGTCTTCTCTCTCTCTCTCTCTCTCTCTCTCTCTCTCTCTCTCTCTATCTCTCTCCC
CGCGTGTGTGTGTGTGGGTAGGTGACTCATTACAACTTTACAGAGGCCCCAACTCCACAA
ATTCATTCATGTTTCAATTACTTTCATATATTTATTACTCGAACATAAAAGATACACTGC
AATAGCGATGTTTATTAATAAGTTTTCTGGCTTTCCAAACCAGGTGGTTTTGGAGCTTCA
AGAAGATGGTAAACTTGCTACCTGCGATGATCCTCCTATGGCATTTGGCTGTTTGGATGG
AAGCTTCATC
>FTRC101056B24-g0RSP_20021213
AGTAGAATTTGAATTGAAGCGGGTCCTCATTCCTCAATACAATACTCATCCTTCATCACC
AGAACAGAACTCAATCCTCTTCAAATCTACGAACTCAAAGAAGCATTAACAATGATTCCA
AATCAAACCTCTAACCGCATTAATAACAAACTCTTAAAGGAAACAACAACAACAACAACA
ACTTCTACTCGAAACATGACTCGAAGAAACTCTCAAATCGAATCAAACGAAAACGAATTC
GAATCTCAGAACCCAATCAACTTTCCACCACCACGAACTCCACTCAATTCCATACCCGAT
CCATCGCAGTATCACGAATCCGAACCTCATCGACATGCTCGTTCTTCATCCGATAGGTTC
GGGAATGCTGCTTCAGTTCGTACTGGAAAGCTACATTCCGAATCTAACTCGGCGCAAAGT
ACACCGGCTAGAAACTCTTCTAGAGTTTCGCTCGGTGGAGGAGGAGGAAGTAGCAGAGTT
AGCTTAGGTAAAGGAATTGTGAAAGGAACTGAAATTTTAACTGAAGTTCAGCATTTTGAA
CTTAAACACGATCCTTCGTTTTGGACGGATCATAATGTTCAGGTACGCATGTTTTAGGAT
CGATTCGCGTTCTTATTCTTCTATCATGATTAGTTTGTGTGAAATTAGGTTTGAATTTTG
TGTGTTGTTGTGTTCAGGTGTTGATTAGGATTCGACCGTTGA
>FTRC101423B02-b0FSP_20021228
CAAAATCAAAACATAAACCACAACAAAACAAAATCCAAACAGCCCAGGATGAAAAAAAAC
AAGAAGAAGAAGAAGAAGAAGCAAGCTTGTTGAATTTTGAGGGGATTTGAATTTGAACCA
TGTTACTGTTTTTAATTTCAGTTAGTGATTAATTAATTAATTAATTTGAAGCACTATTCC
CTACAAGTACAAGTGTACAACAATATCGAACTGAACTATCTCAAAAGGATGCTTCCTAGA
AACTGCCAAGTTAGTAGGGCCTCCAAGAATAGGTATATAAATATGCTGCTCAGATCAATT
CTTTCAACATATACCAATCAATTAGAAGCTCCATCTCAAATATCATATCAGTATATCACA
TTAATCACAAATACTACTAACAAATTATCAATGGCAAACGTTTATCCTAATCAAGAATCC
ACAACATCCTCTCAGTCTCACAATCAGTATTGTCTTAACTCCAAAAGAGAAACATATACC
TTATGGATGAAATCACTTGTTCTCCACTCTAATGGTTGCACTTTCTATGATTCAAATGGT
AAAATTGTTTATAGAGTTGCTAACTATGACAGGTCTGAATTTGATTTCTGTAATTATAAA
TCAACTCATCCCTTTTAATTCAAATGAAAAAATTCCACTTATGTAATCTAATTTTTTATT
CAATTAAAACTTTCAGCCCCACACAAAACATCACAATATATTGAGTCAATTAAACCTTCA
TTCAAATACTTATATA
>FTRC101267E17-b0FSP_20021228
CATATATAACCATACATATACATATATTATATATTGCATCAAAGAATTGTCAAAGAAAGA
TCCAGAAAGAGAAAAGAAGAAGAAGAAGAAGAAGAAGAAGAAGAAACTATGGAAGGTTTA
CAAAGATCTGCAGTATCTTTCAGGAGACAAGGTTCATCAGGATTTGTTTGGGATGATAAG
TTTTTACAAGAAGAATTTAACAAACTGAACCAGAATCAGAACAACAACAATCAAGAACAA
GACAAAGATGAAATCAAAGAGATGAATCGTGATGAACTTCCACAGATTGGATCAATCAAT
ACTGTTCAAAGGAGTCGTTCTAATGGTGGAGGACGTGGTTATCGTACCGGAAAAGTTTCT
CCGGCGATTGAGCCGCCGTCTCCGAGGATATCGGCTTGTGGATTTTGTGGTGCTTTTGGG
AAAGTAGGGGAAAAGAGGAAACCTCCTAAGCATCGATCCAGGTAGTGTTTGTTTGTCTTT
GTTGGTGGTTTTAGTTGCCGGAGATGGAATATTCCGGCGAGGGTGAAAGGTTATGTTGTT
TTATGTAATACTATAGTATTAATTACTTTAGGTTTGTGGGGTAGTATTTAGTGGTTGAGT
TCATCATGAATTATTAGTATTATTAAGAACATAATGATGAAGAATTTTTTTTTTTTTCCT
TTT
>FTRC101372H24-g0RSP_20030127
CTACCAAATTAAAAACATTCACAACTGAACAACTCTCATCACTGCTCAACAACTAGAATA
GGAAAATAATAATAATAATAATAATAATAATAATAATAATAATAATAATAATAATAATAA
TAATAATAATAATAATAATAATAATAATAATAACAACAATAATAATAAAACAGAAATAGC
AACAGAAATTGAAATCTCACAACAAAGAAAATAAAATGTTAGGGTTTGCAGATTACATAC
AGTAACGCTTGGAATTTGCAACCAAACAGAAAAGTATGCCTTCCAGAAAGTTGGGCATTG
AACTTCGATTTCTGGGCAGTGAAAGTTTGATTTTGGGTTTTCGATTTTGGGTAGTGAAAG
TTAGGGATTGAAAGTTCGATTTCTGGGTAGTGAAGGGTTCGATTTTGACGAAGTTTCAAT
GAAGAATTCGATCGATTGTTTGTAGTGAAGAAGAAGCAATGATGCGGTGAAGAAGAAGAA
TTGAGACGGTGAAGAAGAAGGAGGCCGTACTGTTCGAAGAAGNGAAGAATGCGTGGATTT
ACAATTCAGTTAATTATTTATTTTAATTTTTTA
>FTRC101072D16-b0FSP_20021213
CCAGGATGGATCAGACTGAGCAAGATGAAGGGTGTGGAGAGCAGCTTCAATATCTGTTGG
GCTGGGCCCAGTTGCAGTAAAGGCAGAAGATTGTGGCTTTGATCCAAGAATGCCAGCTTG
CTGAGTTTTGGAATTATTATTGGGTCTGGCCCAATAAGAAGGATAAGGGCATGGAGGTAA
AGCCCAAGGAGGAGGGTATTGTTGCCAATTTGCAAATTGATTCCATTGTCCGTGACCACC
ACCACCACCACCACCACCACCACTGTGATGATACGAACTACCACTGCGAGATCCTCCGCC
ATTCCCGTTGCGAACACCTCTGCCGGATCTCCGACCTCTGTTATTACGATTGTTGTTTCT
TCCCCGATGACCGCGACCGCCGTTTCCGTTACCAAATTGGCGAGTTGGAGTGTTCTTAGA
AGATGTGGGTGATTGCGAAGATTCATCAGAGCTCTGCGATTTCACAAGCATCGCTGCCGG
AGAGGAGGAGTTGGTCGATTCGCGTGCAACACGCTGTGCCATGGTTGATTCTTCGAGTTC
CAATCGAGATTTCGCCGTTTCAAATGTCGGCAATGGATCGTGTTGCTGAATGTAAGTAAC
GAAACCTGCGTATGAGTCAGTGAGTCCAGAGATCATCTTTAACACAAGACGAGTGTTGTT
CACGGGAGAATCAACATTAGCAAACTGATCGGCGAGTAATTTGAGACGATTGCAATAGGC
TTTGGTGGATGGGAAATCCTCCAAATTCGTGTTGGCGAATTG
>FTRC101305K20-g0RSP_20021228
CACTATCAATGGTAAGAAGCTTAGTAAGAGCAAAAGTACCAGCAGCAAGAACAATACTAG
CATTAATACTCCTATCTAGAAGCTTCTCAACACTCTCTTCATTCTCATTACCAACCAAAC
CCGAAGTAGAAGAAGAAGAAGAAGAAGAAGAAGAAGAAGAAGAAAACCCTTCCAATGATA
ACAAACCCTCATTCGCTCCAAATCCATTCACCTGCGTCGCTAATTCACCATCTCCACCTT
CCATTTCCACACGACTCACTATCAAACCTTCTGGCTGGTTCGTAATATCGTTACTCTGAA
TTTCTATCACGTCGAACTCCTCCGTCGATAATTTCGTCGCTAGTACTGTTCGTTTGTTTC
TCGAGAAATTCGGATTAACGGAAAATCTCCACGCCGGAAAGTTTTGCACCTTAGAAATGG
ATTTTGATTTTGCTTTGGAAATTGAAGGTAAGCAACTGTGGTGAGGCACGGTGCTGTGAA
CTGACGCCATGGGAGCGAGTTGGTGAGTTGTGAGTTCTAA
>FTRC101230M24-b0FSP_20021213
CTATCAAGTGTTAATGACTCCACCACGATTCCATTTTGTGTACCAATTTACTCCTATATA
CGTAGAGATGTGCCTTAACTACGAGACCCAGTTTACATCCAACTACATTATTATTCAGAC
CTTATAAAATAAAAATGAAAAAATAGAAGAACATTATTCAGATTTGAAACGTGGAAGATT
ATAATAATAATAGAAAAATGATTGTTGGTACGAGAAGTGAAAAATAAGAAATACAAGAAG
GCAAAATTAAGGGAGTAATTTTAATACCAACTCACACATGATCTCCTCAAAAAGGGGAGT
TACATTTTGACCCACCACTTATAACACTACATGTAAGCATTTTTGTTTTTCTTGATCAAA
TTCTCTCGTACCAAATAGCACTACTCATAATAATAATAATAATAATAATAATAAATTGAA
GATAACGAACAAAGTTTCGTATAGAAGAAGAAGTAAGAACACAAAGACGTAACCGGGTTA
AGAAACACAAGAAAGAAAAGTATATACCAAAAGAAACTGTAATTCATTTCAAGGGTAGTA
ATTGTCATTTCACAAAACGTGAACAAGAAGAAGTTAAAATCATAGTCATCATCATAGATA
CAAAGCTAAAAAAGAGAAAAATCCATTACTACATTACAATAATAATAAACAAAAAATAAT
TACTAACAATTCAGATAAAAGTTTAATTATTAAAAACTAAATTAATTAAAGTATACGTAG
NATATAATATATTTTATCTATATCTATATATCATCATCATTGG
>FTRC101450K05-b0FSP_20030127
CGTCGGTTCACCGGTTTTTCCGGTTTTGAGCGGTTCCCACCGGTCTAACTGCATGACCGA
TCCAACATTCGAACCAGACCGGTCACCCCTCCGGTTCACGGTCTGACCGGTCCGACCGGC
CGGTCCGGTCCGGTTTTTAAAACACTGGCTAAAAGAGATGGATGTGAAGAGAGATAATAA
TAATAATAATAATAATAATAATAATAATAATAATAATAATGATTATATTCATATGGAGGT
GGTAACGAACCTAACCATTTTCTTAAGAAGGATCAACTTTAAAGAAATATATTTTAATTG
TTGTTCTGATAATTTTTATTATTAATAAATTTCTTTTTATAATTATTTAAGGATCAGAAT
TAATTAAATAAAACAAAATATACTACTAAACTAGTACATATCTTTTAATTTTTATATTCT
ACAGGTTTTTTTTATAAATAAACTCATTTGTATGTTGTAAAAATCCACACTATTTCTAGT
TTTTATTATGACCATTTAATCTAAAATAAGTAATTGAAATTGCTTTTTACTAATTTTACT
AAAATATAATATGTGCCGATTGATTTAAAATAAATAGTTAAGATCTATTACTATGTATAA
CAGTATAATTATATTATATAGCAAGTAATAATGATCTTTATTTTAGTGATAACAACTTTT
TTTTTACAAGCTTA
>FTRC101148E07-b0FSP_20021228
GTCAAACTCCAAGTAAATAGCCCTATTTTCTAGCGACCGGAATGTTAACAAAAAATTACA
AGAGGAAGGTTGCGGCAATATCAACTATGTAATTAATGTTGCTTTCGAATTTTCTGTGGA
CTCCACTTGATCCACCAAGTATTACATATCCTTCCAATCGTATATTCCAAGAAGATCCTT
TTTTAGAAAACAAATTGGAATCTCAGGTCAAAATTTATTTAGTTACAAACAAGTTAAGCA
ATCATCATCATCATCATCATCATCATCATCATGTATCATGTATGTATCTGTTAATTTGCT
TTTTAGAGTTATATCTTAATCAGTGACTATATAGTAATAATGAGATGCAGTGTGATAATT
GTTCTATTGGCTTTATTGAGCTTAAACAAACTTTGTGAGTCAACCTCATCTTGTAAAGCA
TGGCTAGTGCAATCCATCCCGACCGATATGCCTCACCTCTCCCACGTTCCAGGAGTACTC
TCCACCGGTACATACAATTTTGTATTTATAACGATAAATGTTAGTAATTAGTTGTTAGTA
AATTCGTAATTGAGTTGGATTGGAATATATTATAGGGGACGTGCTCCGATGGATGGCTGC
AAACTCGACTCGTAGACTTGATGTTATTGCTCAGTACTGGCAACTACTAGCTTCCTCTGA
CGATCCTCGCTCTGGTGATTATGGTTATACTCGAGATCAGATGCATAAATTCGGTGCTCA
TCAAGGTGCTGCAGTTTAT
>FTRC101300M23-b0FSP_20021228
AAGGATTAGACCAAACAATAAAAAAAGTGTACTATGTTGTTAGGATACCTTATCCACCTA
ATTTTTTAACAATAAAAAACACATGCATTAATTATTATTATTATCATCACATTTTCCTTT
CTTTTATTATTACTTGTCTTTTCCAAAATTATATATACTTGTTATATTCATTCCTTCATC
CAAATCCATTTCCATTCACATTAACATTTATTTAACGCTATCTTCATTTCATTTCATTTC
TTCTTCATCTTCATCTTCTGTGTAGTTCATTATTATTATTATTATTATTGATGGGTTTTG
AAACGGTTACGCGCGTGGCTTCACGCACTTCTGTGTTATTTGACGCGCCGGGGGATCATG
ATGATCATCAGGGGAAGGTTTTGTCTGACGAGGTTTGCAGTACGACGTCGTCTTCATCGA
TCGGAAGAGATAGTGATGATGACGTGTCATCGGAGAGATCAATGGATGAGAATGAAAATG
AAGCTCAAAGTAAATACAATGGTGGTGCTTTAGATGCCATGGAAGCTTTAGAACAAGTTC
TTCCTATCAGGTATACATTAATTATTCAAAAAAAATAATTATTGTTTTCTTAGATCATAT
CATGTAAATTTGATATTAGATCCTTCATATTGATTTATTTTATCCTTCATAGTAAATACA
ATGTTTTATTTTAGCTACTAATATGATGATAGAAATT
>FTRC101441D08-b0FSP_20030127
ATTTAATTTAACATATAAGAACCTTTCCAAAAATACAAAGAAGTGTTACACCATAAACAA
ACATTTTTGTACTATTTATAACATCAACACTTTAATTGTTCCAAGATGTACCAAATACCT
CATTCTATGCCATCATCACTTTAATTGTTCTCCACTTTCATTTCAATTTTTATTTTCTCT
TTCACTAAATTATTATTATTATTATTATTTCATCACCTCACTCTCCATTTTCACTCTTTC
TTTCTCTAACCTCTCTTTCAAACAAAAACCATAACCATAACCATAATTTCCTTCAAAAAT
GGATTCTTTCTTAACCCTTGAAACACCTTCTCCATCTCCTACACCTTCTCATCCTGTTAA
TGTTCCTAATTTTGCATTTTCTAATCAAATCCCTAATATTTTACCCCCAAATTCAACAAC
TACTTTCATTTCACCCCCAAATTCAACCACCACCTTCATTTCACCACCAAACACCACCAT
TTCCGCCGGAGAACCGCTTCAGACGTTACTTGTTCCAAAGGCTGAACCTTTAGATGATTT
CTTCGCTACCCAAGATACTCAACAACAACACTTTTATTCTCCTGGTTCTGGGCAAAATGA
GCAATCTGAGTTATACAATGAATTCTACCGTGTTTCTGAGCTATTCAATTCTACTTTCGG
TAAATGTTTTTTTCCTTTCATGGATCAATGAT
>FTRC101106E01-b0FSP_20021213
GTGGTCATGTAGGTGTATTAAGATGGTGTGGGGTACGTTTGCCATATTTTTTTTTTATTG
CAAAAGACAAACACAAACACAAACTACCATATTGATGGTGATCCCAATGTGAGTTTCTAA
TACTCCACCGTTAAATTTATAATCGCTTTCTCTTTATCCTACTCAAGGCAAAGTAAGAAT
AAAGTGTTTAGAGGGATTGTACCAAAAAAAGAAAAAGTGATTAGAGGGATGATCGTTATG
ATATTTTTCATGTTACCTCTATGGAACAATCTCTTTCTCTGCCGCTTTTGCTCTCTTTCA
AAGATCAAAACCTAAAAAGCCCATAATAACATCTACACGGCAAAATTGCTCCTTGTACAA
AACTCCTTTACCCATGCATGCTCATCATTAAAAATAAAATAAGTTCCAAAGGAATATAAA
ATGGCCAGCAAGAATATCCAATTTTTTAGTATATTTTTCACTTTTATTGAAATTATTATT
ATTATTATTATTTGTGTTAAATTTTTATGTTATCTTATTCTATATTAACTCTCTGATTCT
CCGACAGCTTTGATAATCCAAAGTATGGCCGCGATATAAGTAAAATCGGATCAAGATTTA
TTTCCATCAAAAATCGAACTCGAGTTCTCTCAAATAATTCGTTCTAGAGGAAGCTCATTA
ACCACTCGATCTCAATTACTTGGTTAATTTGATGTTATTTAAATAACACTACCAAATCAA
CAATGAATTTATCCAAATAATATGGATCTTAGTCCCCTTAAGC
>FTRC101151A05-g0RSP_20021228
GAAAAGCATATGCATAAATCCATAAAAAAAAAAAAAATCACTATTCCGGTAAATTGGAAA
AGTGAAAACAAGTGTTTTGGTTAAAATTTCTAATTTAGAGCTTTTGGTAAAAGTTTTCCG
GTGTAATTTTGCAAATCAAAAAATGAATTGAAAGTGTTTTGGTTTGAATCTGAAAAAAAT
GCGGTCTCTTTCTTCTCTAGTAAATATGATCTCTTATAGTGATTTTGTGAAGAAAAATAA
AAGAAATGAATATTTTTAATTTATATAATGGTCAATTTATTGAAAATGTTGGGGTGCAAT
TATAATTGTTGGGGTGGAATTGAAAATTTTCATTACATTATTATTATTATTATTATTTGG
ATCAAAACAAGTCAAACCCACCCTCCTTTTCAAGGCCCAAAGTCCAAATTCAAGCATATA
AATAAACCTCCCAACCCTAATTTTTTCATTCATTCTCTTCAATTTTCAGTTTTCAACTCA
ACGGCGCCGCCGTCCCACCCTTGACACCTTCAACATCGTTGAACCTTCAATAAAGAAAGG
TATTTGTGAAAAACATTCGATCTTTTTTTTCTATTTGCTCAATTACCTTTGTATTATTTA
TTTCAAAGAAATATTTGCTACTTAGATCTGTTCATCTGTCTTGCTTTCTTTCTCAATTGA
TATTAAAAAAAGTTGTGTTTTATTTATGTATAGATCTATGTTGTTTAAATGTTAATTTTA
GTTGCAT
>FTRC101462M05-b0FSP_20021228
ACAAATCCAAAAATGTTATTTTCTCTTTTAGTAACTTTATGAAAAAAAATTCCAAAATAT
GTTAAGTATTAGTAATTTTTTTCTTTTATTATTATTTCTTTCATTTTGTATTTCTTTACA
CAGCACTTGGTGCTGCGCTCCCCCTACCTTTTTTTAGTTTTTTTTAAAAAAAATTATTAT
TATTATTATTATTATTATTAATATTAATATTAATATTATATTTAATTAATAAAAATAAAA
TAACAAAAATGAAAACAACAACAACACTGCTGTTACAGCATCAGTCTTGAACCTTTCAAC
TTTTTCACAAATTAAGCCACAAAGCTTCACCAATTTCACATTCAAACAAAAGGTGCATAT
CACTTTATACTTCTTTGATCTTTGCTAATCTATTTTTTCTTCCAAACAATAACAAAATCC
GGTCAATACTTTAATCCACTGAGTAATAAAACCCTAATTTTTGCTTATAAATTGAAGCTA
AAAAATCAGTAAGAAGAGGCAGAAATGCAAAAGAGAACAAGAGCACAGCAGCAACAACAA
AGCTGCGCCTCCCCTACATTTTCTCACATAGCCATAATCATCTTCTTCTCATCAACACCA
CAATCTTCAACCTTCAAACCACCATAACCATTATCTTCAACAACTACACATAAACAGAAA
ATAGACTCAAATCAAAACACCAGAATAAAAATCTAACAAAAACTGAAGAAGTAGAACAAG
GACGAAAATAG
>FTRC101145K19-b0FSP_20021228
CATTTTATATTTATATGGTAGTTCAATTATTAATTTTACATAATACGATAAATTCAATTA
GTTATCCATTATTTTTTGACAAACAAAGTCAAAGTTGATTGATATAAAATTAAATTATAT
AACTTAAAATAATACACTATGTATAACCAAGAACTTGAAATCATCAATAATAGATTATAA
ACTAATATTTGCATTAATATTTAAACTAATGTGTACCGAAAGATTTACAATTGTCAATAA
TAAACTCTAAACTAATATTTACATTATAATTAATATTTATATTATATGAATATGTATACA
AAATAACTTAAAGTTATTTATAAAATTATTATTATTATTATTATTATTATTAAAATATGG
CTGTTGTGGGCCGTGTGGCTATAGCCGCACCATGCCTCACACAGGTCTGCCCTTGGTGAG
GGTTGAGTCTACTTTATATGCGGATCTTCTTTACATAAATTGAATATTGTTAATTGTATA
GTCTTTTAACACATGATTTTTTTTTTAAAAAAAAAATGCTAACTGATATTTCAGAGTGCT
AGCTAAAGAAATTAAATATATTAAAAGTTATTTGGTCAATTTTTTAAAATATAAAAAATA
TTACATTCAATTCAAATTTTTCCTCTTTTATTTTTTAACTAGTACTTCTAGCACGATACT
TATTTTTATAGTGCAATATACTTCTAAAATTCCAATCTACTAATACACTAAGCTCCATTT
TTAATTTATTACATTCCTTTT
>FTRC101096H07-g0RSP_20021213
CCACCGTCCAATCTAAACCAACGGAAAAAATCATTTAATTGTGTGAAATTATTATTATTA
TTATTATTATTATTATAATCTAAACCGTCCGATTCAAAATTGATGGTCGAGATCTGTGAC
CAAGTGATACGGAGTACTGTGTTATTCTGCTACAGCTGATAATCTGATCGGAAACATTTT
AAGCTCTATGGGGGTGTTAGTTCTGAGGTGAGACTTGTCACAACAATGGGACTTCTAACA
ACGTGTTTTGAGTCTGTCCAAGTAATATACCCAAAAGCTACTTTATTTTTCTCCATTTTG
AGACCTTCTATCCTCAACTTGTATGTCACCTTTTCATTTTTCTCCTTAAACACCAACTTG
TTAGGGATAACACTAACGTGGAACCCTTCAATTGGTGTAATGTTAGCTACATAGACAGTT
GAATCCTCCCCAACATTGGTCACTACTCTTTGAAATTCTTGTGTAAATACATTTGACTCA
AAACTATCAGTTTTGAAAAAGGCAATAAAAGATGGGTAATTAAGGTCTAGAGAAGGTTTA
GAGCAATTGTTAGAAGATGATCTTGTGATAGCCATGATGTTCTTTTGAGTGAAATTTAAT
GCACATAGAAGATTCACATAGTCTTGTTTTCCCGCATCATAAACAAGTCCGGGATCAAGT
GCTCTATTGGGGTTAACATGGCCAGCCCCCAATGCTAGAGGTGAAGCTGGTTTGCAATCA
TTACCAACATCTTTGATGAGTTCCTTTGTGTTGTCTAATATGTCTGAAGTTGTCATGATT
GCTGAT
>FTRC101480M08-g0RSP_20030127
GATAGTTGTCATGAAATAAAATATAAAATTTTAATTTAGAGAAAAAAAATTCTAAGTTTT
GTTTACACAAATTTAGATAAAAAAAACGTATTTTTATATCTTAAACAACCATTAATAAAA
GAGTTTAAAAAACATATACTAATTAATTGAAGTGACGTTACAAAAAACATATAAAATTAT
TTTACCTTGCATATTATATTTTCTCTTGATAAAATATGTTAAAGATGTACTTCCTCCGGT
CTTAATTATAAATAAATGTTATTTTTTAGATATATTAAATAACTAATGTATCTAATCCAC
TTTTTAGACTAAATTGTACGGTATCTGAGCATTTGTCATAAATACAATTTGAAAGACGGA
TAATAAAACGTCCATAGGCGCTTAAAAATAGAGATTATAGGGTGGCGTCGGTGATTAAGG
TGAACAGAGTAGAGTAGTACTGCGTTTTAATGTAGGCGTGGACGTAGAATAGAGTAAGTA
TAGGACAATAAAACACGTGGAAATGTAATTGTAGTGTATCAAACCAAAGATTTCTATAGT
GTACAGTACACATTATTATTATTATTATTATTATTATTATTATCATCATCCATCATCATG
GCATGAGTCACCCAATGTATGAAATATGAATGAATGAATAAACCCTCTCTCTCTCTCTCT
CTCTCTGCACACTCTGTCTGCTCCTCAACAATACATACATCCGTCAATTCCTCACTGGCC
GTGCGCGTCCTTTCATGTCTTTTCATTTCCCCTCCTA
>FTRC101088L20-g0RSP_20021213
GTAAGACTGAGAGATGTTCCACTTGTAGGTCAATCCTCTTTACAAGCTGATACTAATCCT
TATGTAAGACTGAGAGATGTTCCTCTTGGAAGCCAATCCTCTTTACAAGCTGATATCAGT
CCTTATGGGAGACTGAGAGATGTTCCTCTTGGAGGCCAATCCTCTTTACAAGCTGATATT
AGTCCCTATGGGAGACTGAGAGATGTTCCTCTTGGAGGCCAATCGTCTGTGGGTATTTCT
CATAGTCTGAACAGGCACACTTTTTCCCAAGGAATTGATAATTTCAATCTTAGTAGAAAT
TACGACCGTCCTTCTTCCCCAGGCTTATGGACACCGCCGGTATCTCTCTCTCTGATTGTT
GCTATTATTATTATTATCATTATTATTATTATTATTATTATTATTATTATTATTATTATT
ATTATTATTATTATTATCATTATTTATTGATTGATTGATTGATCGCAGAACGTTGCTGGG
ATCAATTCAAGAAACATTAATGAAGCTAGTTGGGGATTGACATCTCGAAAAGGTGGCCTA
GAACTTGTCAGGTTGTTGATATGCAAAACAAATTAGACTTGTTTAATGCAAATTTATTAT
TTGGGTTTAAACAAAGTAAAAATTATTTTGGCATCTGAAAATCCAAGGGCTTGTTTGGTT
TAAGGAAACATTTTTTGTTTCTCTTTTAATTACAAACCTGTCATCTTCTTTTACTTTGTT
TACTATTTTCAGTTTCAATGTTTCCTAT
>FTRC101364P16-b0FSP_20030127
GCCTCTACAATTGAATGTTAGCTTTGAATATGTTGTTTAACTCATTTGTACATAATATAT
TTATAGTTTCATACATAGATTACTTGAACTCATTTTTAGTTAAAATCAATTTTAAAAAAT
TAATTCATTCAAAATCAATATTTATCGGTGTAGGACCAAACACACAATAAGTCATAAGTG
AATAGCAAATGATGATAGTACTAGCACTTTGTGTCACCCCAATACACATTGTTGAGTATG
GCTCAAATACATCAGAAAGAGGTTGGTAGCGGCCTAGGAGTTGAACTAGTGGAGGCTGGG
ATGGCAGGGGTATTTGTTGTAATTTGGACCGAATTATTATTATTATTATTATTATTATTA
TTATTATTATTATTATTATTATTATTATTATAAAACACCGCTTGTAACACTGAAATCCTA
CTTCATTCATTCATCTAATAGAAACGTGTTGTAGCGAATTCTACAGTTGGAGACGTACCC
ACCACTTGGGGAACTCCGTTATCAAACTTTTTATGTGTTCGTTATTATCTGCTTTCGTTA
TTACTATTTTCTTTTGTTACTAGTTGTTCCCAGCACACATAAATTAAATAAAAATTAGCT
TCATGATAGTAGACACTAATGTGTACCACAATTACTCATCATGTGACAACAGTTGGGACA
ATCATGATCATAGCTTGTGATTGATC
>FTRC101080M05-b0FSP_20021213
CATAGGCTATCTCTACAAAGACTCGTTCTAAAATTTGAAAGCATTGATTCTTTTTTTGGT
TTACAAATATGAGAGAAGCATATAGTTGAATTATTATTATTATTATTATTATTATTATTA
TTATTATTATTATTATTATTATTATTATTATTATTATTATTATATACCTGAACACGGTTT
AATCCGTTCATAAAAACGTGACAGACATTTCCAAGAATAGGAACAGCAACAGCTTGCATC
ATACGAAGAATGGTTGATTCTTCTTCGGAATTGAAATCCCTCATCACCGTAAATTCATCA
TATGCACAAAAAATGAATCAATTG
>FTRC101236I18-b0FSP_20021213
TTCGTTTTAAATTTGTTGTTTGAGTCTTTGGAAGTTGAAGGTTTCCTGTCTTATTGTAGT
TGAAGGTTTTAAATTGTAGTTTCCGATTCTAAAACTGATCTTATTGTAACAATCTGTCAC
CACCACCACCACCACCACCACCACCACCACACAGTTGTTCTCATTTAAACTAAGTCAATA
ATAGATTTTGCTGTTCGTCGTCTCCTGCGCTAACGTGCTGTTCGTATCTGCTGTTATTGT
GCAGGGAGGGTGTTTTGCTTAGCCTTGGCCATTAGGCACAAAATGTTTGTCTCTAAGAGG
ATACAGTTCAGGTGTGTTTTTGCTCTTCCACTTTTCTTGTGCAATTGCTGTATTGTCATG
TTGTTTGCACTTAAACCTGTCTTCTCTGTCTTTTGAGCTACTACTCCTTAACTTGGGTTG
TTATCAATCTAAAGGGGTGTATTGAATAACCATTTCAAGGGATTNTGAAAGACTTTTTTA
TGATAAAAAATTGTGGTATTGAATTAAGACTTTTATAAAGTCTAAATAAATATCTTGGTA
TTCAATCAAGACAATCAACATTTTTTTAGAGCAATAATTTAATTGAGATTTTCTTATGAC
TTATAAAATATTTCTTGGTATCCATAATTATACAAGAATTTCAATGGATTCTTAC
>FTRC101391P21-b0FSP_20021228
CTCCCAAACATCATTCATTACTCTTCCACCACCACCACCACCACCACCACCATCTATCTC
TCCCCATCCGCCACAAACCCACCAACTTCCCCACCGTCGTCACCACCGCACTTCAAAACC
AACAACAAACAACATCACCCAAAGACATCATCGAAGATGAATCCTACGGCGAAGTCAAAA
AAATCATCGGAAGCAAAGCTCTCGAAGATTCCACCGGAATGGAATATCTCATCGAATGGA
AAGACGGTCATGAACCCTCCTGGGTACCAGCAGACTTCATAGCAAAAGACGTCGTCTCCG
AATACGAAACTCCCTGGTGGACCGCCGCAAGAAAATCCGACGAAAACGCACTCAGAACAA
TCCTCGAAGCTGACGACAACCGCGACGTGAACGCAGTAGACTCCGACGGAAGAACCGCAC
TACTCTTCGTAGCTGGACTCGGCTCAGAGCCATGCGTCAAACTCTTAGCAGAAGCCGGTG
CGAATCTCGACCATCAAGACAACAGAGGCGGCTTATCAGCACTTCACATGGCAGCCGGAT
ACGTAAGACCCGGCGTGACGAAGCTTCTTCTAGAACTCGGTGCGGATCCAGAAATCACCG
ACGACCGTGGAAAAACGGCGTTGGATTTAGCTAGAGAGTTATTGAAAGCAACGCCGAAAG
GGAATCCAA
>FTRC101339G15-b0FSP_20021213
CATTATGGCTAAGTGGAAGAACATCCTCAACAACTCTGTTACCTATGATGATTCTTCACT
GTGTCTCTGTCTATCATTATGCGGTACTGCTTCTTGCCGTTTCCCCTCACATTGTGAAAC
AGCCACCGATCATGAAACCCATTTCACCAAGAAACGAAAACTTGTCTCCCAAGAAACAAA
AAACAACAACATATGTAATGTTCCTGCTGCTGCTGCTGCTGCTGCTGCTGTTCCTTTTCC
TCTTCCAATTCATGTTGCAAGAAGAGCAAGAAACTGGGGTTTTTCAACTGGTTTGGTGCT
CTATGATGATACATGGAGAATCAAGAAAGTCTTGACTCAAACTGATCTTGGCAGTAACTG
TAATATCTTGATCAAGAGAGAATTGGCCAAAGATTTGATTGTTCCTGTCTTGGGTGGTCG
ACGGGTTTGTGAGAATAATGATGTCCATGTTCGAGTATGGGATATCGACACCAACTCTCT
CCATTCTCTCGTTTTCACCATTCGCCCTTCCAATAATAGCCATGTTTTCAAAGACACATG
GGTCAAGGATTTCGTAATTCGAAGGAACTTAAAGATTGG
>FTRC101190E19-g0RSP_20021228
GGAAAAGGGATTGATAATTTGTTTTTGCAATTTCTTTTATTTTGTTTTGTGTTTTATATT
TCAGCCATGCGATCAATCCGAAGGTTGAGAACAGCGCTGCAGAAGTGGCTGCAGTGAAAT
TAGCTGCCGAGGATCGGATCCGACCCCGAACACATTAAAAAAGCTGAATCTCATTTCTCT
CACTCTCGCACAGACCAGCCACAACACAAGCAACAACAGAGCTCCCCAATCGCTCTGTTC
TGCTTCTTCTTCTTCTTCTTCTTCTTCTTCTTCTTCTTCTTCTTCTTCTTCTTCTTCTTC
TCTCTCTCCTCAAAATCGAAGAAAGATAAACCCTAACCACGACACGTGTTGTTGTAACTG
AACACACATGGCTTCATCACTCTTTCAAGTTCAACACACGTCGTCGTCGTCAACCATCAT
CCCTTTTCATCCTTCTTCTCTCTGCTGCAACGGCGGCACCTCTCATTTTCGAACAATAGG
TTTTCTTGACCTTCCTCGCACTCGAACCGCCGCGTATAATAATGTGGTAAGATAATAATA
TTCCATTTTGTTTTTATTCTTTTTT
>FTRC101252D23-g0RSP_20021228
GAATATGGAAGATCTCTTTCCGGAATTTGCTCCGATTTCACATTCTCAAGAAGAGCTTTT
GCAGCGGAAGAAGAAGAAGAAGAAGAAGAAATCTCTCAAAGACCCTTTCCCCGAGGTCAC
CTCTGCCTACAACCACCACACCGACTTCCTTGTCGACATCCAACGAATTGCTCATGCTCC
CTTCTTCCAATGTCCATCTTCCTAATTGTTCCTTCAACACTGCCGATTATTACGATGATG
ATGATGATGACAACCCCCAGTTTATCGATTTTGGAAATCATTCTGATTTAGGGTTTTCAG
AAGACAATTTGCACTGTTCCTTGAACACTACCTATGATGATCTGGCTGAGATGGATTGTG
ATGAAGTTCGAGTTTTGGAAGATTTGGGTGAGTCTTCAGTGAAAAAATACGAAATCTTTG
GAGATGAATGCTGAAGATGCTAATGTTGCGACTGATGTTGATGTTGTCAACAACGATAAT
GATGGTTGCGGAGAAATCCCAAGGAGGACTGAGCAGGAAAAAATGTTTCTTGTTTTTGAT
GTATTGAGGGTGCTTGCAGAGAACGCCA
>FTRC101359A17-b0FSP_20030127
CACACAAAAACAAATCCCTAATATGTATTTGATCTAACACGCTAAAAAAAAACTACATAG
AAATATTAGAAAAAGGGAAAGAGATTAATTACAGTGTTGGGAGCTTGAAATTGGGAATGA
GTTAAGATTATGATTCGGTTTTGTTGAGAAGCGATAGGAAGAAGAAGAAGAAGAAGAAGA
AGAAGAAGAAGAAGAATGAGGAGAAGTTGGAGGAAGAGGAAGCTATTAAGACGGAGAAGA
GTGAGAGATGGTACAGTTTAATACCGTACACACTGTCACACGCACGCACACCCCACTCTA
CGTAAGTGAGTGTACTATAAGATTTTGTTTCTCACGGTGCAATTAGATGTTGACACGTGT
ATTCATGAGTGGGTTCCATGGGCTTAAAAGTGAAGGGAAAGGTAGGATGTGGCATTGGCA
CTATGGATAATAAAAATAAAGTATAGTACAATATTATGAAAATTAAAAAAAAAATTATGA
AGCCGCTCTCAAATTAGTTGTGTTTGTGTTGACACTAACATTTATAATTACATTTAATTA
TGTTATTTTTTTAAATTATCGGTGTTGATATGTCTGTATTTGTGTCGTGTCCAATGTTTG
TGTATGTGTCTGTGTCGTGTTTGATGTTCGTGTTTGTGTCTGTGCTTCATAAGTGTAGAT
CAACAAGTTTGACTTGAGTATTAAAGAAGTTTGTAAGTTTTTTGGTTCAAATTTGAATAA
AGGAGAAAAATACTACTT
>FTRC101126A18-b0FSP_20021228
GGGACCCTTTAACTTGAATGACATCATTCTGGGAGATGTCTTTTGCCCTCAATCTACTGT
CGATAATTGCTGGAAATGAAGTGAGTAAGTTGGAAGTTGAATTAAAGGATGGGAAAACAG
CATATAAATTATGAGGCTGAGAAGTGTGTCATTTATTTACCTACAATAAGAATACAACAC
ATATATAAATAAATTGACTTAGTAAAGCAGAAGATGAGAGTTGTAAGTAAGTAAGAAAAG
AAGACCTCGAACGAGTCTGTAAGCATCCCTCTTGTATTCATCTTGGTGATCCATATCCAA
ATCAAAAGCATTCGCATTATTGTTAACAGTTGGCCACCATTTGGGCAATTTCCTTTGAGA
CGCCCCCGCAACCTTCAAAGAGCGCTTAATTGGTGTAGAGGAGGAGGAGGAGGAGGAGGA
GCTCTTGTTATTGTGAATTGGACTCCTCAATCCAACAACCACCTCTTTCCCCCCAAGACT
CCGGTCTCTCCGCACCATAGTCTTATTATTGTTATAGCTAGAAGAGGAATTACGAGTCCA
GGACGCAAACCTAGAAACCAATTGAAGGAATACCCTCAAAACAGAAAAAGCGACGAGGGT
GAAAGCCGCTGAAGTTCCGACGAATTGTAAGGTAGAAGGGCGACAGGAAACGA
>FTRC101052F03-g0RSP_20021213
CACACCTAGCATTTCATGGCTTGTGTGATGCAAGTTGGCTCTATCCAATAGGGCATTGGA
TATTTTGTAACAACAAACAGTTTTTTCTGTTTTTAAATACCATAACCACACCATTCTTGC
TTCTTGTGACCGTAGGGCGAGAAGAACTGGTTGCAGCTAAGAGGGCTGGAAGTGTAGGGG
ACTGAGATGATGATGATGATGATGATGATGATGATGATGATGGAATAGGGGAATTTTGGA
CAGGTGGTGGACTTGAGGGTTGTGATATGGATGGCACACGAGGACTAGGTGGACGAGGAA
GGAGGCACAAACTTGATAAGGTTTGGGAGGCTGATTTGGACTACAAGGATATACTTGATG
TGAATGAGAATTTGGAATAGGTGGAATCAAACTCCTAAATTCCTCCCCTCTCCATCAAAC
TCCCAAACAGATACCTAAGGTTCCAAACCAAATTAAATATGCCTAAAAAAGGGCCACGAA
TACCAACTCAATTCTGAGATGTCTTTGAGCCAACATTTTTGCATGCATAATTTCTGTTCC
AGAATATGTTTGAGCGAAAATTTTAGGTTCATCCGAGTATATTTTTAAATTTTCTTAAAC
CCCCTAGTTGCCATTGAAGGCTTTAAGAAAACAACTTAGAGGGCTGTTGCAGAAATTATA
GTTCAGGTAGGAGTTTGAACTTGGGTTTTTGTACACGACTTTCGAATACCAGAAGGGCCC
AAACTGGATAGTTTGAGAAATAAATTTAACTTCTGGAACGTTGTGCGGATTAGTCGAACC
TAGAGGAATAATGAAGGTGAGAGGGGCTGGTGCTTAGACACCTTACAT
>FTRC101073F24-b0FSP_20021213
CAGTTCCAAAATCAACTCAAATCGTCAAAATCAACACAAATAACATAATCAAGGTTCCAA
ACAAATTCAAAACCTTAACATTGTATCAACTCATTCAACAAAGAGAATCAAAATCAATTC
TTTCATCACTCATCAACAAACAAACACAAACAAACAAAATCAACAAGGGGCAAAAAGATC
AAAATAACAAACAAAATCAAAACCCTAAAAAATCAAATCAAACATTGACTTTGATTCTGA
AACTTTCATTTTAAGCCATTGAGTATGAACTAGTCTAGAACTTACTGAAACTTTTCCAAA
CAGATCAAATTATTCACGTCAGACTTCTCACTAGCTATTGTGCATCCGAAAAACACTTAC
CTGTGTTGCGTGCGAGAGAAACGCGTGAGAGAGAGCTCCGACTGCTGTGCCGGCGGGCAG
CGGCGGCGGCGGCGGCGGCGGTGGCGACGGACTTGGATTTTAGAAGGTTGAGTTGCGATG
CGAGAGACACGAGAGAGAAGCGCGTTCTGTTTTTTCAGAAACGCGTGTTTTGTTTTCCCA
TCCCNAAAAAAAAAAAAAGATTGGGCCGAGCCCGGGCACGTGCCCAGGCAGGCCGGGCTC
CGTCTTCGCCTATATCACACCCCTCTATTTTGTAACCTGACATAAACCTCCC
>FTRC101268M13-g0RSP_20021228
ATGTTTTCTAAACTACAACAATAATCACAGATGCTGTTTTACCTTGCTCTTTACTCATTT
TACATTTTCTACCTTGGCAAAATTCTATCTCATAAGTATAACCTATCTTCTAACCACACC
TCTTCATACTAGAATGCTTTACATGATCAATTTCCCACTTTAGGTTTTCATATTCCAATT
TCTCTATCACAAATCTCACTTACTATAGTAATAATAATAATAATAATAATAATAATAATA
ATAATAATAATAATAATAATAATAATAATAATAATAATCGATAAAACCATCAAATCAGTC
CCTCACTTTATAAGATACTCTCAAATAGGTCTCCGACTCCTTCAAAGAATATGTTAGGGA
CTAAGTGGATAAACTTAAGGACCAAATCGTTAGTAAGTTATAAAATACAGGGATTTATAG
GGACCAACTTGATAATTTAATAGAGTTACGAACTTTTTGAAATATTCATAAAGTCAAGGA
CCTAGACCGAGACTAATTTGGTAGTTTACTCGATAATAATCATATAATTAATTCCAAAAC
TAGTAATAATCATACAATTAACTACAGAACTAGTAATAATCAATTAATCATACAATTAAG
TTCAATACTA
>FTRC101279I12-g0RSP_20021228
TGAAAGGAATATAGGAGTTTAATTTGTCAATAGAAGAAGAGTGAAGTGGATTTCCTATAT
AATGGAAAATTCAAACTACTAGCCCCACACGAGTTTATATGTTTATTAATCCTATCCAAA
TACGGACAATATTTTTAATTAGTTAATTTAAATATATTATTATTATTATTATTATTATTA
TTATTAAATTCATCTTTGACTAAAATTAGTAAGGGTTGACAATTTGTTGATAGGATTATT
TTAGAAAAACCCTATAAATATGGATTAATTTGAGTTTGCTTCAACACTACAACTCTAATC
ACTTATACATATGTCATGAGAGAATATGTAATTTTTTTTGCAAGAATTACAGAAAATACT
TGTACATACTTGTACAGTCACAAACATTTAAACACATCATTTTAATAATATTTACATAAA
ATACATATTATTTAATTATTTTAGAAAATACTTACACGGTCACAAACATTTCGACACATT
ATTTGGTACTCACATAAAAATATATTATTTAATTATTTTAAATATACAAATTATTTTATT
ATTTTTTCATTCTACCTTTTATATTAATATTTTTGTTCACTCAAAACTTCGT
>FTRC101071J07-b0FSP_20021213
CAATAAATCTAAAAAATATATTTTTGTTTATATTTGTGGCATGAGGAAGTATTTAAAACT
AGTACGAGAGAATCTTACTTTTTTCATGGGGCAAGGCAAAAGACAAGGCAGCCAGAAACA
CATTTACACACCTGGGGCACTATAGTTCATGAACTATTAACACCTGGACAACACATATTG
CCACGTATACCATTTTTGTTTATTTATTTGTTTACTTTTACATTAATTTTACTTATATAT
TATTATTATTATTATTATTATTATTATTATTATTTTATTTTTTTTTCATTAAATTTCAAC
CTAACCTTGACTCATAGCAATTATTTTACTTGAATTATTACAAAATTTTGTTCTTAATCT
ATTAATTTATAAAAAAAACAAATTGTCCGAAAAAAAAAAGACTTTTAGTCTCACGATATT
TTTAATTTTATTTAACCTATCATTTTGGTCTCTACCGTTAAAATAATTTATATTAGACAC
TTAAGTCTACGTGGAACTGCCACGTTGGTTAAAATGTAAAAATTAAAAATCAAATATCAT
TTTTACAAAATAAAAAGAAAAAATGTGGGATTTCTTGGTACTATATCATAGTTAATGCAA
TAGATGTGTGTTCAAACAAAAGTAAGAGAAAGAAAATAAGGTGTACCCTTCGGACGAGGT
GTGGGGAAGTAAATAAGCATTTGGCACTCCAAAGTGGGTCGTTGAGGTCCACTCCAAGGC
GTTCAAGCTCAGTCGCAAAACCACCGTCTATGACGGC
>FTRC101264L02-b0FSP_20021228
TTTTTTATCCGGAATATTTTTATGCCTTTTCAAATAAAAGTTCGGCAAAGAGGTATTTTA
AAATACATCATTTTTTGTGAATTGTTATCTAAATATCCTTCTTGTCCATTTTGTAGTTTT
GGTTCTTTTTTTATTATTTTCATCTTTATCTTAATTATTATTATTAAAACAAAAAAATAA
AAATAAAAAGGAAAATTAAAGAGCAGCACGTTGCTGCTGCATTTCCACCTCTTCTATTTT
ATTTTATTTTTATTGTTTTTTTATTATTATTATAACTATTATTATTATTATTATTATTAT
TATTATTATTATTATTATTATTATTAAAAAATCAAAAAAAGGGGCAACAGCAGAACAGCA
GCCACGCCTCTGTTCTTTCCCATTCCAATTTTCAAACAAAAAACAGTAGTTTGGGGATTC
TGTCAGTCAGAAAATCTTGAAAGCAAATTTTTCAATACATAAAACCAATTTTTCTTCTGA
GTTCAGGGCTACTACATAGCCTTTCGGTGAAGAACAGTGTTTGAAGAGAAGAAAAAATTG
AGGATCCAGATTTCATACAATCTAGAGTCTGACAGTTGAGAAAAATTGAAAATTCATATA
GGTGTATTCACA
>FTRC101415A08-g0RSP_20021228
CAAACAAATCATGGCTGTAACTGATCCCAAACCTCACTCCGAACCTAAGGTATGGAATTT
CTTCAAGCTTCCTTTTCGCCATTCCACCAACACGACGTCGTCTTCTTCTGCTTCTAACAA
CAACCTTCATCATCATCATCATCATCATCATCATCAACAACATCACCATAACCCTAACAG
TAACACTCACAATCCTCTCGAAGGTTCAACTTCTCATGCTTCCAATTCAGTTTCTTCTGT
TGCTAGATCGCTTCTTCCAACACGACGTCGTCTCAAGCTTGATCCTTCTACCAAGCTTTA
CTTCCCTTGTATATATTCTCTCTCTCTTCCCTTTTTATTCTGATTTTTATGTTTGATTTT
CCTTTGCATGCAATTTAATGTATTTTTACTTTCATTATGATCTATTTAATTTATATTAAT
TAACGGATGATTATTTTAATTTAATTAGGAGATGTTAAGACTTTAATAATTAAAGTTGAA
TGACCTATCAATTTAGTCCTTCAACCATCACGGTCTCTTCAATTT
>FTRC101051M04-g0RSP_20021213
CTCAGCCCTCCAGGGACTGTTCACCACACGAGCCTCACGCCTGCGTCTCTTTTCTTCCCT
GCGCTTGCCTGTGTGTTGCAGAAAGTAGTTCTGTTTTGGTGGTGGCAGAGAAAGCAGTAA
AGGGAGAAAGTAGTAGAGGTGGTTCAGGCTTTCCCTCTATCTGGTCAGATTTCCTTTTTC
GTTTTCTCTGTCTCGTTTCCGATCTGTGTTGCCTATATGTGTTGTTTTGCCGTTGCCTTC
TCTTTCATTCTGTCTCGCTCTCTTCTTCTTCTTCTTCTTCTTCTTCTTCTTCTTCTTCTT
CTTCTTCTTCTTCTTCTTCTTCTTCTTCTTCTTCTTATGTTTTGTTTTTTGTTTTTTTTT
CTCAGATGGCTGGAAGGTTGATTTCTTGTGCGATGCGGTTTCGAGGAGAACGATTGTGCA
TAACTGCATACAAGGTATGAAACTCCTCTGCACAAGCTGCTTTGCTATTTACTTCATCGA
TTTTTTTATTTTTAATTTCGGATTTTGATTTAATCATTATAGATAGATTTCTGTTCTGTT
ATTGTTTTGTAAACAGTTTTGATTTTCCAGGCCCTGCTTCTTCTGCCATTCGTTCTCACC
AGGTAATTGTAAAAATTTATGCCTTTTTTTCTTCTTCTGAGGTTTGATTGATTGGTAATT
GAAAAAAATTGATTTTTTTTTCGATTTTATTTTCTAGGGTTGGTTGGTAATGAAATGTAT
TTTTTTTTCTGGGGTTGATTGGTATTTGAAAGGGTTATTATTATTTCTTTGCTTGCTTTC
G
>FTRC101413F14-b0FSP_20021228
TTTTTCTATGCTTTCAATTATTATTATTATCCTAAGTAAAACAAAACCAAACCTTAATTT
TTGCCGACCTAAAATTGATTGGTATGTTTTTTGTTTTGATTAATGAATGGCAGGGGTGTT
TACAACTGAGATAGATGCAGAACAAGGGAAGGTTACAGTTTCAGGGAATGTGGACCCAAA
CATTCTCATCAAGAAGCTTGCAAAATCAGGGAAACATGCTGAGTTATGGAGTGTACCAAA
ACCAAACAACAATAATCAGAATAATAATAACAACCACCAGAACAACCTTGTTAATCAGTT
GAAGAACATGCAAATTGAAAAGGGAAAAAGTGGAGGAGGAGGAGGAGGAAACAACAACAA
AGGACAGAATCAAAATCAGAACCAGAATGGTGGTGGTGGTGGTGGTGGTGGAAACAATAA
CCATAACCAACCAAAAGGTGGTGTTCCACAGGGATTAAATCCACAGCAGCAGCAGCAACT
ACAGCTTCAGCAACAGCTACGGCAACTTCAACAGATGAAAGAGTTTCAAGATCTACCTCA
ATTCAAGGGAATGAAGATGCCGCCGAATCAGAACCCAAACCAGCAAATGCCTAAGGCTGT
TAAATTTGATGTGCCTGAAGATGATGAGGGTGATTTTAGTGACGATGAATTAGATGATTA
TGACGACGAAGATGATGATGATGAAGATTTTGATGATGAGTTTGAGGATTTACCGCCTAA
TAAGATGAAACACCCTATGCCTATGGGGAATGGTGCTCACAT
>FTRC101287K01-g0RSP_20030127
CATTATTAGTAACTTTATTGAAAATCCAAAAAATATGTCAAATTAGATAAGCTTTTATTT
AATTGAAAACAATCCCAAAAAATATGTTAAATATTTAATTTTCCCTTTTATCATTATTAC
TATTTTTATCATATTATTTATTTCTTTTATTATTTCCTCCTTTTATCATTATTGTCATTT
ATCATCATTAATTAGTATTTTATTTATTCTTATTATTATTATTTAAGGAAAAAAAAACAA
AGAAGAAGAAGAACATCACGTGTCTTCCCCCTCCTTTTTTTCTCATTTGTTTGTTTTGTT
TGTTTCATTTATTTATTATTATTATTATTATTATTATTATTATTATTAAATAAATCATAA
TTAAGGAAGAAACAACAAGTCAGCAACAACAACTGCAACAGATGCACGCTTCTTCTTTCC
CAACCTTTCTCCCTTTTCAATTTACTTTTTTGTCTGCAAAAGAATTGACACAATCACCTG
CAGCAGACATTCATTCAATTTTTCCATTACTCAAGCCAACCAACTTTGGTTCAAAACCTC
TATAAGAGCAGAGGAGAAAAACAGAAAAAAAAAACCAAAAAAAGCCTTTATCACTGTAAC
AAAAAAAGCATCAGTAAC
>FTRC101285J16-g0RSP_20021228
ATATTATATATGTATATTATTATGTATATAAAACCAAAACAAAACAACAAACAGGCAGCA
ATGCTGCGTACACCCCTTCCCCCATTTTATTATTATTATTATTATTATTATTATTATTAT
TATTATTATTATTATTATTATTATTATTATTATTAAACAAATCAAAAAAAAAAAAAAAAA
AGGAAGGCAACAGCCTGTTTCTCTTTTTCTTCCTTCCAATTCCAATTTTCAAACAAAAAC
AGTATTTTGCATATGTTGGGGGATTTTGCCTAGTTAGAAGATCTATGAATATCCAATTTG
GAATCCAATTTTTCTTTGGTGCATTAAATACATGATCATTTTTTCTTCTTCTGATTTGCA
AGAGCAGCAAGACTATGGAGTAGCCTTTTGGTGCAGAGAAACAAAGTTTGAAAAGAGGCA
AATTAAGGGTGCATGTTTCACACACTATAGAGTCTGACAGTTGATGAATTTTGAAATTCA
TGTAAACATATTCACACCACCTAATTGCTACTATAAATAGAGGAGGAAAAATCAAAGAAA
TGGAATCACATAGCAACAGGCTGCTGCCTCCCTC
>FTRC101064K03-g0RSP_20021213
TATCATGGCACAGTGGTCTGAACAGTGAACTCTGAGCTAGGAATATCTAGAGAATATAAA
TGATGGCATTGTGTCCATCTTCTTCTTCTTCTTCTTCATATCCAAACAAGTTCCCATAGA
AAAAGCATAAGCAACACTCTCAGTTCCTACGCTCATGGCAGACTGGTCTAAACTCCCTAA
AGAACTTCTGCAACTCATTTCCGAAAAACTCAACTGCGAATTCCATGAACTGCGCTTCCG
ATCTGTATGTTCATCATGGCGTTCTTCTTCTTCTTCTTCTTCTTCCATTCCCAAAAATCA
TCTTCTCAACTTACCTTCCGATATCCCAAACCCTATCGAACCAACAACATCAAATTTTTC
TCTTTCCCTATCTCCAAACACACCATTTTCCCGATCTCTATGTTCATCATGGCGTTCTTC
TTCTTCCATTCCTAAAACTCATCTTCTCAGCTTACCTTCCAAACTCCCATACCCTTCCGA
ATCCAACAACAATACTCCCACTTACCCTATCTCCAAACGCACCATTTTCCTAATCAACCC
ACCCCCAAATCAACAACAAACCCTAAACCCTTGGCTAATCAAAATCGGTCTTGACTCGCG
TGGCTTTACTACCCTCTGGAACCCTCTCTCACGTGACAATCAACTCCGTCTTCGATTTCA
ACTCCCTCATCAGTTCGATTTCAGCGAACTATCACTCTTCAAACTCGGCCATGAGTTTGT
CA
>FTRC101222H23-g0RSP_20021213
CAAACTAAAAAAAACAAAACAGTTTACATTAATGAAAACGAAAATCAACCTAAGTTCCAA
CCTAAGACTTTGTTTCCTTGTTCCACCAAAATCAAAATCAACTCTTTTTCTTTTCATCAC
ATTCTTCTGATCAAACTCTTTCTCTCCAATTTCCTCTCTAATGGTTCTTCTAGAAGCTTC
CAAGTTAACCCTTCCAACCCCATCTTCTCTTTCTTCTTCTTCTTCTTCTTCTTCTTCTTC
TTCTTCTTCACATTCTTCAACAACATCTTCCATTCTTTTTGAACCCTCTTCTCTCTCTCT
TGCAATCACTCACTCCAACTCTTCAATCTCTCTCTACCCTTCTTTTTCACCTCTTTCCTC
AAATCTTCAATTTCCACAAACCCTAATTCCAAAACCCACTTCTTCTTCCACTTTTCTTCT
TCTTCAAAAATCCCCAATTTCAACGAACCCTAATTCTGAAAATTCTGTTGTTTTCATTGT
TTGTGGACCCCATAAAGCTGGTTCTCAAATTCTTCTTCGATTNTATCTTCTTAATGGAAA
AAGCAATGTTTTTTCTAGGGTTAATCGTGTTTCATG
>FTRC101267J02-g0RSP_20021228
AAATAAAAAAAGAAAGAAAGCTAGCGCGTGTTCCTCACGTTCATTCACACAACAACACCA
AAAGAACGAGGGAAAGAAAAAGCAAAAAAGAAAAAGATTCACTACGAACGAACGAACGAA
CGAACGAACGAACGAACGAGCGAGTTTAAGCTTTGGACATAACAGAAAGCCGGCTCGGCT
TCGGCTGAAAAGCTTCCCGCCGGCGAAGCAAATGCGACAAAGGTCTAATCAGATTCGTTA
AAGTTCTTTTCATCATTTCACCTTCAACTCCGATTCTCACCAGTGAATTCTTCATCGCCG
ATCTACGAAGATTCAGCGTTCTACTCCTTGACCACGCCGTTTGCAATCGTTGTTGTTGTT
GCTTCTGTACTTGCTCTTCTTTCTGTTGCCGTTGCTGCACCTGTTCCTGTTTCTGTTGCC
GTTGTTGTTCTTGATCCGCCATCCGTTTGTGATAAGCGCAACGGAACGATCCGGCGTGTG
TCGTCGGAGAACACATGCACTTCCTCGGC
>FTRC101279I07-b0FSP_20021228
GTAAATATTCACTTTTAAAATTTATTAAAAATCTCATATATAAATTATTTAATAAATCTG
ATAAATGGAAGAGAGAGTAGTACTCACAGTTAGCATAGATGAGATGATTGTATGAGGGGG
TCTATTTTTCCTAGTAAATAATTAAGGTACGATGTTAGATTGTTGTGCCAAAATTGTAAT
TGTTGCCTATAATGGAAAAACTACTGTTAACAGTAACACTCAGTATGATGGTCCACCAAG
TAGAGATGCCCCACGCTTGCAACAAAACAGCTAGGCTGGCTGGCTGGCTGGCTGGCTCAA
ACCCAGAGGCCACAACAAGTGGTCCACATGTGAGAAAACAAGCATGCTTTGGTTTGGTTA
ATTTGAGAGTCACAATCTCTAGTTATACTATTGTAGCAAAATCTGTTTAGCTACTCAGAA
GTGATAA
>FTRC101134J05-g0RSP_20021228
TGGTATGATAAGGGTCAATTTGATTGGCTATTGAAAGTGGCAAGGCATTGTTGCAACGGT
GTAAGGTGCAGACATAGAGCTGCAATAGAATTGAAGCATACTATTCCTTCCACACATGCA
TCACATGCATTGGTCTAGCAATTACATGTGTTAAAAGACAATTGAATCAATATGTGCACC
AACAATTGGCCAATGGAACATCATGCATGACATCATTATCTAGGGTTGGAGAGCATGAAG
TAGGGTTTCATGCTCTTCTTTTAGTATTGTATATAGATATAGATATAGATATAGATATAG
ATATAGATATAGATATAGAATATAGATATAGATATAGATATAGATGTTATAGTGAAAATG
GAGTATCACGTCTTCCTTCCTTCCAATTTATTTATTTATTTTAATTATTAGGTGGATATA
AGGGGCTAGAAATGCTATTTAAAAATTACGGGGTTAAAATCGAAATTTGTAAAATTTAAA
GAGAAAAAAAGTATAAAAGCGTTATTATTATTACTCTTAAAATCTAGGTTGGTCTTAGCT
CAACCATTACAAATCTGTTTTACATCACCGCACTTAAGTTAAATATACAATTTTGCAATC
TCAAGTAGATTGTTTGCAAGGACTACCTGTAACAGCACTTACAGGATAAAGATTAAATGG
TGCATCCCAAGCATAGGCAAATTGATTAGCATCATTTCCAACCAAGGCATGACCATTAAA
TAAGAGGCAATTATCCCCTTGCT
>FTRC101172N02-b0FSP_20021213
CCCTCGAGGTCCAAGACAGCAACAACAAACTCAACCACAGTCAAAGACTTAAAAACTTGC
AAATTCCTTTTTGTCTCTCTTTCCCTTCCTATTCCTATTGCTAAAACTAAAACTCATCAA
AGTTCAAACCTCTCACTCTCACTCTCACTCTCACTCTCACCAACCCTTTCCATTTCCATT
TCCACTATTCTTCCATCTAACAACAAAACTACAACCTCAAATGTCATTTCTCTCCAATCT
CCTTCCTCTCCTTTTCCTTCTCCTCATTTTCCCCTCCTTTTCCATCTCCGCCACAACATG
TCCTCTCAACATAACCATCCTCCGCCACATCGGCGACGGCACACTCCCTCCCATCAACCC
CGCAGAACGGTGTCATTACATCACAGAAGCTATCAATCTAGTCCAGTCCGATTATCTCCA
CCGCACCGGCTTCTTCGTTCCACCTCTCGACACCGCCGAATCATGCTGGACTTCATTCCA
ATCATTCATCGATGAATTTCAACCTAATTTCGATATTCGTCGTTCTTGCAATTTTCAAAC
TTCTTGGATCTCACAAGGTTGCATGAACATCACAACAAAACAACAATTCGAAAATCAAGT
TTCGTTACCTCAACTTCAATCTCTTCAATTAAACTGTAACGTTTCGCTTGATAACAACAT
TCCTTGTGGTATTTGTACATCCAAACGCGC
>FTRC101100E24-g0RSP_20021213
GTATGGATAATAATAATAATAATAATAATCCAATAGCCAAACACCCTACGGTCTATAAGA
CTATAACCTCCTTCTGATAAAGGAGATTTGTACATACATGAAGATAAGACAGGAGAATCG
AATATATGCATAGCATAATAATAAAATATGAAATTCATTGGAAGAGAGTATTGAGGTGCT
GTGCTGTGCAGAAGGCGCAGCCCTATAAGGCTACTGAAATGTCGTGCTTAACAGAACACA
CACACACACACACACTGTACTCTATTCTGTATTAAAGCTGAATAATCCCACTCTGTCTCA
TATAAGCCTCAGAATATGTCTCTATTTTCACCATACATACAATATTCTCTCTCTCTCTCT
CTCGTCTTGTCTCATTCAAATTCATTCATTTCCCATACACACTCTTTCACTTCTTTCCCA
TAAAATAAAACCCCACCACACTCAAAAACTCAAACCATAGTCCCAAGCATCACTCATTAT
ACTTCTTCTTAACTTAAACATTCTCTTCTTATCATCACCAAAAGCTCTTCTTCATTTTCT
TCAAAGCTAAACAAACAAT
>FTRC101134H10-b0FSP_20021228
TGCACTCTTAAAACTTGATATAGGGTAGAAAAGGTTGTGCACGTCAGTGTTGTCAAATAG
CGGCTATAGCGCTTATAGCGTAGTGAAATTTGAACAAATCTTTATCGTTCCGCGATACAG
TATTCAGTACAAAGTGTTGTCAAATAGTATATAGAAGCACTGTAGCATCATAGCATAACA
GTATTCAAACAAACTGTTATTTTGAGCAATCCATGATTTACAACACTGTGCAGTGCGCAT
AAAGATATTATCAGATGTTTAAACAAATATATAATTGAAGTTCTTTTGGATTTGCTAAGG
AGATGCCTTATTTATTTCTCATTTCTTTTAGGATGTTGTAATCATATAATAGCTGTTTCA
GCTTTGTGATAGAAACTGGTACCAATTGAATTAAACACTGAATTCTTATTGAACTACTCT
CAAACAGAGACAGGACATACACAAACACACACACACACACACACACACACACACACACAC
ACAGAGTTGTAGAACACAAGAACAAGGCTGCGGTTCTACACCAAGTATCGAGAGCTTGGT
TCTCTCCCACCCAACTAACCACTCAATAATTCCTTGATGACCAACTATGCCTTGCCCTTT
GCCTATTCATTCTACTAACAACACACCAAATTGACAAAGATGATTAATTAATAAAAAACA
TAACCGCCACATAAAGACATAACTGCTACAAAACTAACAAATGTCAGTTTTCCTTAATGT
GAGGTCTAACACTCTGTTTATTCGTATCTGTCTGC
>FTRC101462A04-b0FSP_20021228
ATTAATCAAATAGATTCAATCTTTTACCTGCTCAGAGAAGCAGAAACGCTGGCCATTCTT
TTTCAAGCTGAGGACCCAACAAGAGAGAGAGAGAGAGAGAGAGAGAGAGAGAGAGAGAGA
GAGAGAGAGATACTACAGCTACATCAAAAAAATAGTTACAAAAACTAATCTAGAGTGAAG
AATCAAAGTTAGATTAATCATGTTAAAGAGAATTAGTTTTTCATCATGAGTGAGTTATAT
AAAAGTATTGTGACTGCCATCATAAAATTCAACAACTCCATCTCATTTTTATACACAGAA
TAAATCAAAATTTCAATCTTCTAATCACTTGTTGACATGGTTGCAATCTTTGTATCATAT
AATATGGCTACAAATCAAGAACAAAATGCAACTTTGAATCTTAGACTATGTAACATTGTG
TATGTCATGAAAACTCGTGTTTCCTGTAAATAGAAACAAAAAAGAAACCAATGATTTGAG
CAAAAAACAGAGTTTCTCTCTCAGCCTTAATTTTAGTTGTAGTAGTTCTAATAAAATCTA
CCATCTCGTTCATGTGTTCTAATAATCATTGGATTTTGGAATAAACTATGGACAAAACAG
TTGAGAAACACAAGTATTACATCAAAGCAAATCATTCACTACAAAAAAAAACGAAATTGG
GGTAAAAGCATAGAAACATAGTAACTGCGTGGAAATTGAGATGAACCCTAAACCCTAATT
GTACATGAAACAAGAAAGTCATGCGATACATTGAATTTGTT
>FTRC101213L21-b0FSP_20021213
TTTCCACACAACCAAACACACCATAAGAATAGCAATTTTTAAATGCTTAGAGGCACAGTG
AGAATGCGAGAAAAACATTTTAAAAGTGTAATTTAATTTATTGAATTGTTAATTCAAACT
GACATGCACAAGTGTCTCAAGCTAAGACATTTCAGTAATAATCAAATCTTCGATATGAAG
ATTGTGACAATTATGTGCAACGTCTCCTGTTAAAATTATATACACTATTTGCTGTCTCCT
AATAAAATTTGTTAAATGTACTTGATATATATATATATATATATATATATATATATATAT
ATATATATATATATATATATATATATATATATAGAGGACATATCATATGAGAATGAGTAT
CTTATATGAGAATGATGAGAATGAATACTAGCCATAAGATCAAAATAAAGGGCTAAGATT
AAATCATTAGCAAGTGAGTCATGTGGCATTGAATCAATTCTCTCTTTCTCTCAGAATTCC
TTAACGCGTGTTAATATCTCCTTCTCTTCCCTGCGGCCTTCTCTCTCCCG
>FTRC101448E05-g0RSP_20030127
GAAACTGTTTGGATTATGAAAACAACTTATAAAAATTTTCATAATTTTTTTTCAACTTAT
TTTCATAAGTTCTCCAATTTCGCTTGTGAAAATAGCTCATAGGATATATTAAAACAATTT
ATATTTATTTTATCTTTTTCTACAAAGTAACGTTTTATCATGATAAACATTTGTGCTATA
AACGGTAAATAAGCAGATTATACAAAGAGGGCTTAGTAGTAACCCTAGAAAGCAATGGAA
AATGAGAATTATGAGAGAGAGAGAGAGAGAGAGAGAGAGAGAGAACCTGAAGATCATTTT
CTGCGGTTGAAGGAGGTTGCGAATCAGTATTGATCGGAGAAGAAGGAGCCATTCGATTAA
ACACGGTGGCTGTCGGCTCTATCGTCGAACTTCTCTCTTCTTCTGATATTAACGCAGGCA
GGAGATTATCACTCTGTTATGGCGGGAAATCACAAGGGATTTGGGGTGTGTAAGGGTATG
ATTCGGAGCGGGAAAGTCACTGTGACTTTGGACCAGTCACAGCCGTCTGATCAATCACAT
GTACCATAATATGGCGCGTGATTTTCTTTTCTTTTTTTTGGTAAGGGATTTTCTCTTTAA
TAATTTATTTATGACAGAACTTTTTCCTTTTGTAAATTAGAAATTTTGTAAAAATAGGAA
ATGTG
>FTRC101475I16-b0FSP_20030127
CTTAAAAGGCTAAATGACAAATGAACTAATAAAAAAAAATGAAATTAGAAGTAATGGGTC
ATATTATGTAAATATCTAGTAAATTAAAAACACATACATAGATGAAGAAGAAACACAGTA
ATCTTAAGAAGACAGCAAGAGGGCACTCCCTTCATATTTTGAACATTAAGAAGGCTGCTG
CTGCTGCTGCTTGAGTCTTCAACATAAACACTTTCTCATGACTTCACTCACTCAAACTCT
CACACAAATGAGAGAGAGAGAGAGAGAGAGAGAGAGAGAGAGAGAGAGAGAGAGAGAGAG
AGAGAGAGAGAGAGAGAGAGAGAGAGAGAGAGAGAGAGAGAGAGAGAGAGTAGTGAGTAG
CAAGCATTGCCAGCTATGTTATCAGGGAAGATCACGTGAAAAACACGTGATGGATTTAAA
TGCCAAGTTGAGTGGTAGATAGATAGATAATCTGGTGTTACCTCTTATCCCAACATCGAG
TCACATGTTTCCCTTTTCACCTGTCTGATGGAATCCTCAGCACCTAGGAACCGTTGGATT
GGATTTAAGCAACAACAATAAACTCAAATCAAATTCTTAGAATTTAGACTAGGTATTTCA
TTTTGGGGCTAAATATGATTTTTTTAAGAAAATGATTTTTTTTTTAAATTAATAAACACT
AACAATATTACAAAATTGTTGTCCCAAAAAAAAACAACATTACAAAATGGATTTTTTTTA
AAAAAATTTTTTTT
>FTRC101201M18-g0RSP_20021213
CATTGGTTTGAAATTTGAATATATAAAATCATAATTTTCCATTTAATGGAAAGTGTTTTA
GTCAAACACGTGATGCTCAACTACCATCCAATCCACCATCTTCCTTTCCAAATCTTCCAT
TCTTCCATTCATATATATAAACCATCTCACCCCAAACATATTTCCACAACAAAAACAACT
ACGCATATTATATATATATATATATATATATATATAGTCTATAATTGAAAGAAACTACTA
AAGATATTATTAAGATATGGTGAGTGTAGCAGAAATTCGCAAGGCTCAGAGGGCTGAAGG
CCCTGCAACCATTTTGGCCATTGGCACTGCAAATCCACCAAACCGTGTTGAGCAGAGCAC
ATATCCTGATTTCTACTTCAAAATTACAAACAGTGAGCACAAGACTGAGCTCAAAGAGAA
GTTCCAACGCATGTGTAAGTATTATTATTTTTAGAAACAATTTGTGATATTAAATTTGCC
TACCAAATTGAAAGACATATATAATGTGATTGGCTATATATTCTATTTGTACTAATGTCA
TTTTTTTTATATATTTAATTCAGGTGACAAATCCATGATCAAGAGCAGATACATGTATCT
AACAGAAGAGATTTTGAAAGAAAATCCTAGTCTTTGTGAATACATGGCACCTTCATTGGA
TGC
>FTRC101301M19-b0FSP_20021228
GAATTTTAAACCTCACATCTCAAAAAGGATTAGTCAACTGAGAATCTCACAGTTTGTCAA
AACAAAAACAAAAACTCATAATGTCACAAGAAGAAAAAAAGTAAAAAGTATTCAAAATGA
ATGAGAAGCCTCCTCTTTGAACCATGTGGATGGACAATGGTCCCTACAGCTTACAAAAAA
AACGCGTTTTCAGAATAATAATAATAATCCATTATTTATTCTTGTTGTTACAGTCAAACA
AATCCCTTTTAGAACAAACAAGAACAACAACAACAACAACAACTTCACCACCAACAGCAA
CTACAAAGTCCAACCTATTCATTCATTTCAACCCCACTTTTTTTTCTTATTAAAAATCTC
AACTTTTTTTCATAACAAATGCTATACAATGGAAAACCCAACTTCAACAAGAAACTCTGA
TTCTCTTTCTGCAACTCTTTTCAACTCAATCCAAGCTTTGGGTCGTGGTTTTGATGTTAC
ATCAGATATTAGGCTTCTTTATTGTAAAGGGGCACCTGGGTCTAGACTTGTTCATCTTGA
TGAACAACATACTAGGGATCTTGTTCTTTCTCAACAACTTGTTGTTCCTGATGTTTCTTT
GGACATTGATTTCTCGAATGGGACAAGTGGTATTCACAAAACCCCT
>FTRC101095M16-b0FSP_20021213
TGACTGAAAATATGCAAAGTTGAGTTAATAATGACTTGTTTGGGCTGTTGAGGTTTTAAT
TAATCTAAATCCATTTCTCTCTCTAAATCCCAAATCCATTTCTCTCTATATCGCCGGCCA
CAACAAAACAAAACCCAAACAACAAAAGATAACAAAAACAACAACAACAACAACAACAAC
ACTGTTTAATTAATATTTCTGATAATATTAATTAAACAACAATAATAATAATTAAGATTA
TATTCTTCATTTCTTCTTCTGTTTTTCGTGTGTTTCTATCTCTGTTCAATTCTTGAAGAA
AACAAAAAAAAAAAAGATTAAATTAAAAGCTGTAATAAATAATAATTCACCGATTCGATG
GTGGCCAGAGGCGTACCGGAAGAAGCGGTTATGGCCGTGGTCGCCGCCCTTGACTTCACC
GAAACATCCAACTGGTGGCGAGACATCAACGCCTCTCCTCTCTGGCAGGACCGTACCTTC
CATC
>FTRC101372B10-g0RSP_20030127
ATCCTTATTAATTTCATTTATTATTAATATTGAAAAGAACAAAAATTTAAGAAAAAAAAG
AAAGAAACAGATTGGCATCCAGAACCCATATAATGTTCATCAGTTTCTTCATGCTTCCTC
TTCCATATTAATCCAAAACCCAACAAAAAAAATTCTTGTTGGTGGAAAAACACAGCCCAA
ATTTCATTGTCTTCATCTTCTATTTGATGCTCACCCATAAACAACAACAACAACAACAAC
AACAACAAAGATTGATAGTCAATAATAAAATTTCAAGGTATAGTTAAACATAGCAACTGA
AACGATGACACGAGGAAGGGGGTGGCCAAAAAAAACGGTGCCACCATCCACGGCGGTTCT
CGATCAGACAAAGGAAACGAGTCATTACAAGGCTGGAACTGATACACGTGAAGAGACGGA
AGCAACCCACAATGATGATTTTGATGAAAACGAAGAGGAAAACCCAAAATCACAAAACCC
AGCAGAAACGACGGAAGCACCGATTGAACCACTGATTGAGAGTACCATGGGGAAAAAGCT
ATGGGTGGAGATGCTAAATGGCAATCGCAACCCAGAGAAGGGCATGAAGATCGAATTTAT
CACTCCAAAGGTTGTCAACGGAGAGATTGAGGTTGAGATTGATGAATCTGACATCATAAA
TGAGGTAAAATTTTGGGATT
>FTRC101071K05-b0FSP_20021213
TAGAAAATTGGGTTTAAGGAAAAGAAAGCAACACTTGCATGCAAAGATAAAAACATATTT
GTATGTGTTTTTGAGTGCGGAATTTGCTTACTTCGACAAAGCAATCATGGAAAAGGAGAC
GAATGGTGGCAGGTCCAGAAACAGGTGATTGTTTGAATTGTTGAGAAGTGACTGAACCAA
CAAGCTGTTCTAACTGAGGACAAGATTTAGCATAGTAATCAACTCTAAGCTGGTGAGGAA
TTCGTGTAATGTTGCTGCTAAACATTGCTAAGCATGATGAATTTTCATTCAAAATGAAGA
AAACAAACAAAGAAAAAGTGAATACAAATAAAGAAGAAGAAGAAGAAGAAGAAGAAGAAG
GGACAGACATGAGTTTAGGACAAAGAAAAGAGAGTAATGTAATGTGTAACTGTAAGATCA
AAAATGATGGGAAGGTATGGAAATTTATATAATAATTAGAGGGAATCAAAGCCCGTGAGT
CTTATATAAGAGGAAAATGAAGATGATATATTATATTTATTGGTTTCTAATGTAGAAAAA
GACAGATATACCAAAAGAAGAATTCATAAAACTCCAAAGGTGATCATGATAACAAATTTG
TAATGTGTTGAAATATGACTTGAAGTTCACCTACCTGATAACAAATTTCTGACAAACATG
TATTTATTTGGTTTAATCATAATTAGTTTATCTTTGGTCAAATGGAAGGAAATATAGTCT
ATCAAAGAAATATCATGTTAT
>FTRC101190J12-b0FSP_20021228
TTTTTTTTTGGCTTGGGGTTTTATTTATAGATTAAAAACATTAAAGCATAAAATGAAGAG
GGATGAAAATCGACTAATTCTAATTTTCGTAAAAGGACCTTCAACGAAATCCAGAAAATA
TTGACTTGCCTGCCACGACCTTCCACTGTCGTGGCAGGCCCAACCCAATGTGTGATAAAA
CTTAACTTTTTATGTGACATGACTGTTGGTGAGTTTCTTGACCTTTTGGTATTATTCAAG
CTTGATTTGCATTGACTATTTACTTTATTTTTTTTATTAAGGGAGAGTTTTCACTACCAT
AAAATAAGTCTTGGACTTCAACCATTATAAACATCAAAATCACTCTTTTCTTCATATTGC
AAAGATTTTATTTCAATTAATTGAAAATAGATAAATAATAATAATAATAATAATAAATTT
TATTTAAAAATTATTTTATTTAGTTGAAATATTACTAAAAATCAGATATATTCGCATGTC
ATCACTCATTCATGAATCTTTCAAAAGAATACATACTCATCAATACTAAATCGTCTAGCC
TAACTTCATATATAGGTTCGTCTAGCAGCCTAACTTCATTTCTGAGATTCACCGAATGAT
TCTCAAAGTTGGTGATATATTTTTATAGGCACAAACATTGATTAGTAGTGTTTGGGCGCA
CACACAATTATGTAAAAAATAAAATACAAAATTGATAATATGATGTGATTAAATTATTTT
TTAATTGATATTTTTAATTTATGCGAGTGTGTCTAAAATTTTTTTATTTGGGTTTGTGCC
>FTRC101433C01-b0FSP_20021228
TGTAGATTTTGTTCCCTTAAGTTCTGTAAATCTCAGGCTCTTGGGGGACACATGAACCGT
CACCGCCAAGGCTAGTAGACTTGTTCTTTTCTTTATTATTATCTTTACAATAATAATAAT
AATAATAATAATAAAAACTTTATTTACAAGTTATATCACAAAATACAAAAAATTAAATGT
TTGAGAGAAACATTACTACTAGTTGTTAATGATTTGTCCTTGTTGAAACATTGTCACTTG
TCATTTCAAACACACAAAAAGTTGTTAATTGCTGAAAGAAATTCTTTTTTATGAAAGGAA
TATACTACTAGTACTAATATTAATGTTGTTGATTTGAAAGGGCCTTTTTCCTTTGTGTTT
TGATTTGATGTGTAGTTAGTTGTGTTGTGTTTTGGTGCAGAGAGGGAAACTGAGACGCTT
AACCATGCTCGTCAGCTAGTCTTCCGTAACGATCATAACCAGCTTGCACCACAACCACCT
CCCTCTCACCTTGTAGGGTATGTATTTTTTCCAATACACCCTCAATTTTTATATTTTTAA
ATCAGATACATCAACTTTTATCATATCTAGAACACGAGTTATTAGTACAACTCTGATAGA
AATTGAACCAGATACATCAAACTCTAACCTAAGTTTTAACACAAAATCATATTATTGTTG
CTGTAATTTTG
>FTRC101079G18-b0FSP_20021213
CAGCAACACCTTCATACAACTCCCTCATCTTCCCCATCAACTCCTCAAAACTAATATCTC
TAGAAACACTCACAATTCTTGTCTCTCCACCAACATAACGTAGTTTCCCATCTTGTGGAC
GTGGCATTATACTACCTAGAAAACTACACAAAAATTTAACACGCCGGCCATCGTCATTTG
AACCGGAACCAGAACCGGTTGTGGTGGCTGTGGCCGGCGATCTAACAGCTGTAGGACTAT
CCATCATAATAAAATGGTGTCTATGATCAATTACAATCTCAGACTCGCTCAAGCATTGAA
ACCCTTTATTACACATCACATCATACAACTCTCAAAAGTTTCAAACAAACAAATCTCCAA
TAATAATAATAATAATAATAATAATAATAAGTAGAGATCCAAATTTATTAAGAGGAAAGA
AGTAGCGATACCTGATATGGGAAATATTCATAACCCAGAAATCAAAATTTGAAATTTAAA
TGACCCAATGAAAAAATATTTGATGGGTTTGAGAAACGTAACGTATTTGGTTTGGTCTTT
ATCTCTCTCTCTCACACACACACACACAAAGACAGAGTTATTAATTAGTTATTGAGATTG
TGGAAGATGGTGTTGTTGTGGAAAGTAGTTTGAGCTGAGATATGAAAAAGGAAAGAGATA
ATTTTAACGATGAAATTGAATAGGAAGATGGTGATGAAGCGCCATAGGAATTGAAGAGAG
AGTGAGGTTATGTTTGTGACGATGAATGAATGGATGGT
>FTRC101086G01-b0FSP_20021213
TTTTAAAAAATAAAAATAGAAAGTGGGGTGAGGTGTCATCATATTATTAGAGTGTGTTAA
AGAAATGTGTTTGAGAGTGTGATATTAGCACTTCTCATAAAAAAGTGGATGCCACGTCAA
AACAGAACTGTAGCACTCTTTCTCACCTCTTCACCGCCGTCGCGGCGACTTCACCCTTCC
GACACCGATCTCTACTCCATCGACTCTGATTGGCGGCGGTGAATTGCGTCGCAACAGAGT
CCACTCCGCACTATACTATCATCAAGATACAGAGGTTTGCTTCCACCATAACTCAATTTT
ATCATTTATAATCAATCGATTTCTGTTATTATAACTTTTCTGTTTTGCTTCTGTTGCTAC
CATATTATTCTAAATTCTAGGTTCTGCACATCAGATTTCAGATACTTTTTCATTTACTTA
TATTTTTTACTTTATTATTGTTGAGCACAATAATAATAATAATAATAATAATAATAATAA
TAATAATAATAATAATAATAATAATAATAATAATAATAATAATAATAATAATGAAAATCA
AACAATAATGAACACGGGAAAG
>FTRC101138P16-b0FSP_20021228
CTTTTCTAGTTTCTCTTTCTCTCTTCACACACAAAACTCAGAAAGAGAAAGAAAGAAACA
ATTCACACAAGTACCATCTGTGATCTCATCAACCAATCAATCTCAACCCTTCTTTCTGAT
CTAATCAACGGCCAACCCGCATTCACCAAAATGGATTCCCGCTCACCACCACCACAACAA
CCACCACCACAACAATCAACCATCATGGTGGGACCCACATCTTACGCTCCAACAAACACT
TCCATGATCAGCCCTAATTCCTCCACCACCAACGCCACCAATCTCATGGCACCTGCCACC
GCTCGATTTCCTTTCTCCTCTTCTCAACAATCGGAGCCATTCTCCGTCACTCACGACAAC
AACAACAACAACAACAACAACGCTCCTCCTTCCTCTCCGTCTACTCTTGCTAAGAAAAAA
CGTGGCCGTCCGAGGAAATACTCCCCTGACGGTAACATTGCTCTTGGTTTGGCTCCTACT
CATGTTTCTTCTCCTGCCGCTGCTACCTCCGCCTCCGCCGGTGATTCTGGTAACGCTGAT
GCTCCTCCTAAGAAACATAGAGGAAGACCTCCTGGTTCTGGGAAGAAACAGTTAGATGCC
CTTGGTATATACTTTTTTGTTATTGTTATGATTATATATGGATTCTAATTTAAGCGCTTA
TTTGAATTGAATTTAACTGATTCTGATTGTGACTTTTTTGTTTTGTTTTGTGAAGGTGCT
GGTGGCACTGGATTCACTCCACACGTA
>FTRC101197K07-b0FSP_20021228
CAAACTTCATCATCAATTACACTCACACAACCCAACAAAAAACCTAAATAAACAAAAACA
ACCTCAAATTCAAATTTTTGTCTCTAATAGAGATATTGTTTCTGTGGAGAAGAAGAAGAA
GAAGAAGATGAGAGGACCAGTTATGGTAACAAAGAGTGGTGGATGTGGTGGTGGTAGTGG
TTTGAAGGGAAGAAGAGGAAACAACAACAACGGCGGCGAAGAAGTGTCGCCGGCGGCTTT
AATGTTGGCTGCTTTAAAAAAATCAATGGTGGCTTGTAGTGTGGAGAGTCCTGACGATGT
AATCTCAACCGTTCATCATCCAATGGAGATTGGTTGGCCTACAAACGTTAAACATGTTAG
TCATGTTACTTTTGATAGGTTTAATGGATTTTTGGGTCTTCCTCTTGAGTTAGAGGTTCA
TGTTCCTGTTCCTGTTCCCAGTGCTAGG
>FTRC101290E17-b0FSP_20030127
GGTTGAACGAGAGTGTTGAGTCAAATATAGTTAAAGAGTCTCGAACACGGTTGATGATGG
AGAGGAACTATTTGGAAGCGAGGGAAATGTGTTCCAAGTAGTGGTGATTGTCATCAGCTT
GGAATGTGCAGATCAATTCCCAACAGTCATCAGATAAATAAAGCTCTGATCTTGTTGTTA
TTGTTTCTGGTATTCATTTTGTTGTAGAAAGTGATTGTTGTGTAGAAGAAGAAGAAGAAG
AAGAAGAAGAAGAAGAAGAATTGAGAGAATTTGTTGTTATTCTTTTCCTTTTCATCGTGG
TTGATGTTCTACAACAATCTGCTGCCACACATGAAGGAACTCATTTAAGGGCTTAGCTTA
GATTTGATTTATATGTCTAAATTATAGATCAAACTCAAAATAATTAAGCTAAAAAGATTT
ACACCATTTCATCAGAACATTATTTATGTTTGACCTGACTTAAAAACTACAAACAAGCTC
CTTCTAGGAAAGTCACTTATAATTTATTATGAATAAAAACTACAAACAAGCTCTTTCTAG
AAAAGTTACTTTCAGCAACTTTTTTATAAGAATGCGAGACTTTTTAACTTTAGTCCAGCC
TTCGAAACTCACCCATGCCAAAATAAAATATTGATTNTTTTCCTCCTTCTTCTTGATAGT
CGCTTTTAGTTTATTGGTTGTTTATTTTTTTTACTCAAAAACAACAATATTCATTCATTC
AAAGATGTGAGGTTCATAGTTTCATTCATTCATTCATTCAATCATTACATATTCAATTTC
GC
>FTRC101466O15-b0FSP_20030127
GGTTTTATATTTTACAGCATCGTCTAACCTCAACCTCTCAGCTTTCATTGATTTTGACTG
GGCTTATTTCCCCGATTCTAGAAGATTAGTCACCGGTTATTTAGTCTTCATTGGACAACA
ATAAAATCCAAAACAAACTTCAATGGTTCAGTTCTAACCATATATATTTACCTCTTTTTT
TTATTAAGTTTATTTTACAATTGATGACAATAAGAAAACAAACATGCAAAAGGTGCTTTG
GTGGGAGAGAGGAGAGATCGTTCTACTTTTGTTTTGGAATGGAATTAACAAGAGCTTGTT
TCAATATGTATAGATAGATAGATGATCATGGAGTGGGGCAAAAAATTTCACATATAATAT
TCTTTTAATGCATGGTGACTAAAGATACTAATCCATTGGAGGAGAAGGAGGAGGAGGAGG
AGGAGGAGGAGGAGAAGAATGAAAGGCCCTCGGTTTCTTCCCGTAAAACTCCACCGGTAG
TAAAACTTTGGATATACCAAAGATACTAATCCGATGTTCATCGAAGACTGTCTTAGTAAT
GACAGCTTCGACAACACCGGTGTGGAGATATACAGTTCTGTTAACCGAGGAAATATTAAG
GAGGAATGAGGAACCAATGACATTACTGGCCAGAGTTGCTTGCACGAGAATGTTACAAGT
TTGAAGTAAATATAACGGATAGAAAACAGTAAGGATATGACCTTGT
>FTRC101095H13-g2RSP_20021213
CGAAATCTAACAAATTCGCTTCCGCGTTTAAGGAAAGCCGCTGCCGGCTTTCACCTTCAA
CGCGTAACCACCGTCGGCATACGACGGAGGAGTTTTTCCGATCACCGGAGTCAAGGAACT
GAAAAATAACGGCTAAACACTCGTCAGGGATTTCATCTGTATAGTTACGGTTATAACCGA
ATTCATCAGAAGAAGAATCATTGCCGTCACCGTAACCGTAACCGTAACAGAATCGGTTAG
TTTTAGAAATGTTTAGGTCAGGGGATGATGGAACAGATGTGGACAGTGATTGTCCCATTG
AATGGAAGAAAATAAAAATAAAAATAAATAGTAATGATAATAATAATAATAATAATAATA
GTATGAAGAAAATAGAAAGATAATTTGAAATGAAAAAGTGAGAAATGAATGAAATAAAGA
GATGAAGATGAAGATGGAGATGCATTGGGTTTGAACGTTTCACCCGTCAACGGGTGAAGC
GCGTGTCGTCTCAGCAACCACCCAGGACGGGTTTATTATTACCGACTTCCGTGTCGATTC
ATGCATCGTTTATAGTATTTTACTAACAGAAATGATAAATTATTTACACAATTTATTTAT
TTCTTACAGCAATTACTAACAGCTCAGAAAAAGTTGGAAATGGTACATTATTGAATTGAT
TAGATGTTTT
>FTRC101151O01-b0FSP_20021228
TGTGTTTTAACGACTGATACCACCAAACACGATCATCAATAGATTTGATTTCAGCCAAGA
TTATAAACACTGATTCCTACAATTTATGCACAATGATATTTGTCAAAGTGTTTTGGTAAC
AAAAGACAACATAATAATAATAATAATAATAATAATAATAATAAATACATAAATAAATAA
AAAATAGCCATAGATGGGCACTGTAGAATAGAATTGTATTACTTGTTGACATTCTAGAAG
TGTCTGAATATTGCCCCTAGGTGTGACTTTTAGTAGGTCATCTTCAATGGAAATAATTGG
AGATGAACTAACTGGACTCAACAATTGTTTATGAGAATCATTGTTTTCAGAAGTGCTAAC
AAAAAATTTGAAACGGAAAAGTTAATAACCAATTGCATATATGCATAACTAAAATTAAAT
TAAAAGTCATTGATGATTGAGATAAGTATAAAATCATACATCAATTTTAGTGCTGCAACT
TCGGGGATATCCGGGTTAAATATGACCTGTGAAGAACCTAAACTGGTGTTCAAATTCCTT
GACCCTGTAGGATTAATTTAAATAATGTAGGTTTAGTTGTCAAATAGATATAATTAAAAA
CACAATATAACATAATTAGACTGTTGTTAAGTATACCATTCCAAAATCTGACTTTGGCGA
AAAGAACGACAACAACGGCATTTGTAGCATTCCC
>FTRC101468D17-g0RSP_20030127
CTCAATTTTACAACTCTCATCTTGGTTGAAAAAAGTTAAAGGCAATTAAACATTTTTTCT
TCAGCGCTAATTATACCAAATAGTAAAATCAACTATAGCATATCCTCTATAAGTTTCTAA
TAATTAGAGATATTCATTCCCTTCTATATATTCAGAGATGATCAATTTAGCCACCTCAAC
TAACTAATTTAGTTTACAGTTACAAAAATTAAAAAATAATTAGATAATAATAATAATAAT
AATAATAATAATAATAATAATAATACTAATGAAGAAAACAATATAATTAACATTAACAAT
GAAAACCTAAAACAGCTCCATTAGATACAGCAATGGCAACTCTGCATTCAGCTTTAGCCT
CCACATGATGACTGAACAGATGCAAAACTCTCACTCTCCCAACCATTTCAATTGTAGATT
CAATCTCCACAGTGGGCCCCATTTTAAGCCCATCAGGCCCATTGGGCTCCAAGCCCAACG
GAAGAGACTGAACAGTGAAAGTAGCAGCCATATACTGAGTTCTCCGGGAACTAATCTTCC
CGGCGGGAACAAACATGAAACCGATTTGTTTTCCATAGTAAAGAAGCTGAAAAGAACTAT
CGTAGTGTGAGAAAGTTCCTCTGTTANGGTTTTTAACGGAAGAGTATTGTGAGAAAGTGA
AATTGA
>FTRC101129E17-g0RSP_20021228
GATGAAGCTCATCAACTTCCTCAAAGAGATGTAATCGCCAAATCTGATGACGATGATAAT
AATAATAATAATAATAATAATAATAATAATAATAATAATAATAATAATAATAATAATAAT
AATAATAATAATAATAATAATAATAGTGATTTGAAGAAAGCATATAGATATGGTAGCGGA
TTACATAATGGGAATCTCAAGATTTTAAATAAATCTGCAACTTTTGGAGGAAGTGTAACA
CGAGGTGTACGTCGTAGAAATTCGCCAAGGTTGGAGAGTGTAATCATTTCTGATGAACTG
TGCAATCCACAACGGGCAATCGACAATTTACCCAATCAGCTGTCATAGAAATGATGTAAT
GTCACAAACTTAGATACATTGATTATAATTCAGTAGATATGTAATAGATTCACATGTTAG
TTGTTCATTGTTCTGTATATATCTTAGCTAGCCTTAAACACTCCAACCGTATTTATTTAT
TCTTAGTCAATGTAGTAGTAGCACTAATTACTCTTAAGTATTAACTTGAAAACCTTGTTC
AGCAGCAAATATTAAGCTTTAATTCTATTAGCATGTATAAAACAGTTTTACACAATAGAA
TATCAAAGTTGCACTAATAGAATATCACTTTTATAGTTTTGGTTAAAGTGTTGACCATG
>FTRC101387J19-g0RSP_20021228
GAAGCAAATTATAAGTTAGCTAATTAAGAAACTTATAAAGAAAAGAAGAAGATATAGTGA
AGCAAGAAGAAGAGTGTATATATATATATATATATGTATTAAACATTAAATTAAAAAGGG
ATGGCAAAAAAACAAAAAAAGAGAGAGACGAGAGAGCTAGATATTGCTTTAAGAAAGGGG
AAGTTCTCGTTGTTATTATAATAAGTATATATACCAGGAAGTTCCCAAGGGTCATAGCGA
TAAAGATCGAGAAAAGTAATGAGCTCAACGTTGAAACGTTTACCCTCCACCTTACGGCGA
AGGTAGAACTCCACGAGCTCTTCTTCAGTTGGATGGAAACGAAAACCAGGCATAACCAAG
TCATGCTCGTGATCATCATCATCATCATCATCATCTGCTACTGTAGTTGCCTTAGTATTG
CTGTCGTTGGAATTATTATTATTATTATTTCCATCTTCGTGACTATGGCTCAAGCTCATA
CTCATACTCATGCTCATGGTAGGTGATGCTGCTCTTGCTATTGCCATCCACTCTCTCTAA
CTAACTAACTTACACACCTTCTTTTGTTTTGCTCTCTCTCTCTCTCTCCCCCCACTTTTA
TACTTAATTATGTACAAAATCTATTTTTCATTTTTTTTTTCTTTATATTTCAATAGTGTG
TGCTAGTACGGTACAGTGTTAGGCAAATTAATTAATTAATCAAAGATAAGAGATCCCAAT
TAATTCAAT
>FTRC101205P12-b0FSP_20021213
ATTATTTTTTCATTTGGTTCCCATGGGGCACCAGAAACATGAAATAATAAACAATATATA
TTTTGTATGATGCGCCAAATTGGAGAACACATTTTAAGAATATATAGAAAAGCTACTTAA
TTACTGCTCAAGTGTAGCTCAAGAGTCACAATGATATTACACACAACACAGAGTTGATTA
CTGATCAAGAACAATAAGAGTTATACAGATAAATATGATGATGATGATGATGATGATGAT
GATGATGATGATGATGATGATGATGATGATGATGATGATGATGATGAGAGAAATACTAAA
TTAAAATACCCAAAATACCCATCTTGTGTTCAGGTTCGCTTGACAGGGTCGAAATTGGAA
ACAGCAATAACAGCACCAAGAATGGCAGCAACAACAACACCACCAGAAACTATACTGAGC
AGGAAATTCTTGAGAGAAGGTGAAACAGTAGCAGCTTCAGCAACATCAGGAACAATCATT
GAAGCTGTTAATGCAGCTGCAGTAAGTCCTGTGACAACTTTCTCTTTAAGAGATGCTTTC
ACTTGAAATTGAAACCTTCCATTGGACTTTGATGATGGCT
>FTRC101355E16-g0RSP_20021228
CATTTGAATCCAACAATATTTGACACCATAGTGAAGGTAGTGTACTTATTTAGCTAGTTG
CTCATAAATAAAGGAAGCTCTCAACTAAACGATACACAATGACATACACGTGTATAATAA
TAATACTACAAGAGAATATGACAAATACATGTGGTGTGGACGGGTAACAACTAGCAAGAA
CAAGATTCTTTGCTTTAGTTTTCATCAATTGTTGAGATTGAACTTGTAGTAAACTTCAAA
AATCATTAATATTAGTAATTTGTTATTCCCCTCTTTGTGGACCTCGTTGACTATGCCTCA
TCCAATACTAATCTTTTTTTTTTTTACATCTATATTCAGTAGTGTCTAGTCTGTGATCTT
TATATACTCCACATTACAAGTAGAAGATCATGACTAATGTCTTGGTCTTTGCTCTTAAAT
AGGAGTAGATGCCATTATTATTATTATTATTATTATTTTCTAATATCTAAACACATACTA
ACACAGATCCATAGTGCTTTGACCTAAACTCCACTATCTCGTGTATGTTTGCTTGTACCG
TAATCTTTGATTCAATCTTTAAACCTTTTTTGTTGATCCGAAAGATTTGAGACTTTTTTG
CCCAAGTAATACAGTACTCCTACTACTATTATATATAGGCAAATTAATTTCAAAGCCAAA
CCGTCATTTCAGTGGCATGGCGTGGACAAACAGGGCGGTGGTTTGTAAGCATAAGAGCGC
TGGGGGCTTAGGGTGAGAGACCCGAGGCTTTTGAATCTTG
>FTRC101459H10-b0FSP_20021228
TATATATATTATTTTTCCCCAAAAAACATTGCACATATTTCAGGCTTCAGTTAATTTTTA
ATTTAGTTTTTATCTCTTTTGGCAGAGAGGTGAGATTGTTCAATGGATAAATCAAGGGGG
AGGAGAGATAATAAGTGGGCAAACAAAACAGAGTATTCACTATACTATTGAATGCCATGG
TGTAAAACCGTCGATAGGTGATTATGGAAGTACCTATATTTCCAGTCACTGGATACGATC
TTGTTTGGAGGTAAGCCTGACTGGTCACAAATGCAAGTTTTCATTTTCAGTGCAGTTATC
TTCTTTTTAAGGTGTTAATTATTATTATTATTATTATTATTATTATTATTATTATTATTA
TTATTATTATTATTATCATTATGGCTGAACTGTTTCAAGATGTTATCTTCTAAATGCATT
TAATATAATAAGTAAATAATGTTGGAAAGTTATACTAAATGACAGGTAGATAGAAGCAGA
TGTTAACCATAGGAACCAAATAGAGTGGATCAAACGGAGGAATGCTTCAGATGTAATCTG
TGATAGAGAAGTACCATTCACAACCTTAATTGTGTGCATATTGCAATAAAACCGATAGGA
TCAATGTATAGTAGAAATAATTAGGAAACAGATGAACAATTAGGGCTAATCACCCCGAGT
ATTTTTCAAGTATCCCTTGTTACAATGAGGTCTAGACTCTAGAGGTTGAATGCAGCTACA
AGAATGCTCAAATTCAAGTGTCACCATCGTGGTAACAAGAATGATTCATTCCCAATTATC
TAATTATAATGAACTTCCCTTTCCTT
>FTRC101467J22-b0FSP_20030127
CTAGAGATAGATGCGGACCCTTGAAACCATTTTAATTTCTGATAATTTTATGCTTATTCT
TGATTTTAAATTCTCTTAAGTGATTAGGGTTATCTTGAGAGTCAAGGTTTAATCACTAGG
AAAGTAGGATTAAATAATCTATGAAATTGATATCAACATCTTGAATGAATTTAACATTAA
AATCAAATTAATTAATAATATATAGTTAGAACCCAAAGAATACTCATCCTTGACATTATT
ATTATTATTATTATTATTATTATTATTATTATTATTATTATTATTATTATTATTATCATC
ATCATCATCAAATTTCAAGTAATTTCACCTGTTATAATTGTTGCTATTTCAAACCAAACA
AATCGAAACCTTTTGCACTGTTAAGTAAAAATTATAATTTGACAGTAAACGCGATCCTTG
AGTTTGACACCCGGTCTTACCATTTTAATTTTACTACTTGTAAGATTTAGTACACTTGCT
GAAATTGCCATCAAATCCTTCTGGTACACAATTTCCGTTCCCGTGGCCTTCACCGCAGAA
ATCACATCTTAACACTTGCACTTTGCTAGCATTTGCTTTAATAAGAGACTTTTCAACCAG
CTTTTAATTCAATATTGCTATCTGAGCTAGCAGATCAGTACTAGTATCAATTTACATTGT
ATCTGCATTCTTCATACCTTGTTCACTGTAGGTGTAGGTGTTGTACTTGTTCTAACCCGT
GTTATCAATCAACTCTCTGA
>FTRC101273K09-b0FSP_20021228
CCCATTTAAAAAACAAATAAAATGAGAAGCACTAATAATATTAATCATCATAGTTAAAAA
AAATAAATTTAAATGTATTACTTTAGGTGTGTTTCTTGTTGTTCCATTCACAAAAATGTG
TTTTTTAATTTAAAAAAAAAACTGTTTTTAATTAAAAAAATAACCTCTTTATAAGTTCTT
TGTTCAAACAAAAATATCATAAGATACTAATCGCATAAATAACGACCTCAAAACTGAGTG
ACAAAGACAAATGGCTCTCCGAATTGGCGGCATGACCAACAGATTAATTAATCAATAAAT
AAATCAAAGCACCTTGATCACTTATATTTCATTTCGTGTGGTTCACTCCATTTCTTAATT
TTTCCATTTTCTGATTTTTCATTTTCATCAATGGCGGAAACCTCAACCCTATTCAGATTC
AGATTCTCTTCTCCTCCATTCAATTCCATTTCTCGTTCCAAACCTTTCTCATTCATCAAC
AACAACAACAACAACAACTCTTTCACTCTCTCTTCATCTTCTATCTCTCATCAACGTCTT
CTCCGTTTCTCCCCCAAAGCCAACCATTCCAACAACAACAACAACAACAACAACTCCTCC
GCCGATGATTCTTTCGAGTTCTTCCCTTGGTCCGATTCCGATAGCGGTTCGCCTTTCTTC
ATTCCTTTTCTCTCTTCCCTTGCTCCTTATCCTTCTTCATTTT
>FTRC101338B13-b0FSP_20021213
AAAGGGAAATGGAGTTGGATGCTGTGTCTGGTTTTCAGTGCTGAAAAAACCCTGATACTC
TCCCATCTTCTAAAAAGGCACATGAACATGTATGAACTCAGAACCATGATAAGCCATGAC
AATTAATAATCGCAATACAACCTTTCAATTGGAGGAACTAACACCACAACAAACACAAAC
CCTAACTATATTCTTCAAACACACTTCAGAATGATTTATGGTAGCGATCATGCAAGAGCT
GCAACAACATCATCATCATCATCAACAGCAGCAGCAGCAGCAGCAGCAAAATCCCTCTGC
ACTGTTGCCACAACTCACCGCCAATCATCAATCCTCAACTACCGTCACTTCTCTTAGGTC
ACCATCTTCAACCTCCGCCGCCGCTCAATCCCACCGTCAATCCTTACTTCCTGCGCCGGT
CGTGGCTGTTCTCCCGTCCGGGGAGCCGGTTTCGACGGCACCGCTGAATTTTCAGTTGGC
GAGAGTTCGGCTGTCGGACATTGGTCCTTATGACGGTGCACCGGCGGGGACTTATGTTAG
GGCAATGGAAACACTGTGTTCTTCTCTGTTGAAGTACAATGCGGCTTTGATTGAATTANG
GAGTGAAGATACTGCTCTTATGCGATGTGGATTG
>FTRC101467F10-b0FSP_20030127
GAAAAATAAATAGATTCTATTAATCAATCTGATAAAGTAGTAATAATTAATAATCGCCGT
TGATTAAATTGATTGAAATTAAAACGTGATTATTATTATTGTTATTGATTTTGCATTTAG
ATTAAGTGTTGATTTGTGTGTGTGTGAATGTTTGAATGGATCAGGGATTCCATGGACGGA
GGAAGAGCACAAGCTGTTTTTGGTTGGATTGCAGAAAGTAGGGAAAGGTGATTGGAGAGG
AATCTCAAGAAACTATGTGAAAACTCGAACGCCGACGCAGGTTGCAAGCCATGCTCAGAA
GTACTTTCTCCGCCGAAGTAATCTCAATCGCCGTCGCCGTAGATCCAGCCTCTTTGATAT
CACCACCGACACAGTAATTCCATCATCATCATCATCATCATATTCAATTCATGTTACTTG
ATTACCTTTTATCTCTATATAGAAATACTGTGAAGGTTTTGGTGTGAACTTGTTTTCAAT
TAGTTATATATTCCTAATCAATAGTGTTATTAATTATGATTTATGGCATTGAATTAGTTC
TGATATTTATTGGTCTTCTAAGTTTGATTCAATAGTCAAGCTCAGTACTATAATTACTTT
TGCCATGTTAGGAATTTGAAAGATATGAAAGAAAACTGAAAAATGGAAATGAAACTTCTG
CTTTTTTTGTGTTGAAAATCCTTTGTTAGTTGTAGATAAATCTAATAAAACTAGAATAGA
GTGATCTAAGATTCTGTTCTGGTACA
>FTRC101442G21-g0RSP_20030127
CTGTCATCGCGAAGTTGAAAACATTATTAACACACCACACGCAAACTCAACGAAAAATCG
AATTCAATCCCTAACCAAAATCCATCATCATCATCATCATCATCATCATCATCATCATCA
TCATGAACAATCATACACAATAGAAAACCCTCAATCGCCGGAAAATATGTCATCTCCGGT
GCCGGAATCAATCTTCCTCGAAGACTTCGGCCAAACAGTCGACCTAACTCGCCGCATCCG
CGAGGTTTTACTAAACTACCCCGAGGGAACAACTGTCCTCAAGGAACTCATTCAGAACGC
CGATGACGCCGGTGCCACCACCGTTTCACTCTGTCTCGACCTACGCTCTCACGGACGTGA
TTCACTGCTATCTGATTCGTTATCACAGTGGCAAGGACCTGCGCTGTTGGCTTATAACAA
CGCCGTTTTCTCTGAAGAGGATTTTGTCAGTATCTCGAAGATCGGTGGGAGTAGTAAGCA
TGGACAGGCTTCAAAAACCGGTCGATTCGGGTAATTTGCTAATTTTTCGTTCTTAAAGTG
TTAATTTGATTATTTCATTAATTAGGTTGATTTGTTTATG
>FTRC101237L02-g0RSP_20021213
GTTTGTTTTGTTGAAGACACTACAATAAAGGTAAGATACTGTGATATATCTATTGAGAAG
AAGAAGATGAAATCATTACAAACAACAAATGCTTCATCACCATCACATACTTTCAATTTC
ATTCACCATTCCAATTTCAACCCTTCTTCTTCACTATCCTTCAAAACAACTCCAAAAATA
ACCGCACTCACCGCCACCACCGCCACCACCACCACCACCACCACCACCGTCACACAAAAA
CCTAAAAGAGTGTTCTTTTTAGACGTGAATCCACTCTGTTACGAAGGAGAAAACCCTAGT
TTACACTCATTTGCTAAATGGCTTTCACTTTTTCTATCTCCTCAAGTTGCTCACAATCAC
CCTGTTATTGCTGTTGTTGATGGTGAAAGAGGAAGTGAACATAGGAGAAAATTGCTCCCT
TCTTATAAAGCAAATCGGAGAAAATTCACAACCTCTGGTGGTGGTAGTGGTAGTGCTGGT
TATGTTGGAAGGTTTCATCCAGTTATTAGTGATGTTCTTCGAAAATGCAATGTGCCTGTG
AGTGATTATTTGTGTTCTTGTACTTTTTT
>FTRC101453C01-g0RSP_20030127
GTGAAAGAATTAGTAAACAAAATTCGATGAAAAATAGTATCCAATAAAGAGGTACAAATA
TTTTACAAGGCTGGTTTACAAAGAATCTACAATATCATAATTTCCTACAAAAGAATTTTC
CAAATAAAATATAAACACAAAAGAACAATAATAAACAATTAATATCACAAATTTCCTACT
AAACAAAAGAATTCACATCACCTCCTATGTTCTAATTAATGTTGTTGTTCATCATGATCT
TCAGCATTGTTTTCAACAGCAACATCAATCCTTTCATACCTTACATCAGAAGGATTTTCA
GGTAATTTAGCAAGAGACTCTTCTTCATGTTTATGGAAGAAAATCACCCACATAAACAAA
ATCACAAATGTCACCAACACAACACAAACTGTCCCAAAAATCACACCAGCAAGAAATGTC
AAAGGACGATCCTTCTTTTTCGCGGCGGCGGCATCAAGCTTTGCTTCTTCTTCTTCTTCT
TCTTGTGGTTGTTGTTGTTGTTCATCTTCATTAGGATTAACAGGTTGAGATTGCAATGAA
TTTGAAACTGTAGAATTTTTCAAACTAACCTTCCATGAATAAACACGAACAACCTGAATA
GAATTATCATCATTTGAAGAACTCAAACCCATAAACACAGATTGATCACCCCAAATCTTA
ACAAATCAATATTATGTGAAACAATTGGATTTTC
>FTRC101207M19-g0RSP_20021213
AATATATAAACAAAACACTGCAATGTAATTTTGCGGGTTGGTTCGATTTTGAAGAATCAA
TCTGAAATCCAATCCGATCCGGCAATTTAAAAAAAAAAAAATTCAATTTTTTATTTTTAT
TTGATTTGGGTTTTTTTTCAATTGGTTTGAATTTGAGCACCATGACATTTTACACCGAGA
GGTTTATAAGGGCTACGAAACAAAACATGGGCTACAAAATTGCCGCGCTTCTTCTTCTTC
TTCTTCTTCTTCTTCTTTCTTCATAGAAGCAAAACCTGATTGCTCAATTCACACTAATCA
ACAACCATGGTGTTCATCGTTCCACCCACCGGAAAAATCCTATCCCTCAACATAAACCCT
AACACCACCACTCTCCATGATCTTAAACTCCAAGTCGAACAATTTCACGGTATACCGATT
TCACAGCAACGTTTATTCCTTTCACAGAGTCTTCGATTACTTGGCGATAACGATTCTCTT
CTAATCTCAAATCTCGGCGTTGGAAATTACTCAACCCTAACCCTACACGTTCCTTTCTAT
GGCGGTACTCAACCTCCCGCCATTCCTAAA
>FTRC101132P15-g0RSP_20021228
GTAGAAATGAATCGAGTATTAAAGAAAAGACAAGAAAAGTAGTTAATTAAGCAGCTAGCA
TACACGCAGAATCCATGAACACCAGAGTAGGTAATCAATTCCTGGGTGAATGATTTGACT
CCACGGTTAGAGCACTGATCCCCAATTCCTGCAACACATCAAGAATAATTGTCATGCATA
CATGATGCTATAGTGAAAGTGGAAAAAGAACATGAAATTAAAATGGAGAAGTAAAAATAC
CGTGAATGACAATGAAGGGTATTGAGTATGAAATTGGGAAGAAGAAGAAGAAGAAGAAGA
AGAAGAAGATGAAAAGACGCAGCAGCAACATCATCATCTTCATCTATAACACCACACGAA
ACTTCAACTGTTTGTTGGTTGGTGCCACATAAGACAACACAACAAACAAAGAGAGCTTGA
GGGAACTTATATAGTACCAGAATTATAAAAAAATAATAATTAAAAAATATAATGAATTAT
GGATAACTCAAAATATATCAATTACTCTTTTCATATTTGAAAAAATACAACTATCTAAAA
ATGTTTCCTTTTCAATATGTGAATTTAAAAGTTGTTAACTTATAATTGAAAAAACGTAAC
AACGAAAAAATAACGTACGAAAATAAATATTATTAAAAAAAGTGAAAATTATCCCGTGTT
TAACAATTAAGCTAATGTNAATTTTTTATAAAGAGTAGTC
>FTRC101062G06-b0FSP_20021213
GATGACAATATATAAAATTATTTTATTATGATAGTGGTTATCATGTGATCAAAATAAAAT
GATTAAAATAGTGTTGTTAATTTTATAAAGAATTTTAGTGTAAAAGAAATTACTCCATTT
GTCCTGTATTAAGTGATTCATATTGTTTTACAAATTGTTTTGAGGAGGAAGGATTGTTGT
GATTGTGAGGAAGAAAGATTGTGAAGAAGAAGAAGAAGAAGAAGAAGAAGAAGAAGAAGA
AAAACAGAGTATTCGTGAAATGGCGAAGAAAAAGAAAGTTAAATGGGTAATTATAATTAT
ATTCCTTAAATACTATCTTAAATTTTATTCATATTAATTATTTTGATGCGCAAGTGTGTG
CACGCACGCACACACATATACACACACTAAACAACTAATACAAACCTCATCCTTGAATAT
TTTTGCATGATCAAACTCAGTTCTTAGCTTGAAGGACTCAATAGTTGCTTTGGTTGCTGC
TGCTGAACAATTTGAAATACAACTTTCAGTTTTAGTAGTTCTAATTGATCTATACTAACA
GCAAACATCTAGAATCAAATCTAACCGCAAATACTTCAATTTTAACAGTACAGAGACAAA
TTAATTTATACAACTATTCAATATTAAACACATTCTATTCTACTCCTCATTAAATTTTCC
CCTACTAGTACTTAAGAAGAGTGAACAAACTACAACACTAAAAACATACAACAAAGTAAA
CCCGAGAAATACTCAAAGCCGGATG
>FTRC101311E24-b0FSP_20021228
CTGCCCAAACCAGCTGGAGTCTTCTGCAAACCTTGTGCCAGAAATCCCTATTTCATTACA
GAAAATGCAAATCAATCAATAAATCAGCAACTACATATTTCCCATAAAGTAAAGTAAGGT
ACATTGAGTGTGAAAAAATCCAAACCTGAAAACAAGCGGCATCGATGATGGCGAAAAGAG
AAATGGAAAGCCAAGCATTGAAGCTAGAAGGTAAAGGCCTTCCTCTAGAAGCAGCAAAAG
CAACAAGAAGAAACCCAGCAGGAATGAGACGAAAAGACGAAACGAAAAAAGGACCGTATT
TCGGAAGCACTTCTTTCATCGCAACCATGGCAGTTCCCCAGAAGAAGAACGGCGATATCA
ACACAGCACCTTCCCATAACCCTTCCGCTAAGCACAGTCTCTTCGATGATGATGATGATG
ATGATTCATGTTTCTTTGATATTCCATCTTCTTCTTCTGTGGTTAGGAGACACTCCACGT
CTTGCCCTGTTCCGACGCAATCTAGAAACTCGGTGTCGGTGGATAATTGCGTTGATTTGC
CGGTGGTTTTGTTGTTGGAGCATGGAACCCTAAATCGAAGGGAAGATGGAGTAGTGGAGA
ACAGGGACGGATCTAGGATAGTTTTTATGGTGAGGCCAAAATTTATTAGCATAAAAAAAT
TTAAATAATAATATTGAATTCAAGCATGAAACATATACTCTATCTCTCTCAA
>FTRC101439B22-b0FSP_20030127
AAAATCGGGTCTGACCCGAATAATTTCATTAACAGGTCGCCCTGAAAAGCCTTGAACGAG
TAAAGCAGCGAGGCCTTTGGTGAGAACAGAATCCGAATCAGCTTCATAGACAACGTTTTT
GTCACTGTCCAAGTAGGCTCGAACCCAAACCTGAGAAACACAACCTTCGACTTTGTTGTC
TTTAGTTTTGAATTGGGGTTCGAGGGGTTTGAGGTTTTTGCCGTAGAAGAGAAGCTGTTC
GTATTTGGCTTTGGGTTCTTGTACGGATTGGAAGAGGTTTACGATTTCTTGAAGCTTTGG
AGGGAGTTCTTCGATGGGTTGAAGGGAAGTGGAAGGGGGAGATGATGATGATGATGATGA
TGATGATGATGATGATGATGATGATGATGATGGATTTGCTGGGAGTCTTTGGAAGGTGAT
GGGTCTGAAAGAGAAGAGAGTGTTTGCGGGTTTAATGAAGAAAGTAGAGGTTTTTTTGTG
GAAGAGGGAAAGTGGGAATTTGGAGGACATCATTGTTGCTGGCATGTGCATTGCATTTGC
AGCAGTTGGT
>FTRC101070L07-b0FSP_20021213
GAGTTAGATGTCTAAAGTGTGATAGTAGTCATTCAAATAAAAATGATCTCATCTTAATTT
GGGTATATCTCAAATCTAAACTTTCTTTCACGATGTAAACATAAACGTGGCGGTGGTGCG
ACGAGGAGGAGGTCAACCTTCTGCACCACCGAGTCGATCGACGTTGGTTTTTTCTTCTAC
TGTTCGTGTCCTTTTTTCTGTTTTTTTTTTCGTTGTCTTCTTCTCCTGAGCCGATTTCGT
CTTCCCTGTGGTGGTGGTGGTGGTGGTGGTAGTGTTAACGCCGGCGACGGAGTGGCTGCC
TCTTCGCACCACGTTTTTCCGGCGTCGGAATCCTTGCTTTCCGGTTTTGTTTCTTTTCTT
TTCTTTTTTCGTTTTTATTTCTAGTCCCGTGTTTGTCTTCTCGTTCTGTAACTGTGGTGG
AGGTGTTGCTCTGGTTTCCACGCTGCCGGAGGTGGTTATGGATCTACTGTGTTGGTGATT
GATTTTGGCGCAGTTTGGTGTTGAATCTGGTATGTTGGTGCTCTGGTTTGGTGTGCCGGA
GTTAGTGTGTTGGTGACGAGTCTGCTGCATTT
>FTRC101109J15-b0FSP_20021228
CAAATCAAATTCCGTATTCTTCTTAAAGACTAATGCATGCACTTGTTATATATTTCAAAT
TAGTTTTAGGATGTTGAAAGTTCGAATGCTCACTCCAACATATCAAATATATATATGAAT
TCTTTTAGTAATCCGAGTTATATTAATAATAATAATAATAATAATTCTCATTAATAGAAA
GAGATATACCAAACTCATCTCATTATTTGAAATATATGTAACTTCATATTCTTTCAATTA
TTTCTGTGTGTGCATATATAAATTTAACTTGACCACTACTTTTACATTTTGAAATATGAA
ACTAAAATTTTCAAGAAATAAAACTTAATTAGCAACCCATTACTTTGTTAGCCTTATTGG
TCTTCTCCACCACAGTTCCATCATTACCAGCAAGTGCTCTATACTTATCCCTTCTAGTAA
AGCTAGTACACTCATAAGACAAAGTTGAAGCTATCACCCTTTGTATATAATTTGCCACTT
CATGACTTGACTTTTGTGAACCACAAGTCAACTCTTTAGGCAACTTATTCAAGAATGTAA
CTTCATAAACAGGACTAGGGTTCATGAAGAAGTAAAAAGGATCCATTCCTTTCCACCCTC
TCGCCGTTGTTCCGTGAAACATACTCATCCGATTAACCATAGCGACCGGGACAAGCTCAT
CGGTTAACTCGGCAAACAAAGCCGAAAACCTAAGAAGAAAAGGTTCCCTACAAGTTGTTC
CTTCAGGGCATATAGCCAAGTCACCTTCTTGNCAGAGTTTCTTGATCATGGAAGCATCCG
TTGCACGGTCGCGGCTA
>FTRC101113J12-b0FSP_20021228
CACCTATTTTTTCTTTTTGTCTTTCTACTATTCCTCTCTTTGTTTTTTTTTAATTTAATA
ACTTTATCAGATACAATTATTATGCATAAAACTATAGCAACACATAGTAGACAGTTCAAT
TGACACCATCCCTTATCTTAGATTTTATATCAACAATATAGAAATAGTGGACGGTTTAAT
AATAATAATAATAATAATATATTTTTGTGTTAATCTGTTGGTTTTCAAGGGAAAGGGAAT
CTTATAATCCAGAGTTTGGCCGGATCAGATAAGTAAAATCTGACAAAAAATTATAAGGAA
TTCAAGTTTTCCCGGACACAATTCATTATTTGGTGAAACATATTAATCACTTGAGCTTAA
TCAATTGGTTAATAATAATATGAATTACATGTGGACATGTATGTTGTAGGGGTTTAGGTG
GGTATCAAGTGAACAAGCAGGAGGATGGTGGAATTTCCTGAAGACCAAGGTCCCTGACAT
AGCAGATGCTGGTGTTGACTATGTTTGGCTTCCTCCTCCCTCTAATTCTCATGATGATGG
TCCTCAAGGTAATTAATTAACTAACCACACTACAACTTCTCATTAATGAATTATATAGGG
GTTTAATTTGTGACAAATACCTTGGCCTACCTTACTCGGTTAAGTTAATGAGAACTTTGA
CAAGG
>FTRC101271P07-g0RSP_20021228
CATTCAAATCACCACTTATCATTGTTCAGATTCATTAATATTTACTTAACCAATCCACAA
AAGAAAAACAGATCTAGTTAGTAACCATGATGCACAGACACTCTTCAGATTAGGCGGTCA
ACGTGTCAGTGTTCCTGTCATGTTCGGTGTCAGTGTTCGTGCTTCATAGGTTAGTAGTAA
TAATAATAATAATAATAATAATAATAATAATAATAATAATAATAATAATAAATAACAATA
ACAAATTAACAATCAAGATTATACTAACATTATCTTCATCAAGCATGAACAGAAAATGCA
AATTTGTTAGATGATAGATCTAAAAGAAATATAATTGATTGATACCTGAGCAGCAACAAG
GCCACTAATATGAGCCATATCACAAAGCAAAAGTGCACCACACTTATCAGCAACTTGTCT
AAATCTAGCATAATCCCAATCCCTAGGATAAGCACTTCCACCACAAATAATCAATTTAGG
TCTAAAATCCAAAGCTTTCTCTTCCAACCTATCATAATCAATAAATCCAGTACTCTGATT
CACCTTATAAGGCAAACTCTCAAAGTAAATCGAAGTAGCAGAAATTTTCTTCCCACCGGA
AGTATAGTAACCATGAGTCAAATGTCCACCGGAAGGTAGATCCAGTCCCATAATCCGATC
A
>FTRC101162H17-g0RSP_20021213
CAACATACAACCCAATGCCAGAACCCTAGAAAAGCACACATAAATTAATGGTTAAATAAA
ATGATGCCATGTAATAATAATAATAATAATAATAATAATAATAATAATAATAATAATAAT
AATAATAATAATAATAATAATAATAATAAAAATAAATAAATAAACAGTCAACTATGTAAC
TGCGATCTAGCATTCACCTTTGGGATTCCATAATTAATCAAACCAGAACCTATTGCGGAC
CGAGCAGTACCTGCTTCTCCGTATGTCATCCATTTGTACCTAGGAGTACAGGAAGGATGG
AAATTATGAGAAGTATGTAAAATAAATCTGAATGAAAAAGACAAAGGTGGAGCTGAAAGT
TTATTAAAGCTGCTTACTCGCCAACTGTTCCATCGACGCGTACACGGGTTCCTAAATATT
TGTAGTCCCGAAAAGTGTCAACTGAGCGCCTATTATTACACAGTTTAAAAAATCCATATC
AATT
>FTRC101493G04-b0FSP_20021228
CTATATAATGAAACCTTTTTTATGTTTTATTTCAAATCTCAATACTAGTTGTAGTAGTAC
TTAATTACTAATCCTAACATAAGTTTCTCTTCCTCATCTTCTTCATCCTACCTTGTGTGT
ATTATTATTTATTTTCTTAAAAGGAGTGTGTATTATTATTATTATTATTATTATTATTAT
TATTATTATTATTATTATTATTATACATAACATATAAAACACTATTATGAAATATTTGTA
GTTAATTCTTATTGTTAATTAGGATGATAATAATACACGTTTTATATATTTGAGTTCGAT
TATCTTTTATACTGTCTCTATTCTATAAATGATAATATTATATATATTTTTTTGTGAAAA
AGAAATATTATATGAGTAGATTGATGATAAAATCATGCATGTTCTGGATTATTTGTAGGA
TATTTTTTCCATCTTCTTAATTTTTCTTCAATATATATTTTTTTGTAGGGTTGAGAGTTT
TATTGAGCATCAAGATGCTTGTAACATGGGCAGGATCCATAATTCAGAATCTCAACCATT
ACAAACACCAACTGCATGCTTATCAAGAACAGCTTCAAGTCCAAGTCCATCAAGTGAAAC
AAACTTTACCACATATCCATGGCAAACAAGGCTTCAAGTCATGCAAAAAT
>FTRC101398O24-b0FSP_20021213
TTTTATATATATATAATAACAGGACACGTGACAAGATGTTGTGCACGCGATTAATCGGAC
CGATGAAAATGGTCCAAAGGCACCCTGACCTTGGCGCCATAAAATCAGCTAAACCTTTTA
TCAACCATAACCACTCTTATATATTTAAACGATTTTCAAATTTCGGTGAAGCTTTTTCAT
CATGCTGAATTCAACCTATTTCACTACCATTCTCTTCACTTCTCTTCGCACTTCTTCATC
ATCATCATCATCATCATCATCATCCACCACAACCTTCCTCCTTCTTTACCCTTACACAAC
CTTCTTCGCTCGAACCCACTTCAATAAACTCCACAAACTCCCAACCTTCAACGACGCCGT
TTCATCTTTCAACCACTTCCTCCACCTCCGCAAACCACCACCAATTCAAGAATTCAACAC
GCTCTTATCAACAATAATTAAACTCAAACGTTACAACACCATCGTTTCGCTATATTCTAA
CTTGGAATTTAAGGGAACCGTAAAACCCTCACTTGTCACTATGAGTATATTGATCAATGC
TTTTTCTCAATTGGGTCAAATGGGTTTTGCTTTTTCAGTTGTTGGGAAGATTCTCAAGAT
GGGTTTTCAGTTAGATGTCAAAACGCTTACTACATTGA
>FTRC101197A17-g0RSP_20021228
GTTTCATTGTAAGATCAAAAAGTTACTAGTAGGTAACCAACTTTAATCATAACCGTTGTT
TATTATATTCATTATATCAAACGGCTAAAAGTTGAACTTTCCCATGATAGGAAAAGAGTA
ATTGTTCCATACTAAATGCCACCAGAGAAGAATATGAATATTTGTGATCCTCGTGGATAC
CAACAACATCTTCTCCTCCACATCACTTTCTCCTCCTCCTCCGACGCCGTCATTTCCTCC
ACCACCACCACCGCCACCACACTCTGAATGAATGGGCAACTGCGGTACCAGAGAAGAATC
CGCTGTAATTACCAATGCTCAAGGTCCTCCTTCCTTTTCACCTTCATCGTTCAGATCTAC
TCTCTCTTCTTCTTCTTCTTCTTCTTCTTCTTCTTCTTCACCATCATCAATTTCAAATTC
AATTTCAAATTCAATCGAATTTCACTAACTAACTCACATTGTTTTCAATTGCAGTTCAGC
AGCTACATCCTGCTACCGGAGCTAGAAATCAAACCTCCGTCACCGGCGGCGCTACTGAGA
GAAAAAACTCTAGTCTCCGACATCATCTAACCGATTCTGCTTCGGATCTGAGCGAGTCTT
GTTCAACGCCTCGCTGGATCAACGCTAATAACAGCAATACTCTTCTTTATACTCATGTTA
TAGCTTTCACGC
>FTRC101262H05-b0FSP_20021228
AATGAATGTGTTGCCACATATGACCATCATGAAGACAAGGTTCTGATTGATCCTATGTTA
TATTCCTTTTTTGTGGTTTTTCTTCAGGGTCTGATTGGTTGAGGGATTATTTTCGACCTT
TGTGTTCGTTTTTTTTTTTTGGAGCATGGGGAGGGATAATGGAACAAAATCCCTCCAAAG
TTTTAAGAACCTATAATATTTTTCTGTTGATACGTGTAAATCTCTGGAAAAATGTCGTTT
AAATATGATGCATACTTAATGATTCTCATAAGGAGAATTTTTAAATCTTTTATTATTATT
ATTATTATTATTATTATTATTATTATTATTATTATTATTGAGAAGATTATTATTATTGAG
AAGATTAAGATTTGACCTATTCACCTCTCAGTCACAAATTTGTATAAATGCTAGTGAATT
CTATGCTCTACCGAACTTTCAAATTATGCTTTTCTTGATTGTTTATTATTTCCAAACTAA
GAGGCAATTTTAATCCATTTTTTTTAGTCATATGTTTCATTTTTAACTTCAATTGTGTAG
AATATATTTGGCAGTGGCACATATCAGTTTCTTCTTGCTCCATAAAATAGTGTGAACAAT
ATAGATGATTATCATAACTTATTTGAATACTTGATTAACAGTTAATATCATTCTAGGTTT
CATATGGTTTGAATATAAA
>FTRC101128B08-g0RSP_20021213
ATTGCTGGATCGGATTACTGTGTGATTGCAGCAGATACAAGGATGTCCACTGGTTACAAC
ATCCTTACTCGTGATTACTCCAAAATCTCCCACTTGTATGCTATTTCTCGCCCTATACAA
TTTTTTATTTTATTTTAAATTTTGCTGAAACCCAATTCGTTTATTTTATTATTATTATTA
TTATTATTATTATTATTATTATTATTATTATTATTATTATTATTATTATTATTATTATTA
TTATTATTATTATTAAATTTGAGTGGTGTTAATTTCTTGATCATAGCAGTAGATAAAGGA
TACTCTTTCTAGTTGTTTTAATGTTGTTGAAGGATGTTAAGTCTAAACTAGGTTTTTGGG
GTTTGTGTTTTGTTTCATAACAGAGCCGAGAAATGTGTGATGGCTTCTTCTGGTTTTCAA
GCTGATGTGAAGGCTTTGCAGAAGGTTTTGTCAGCTAGGCATTTGGTGAGTCTAAGAGTC
TCAATCCTTGTAACAGCAAAATAAATAATACTATTTAGATTGTAAATCTTTTCTTGTACC
AAAAAAAAAAAAAGATTGTAAATCTTTTCAGGCTGACTTAGGATGTGAGAAACTTTGTTC
TTTGTTTAATTTCCT
>FTRC101459J23-b0FSP_20021228
TGAAGAAGATGAACAATATCAGACTATTAGTTGTGCATCATTTAATGTTTTTTTGCCAAA
AACTAATGGAAAGGACAAAAATGATAAATGAAGGGAGCAAAGAAGGACCTTAGTATAAAA
TAAAAATATCTTTAAGCACCAACAAGTTAATTAAGCTTAAAAATAGAGTTTAACACGTGA
GAATCACGCACAGTGAGCAAGCACGGCATCACAGCGCAGTCATCGTGCATATCCCAGCCG
CCACATCGCATATTGTGTCTGAATATTCAATTTCAATTCAATTCAATCCAACCATCACAC
TTCTTTCTTCTTCTTCTTCTTCTTCTTCTACTGTCTAGCTAGGGTTTCTATTCCATTTCC
ATGGCCACCGCTATTCGAACTCCCCTCTTCTCTCCCACCTCCACATGTTTTCCCTCTTCC
CACAACCAACTACTTCTCCGCCTCCATTTCCCCCATTCCTCCAAACCACGGCACTCATTT
CCCAATTTCTCCATATCCTGTTCCTCCTCTTCTTCCCAATCTCAACCCCAACCCCTCCGC
CACCGTCCTCATTACATCCCCAACCACATCCCCGACCCCTCTTATGTACGCATCTTCGAC
ACCACTCTCCGCAAC
>FTRC101244G21-g0RSP_20021213
ATTTTTTTGGTACAAGTTCACTCTTTATTTTTAATCAACTCAATTTAGTTTTCATCTTTA
GACCATAGACCCAATTTATGACTTAAATAAAAAGATTTCATTCATTCCTGCAAAAAATAA
ATAAATTTGATTCTCAGTCAAAATAATCATTGGTTCGCGAAGAGAGAAAGAAATGGGAGA
TTCTTCTTTTTCTTCTTCTTCTTCTTCTTCTTCTTCTTCTTCAGAGAAGATGAAGTCAGA
AGCAGTTAAGATAATCGAATCATTCCAACTTCTTCCAAAACTCGTCGTTTTCGATCTCGA
TTACACTCTCTGGCCATTCTACTGCGAATGTCGATCGAAGCGCGAAACACCTTCTCTTTA
TCCCCACGCCATGGGAATCTTGTTGGCTCTCAAACACAAAGGAATCGATATTGCAATCGC
TTCTCGATCTCCAACTGCTGATATTGCTAAGGCTTTTCTCAACAAATTAGGAATCACTTC
ATTCTTCGTTGCTCAGGTTTGTGCTAATCAATTCATCTTGTTCAGAGATTATGCCGTTAT
TGTTGATTTATTTTTGGACCTAACTTTTTTGTTGTTTGATCAGGAAATATATTCGAGTTG
GAGTCATAAAACAGATCATTTTCAGAGAATTCATTCAACTACTGGA
>FTRC101141D13-g0RSP_20021228
TAAAGATTTTAAAGCAAAATATTTCCTTGTCTTTGGGAGAAAGTTAACCTACCTGATTGC
TATATAAAACAAAGAGTTACAAAAAATAGGATTACCACTTTTCACAAAATAGAAAGCAAA
AACTTGAGAGAGAGTTCACGTAGGAATCAAAGAGAAGGAGAAGTTCATCACTAACTTTGG
AATTCTCTGCAAATCATAGGTAAGGGGGTTTAACCACTCACTTAATAACTCTGAAGGTAG
ATAGTACTAGGAAGATAGCTTTTATATTTTTCTCTCACTCTACTGCTTACAAGTTATTGT
TGTTGTTGTTGTTGTTGTTGTTGTTAAGCCCCTTAGCATTTAAAATTCAAATTCTGTTTT
GTGATTGCTGATGTTTATTATGGTGTTTTCATTACAAATTCTGAAGACTTGTTATTACTA
ATGCATTCTCCGTGTTGTTGAAGTAGCAGAGGGGTTATTGTTAAGAATTTAGAGGAAAAC
TAGTTTGGATTGCCACGATTAAAACAGTACAAAATTAATGATGTTGTAGTGCCTTGAGTA
GCGTAAGAACAGGTATGCGAAGTTGATAAGCCTCTAGAAAACCAGTTAGGATCCATGGAG
GACTAGGAGAACCAACGGCATAATTTAGAGGTTTTGGGTACAAACTTTAATTGTTTTATT
TAAGTGATTCGGTTGCCGATTTTAAAATCTAAAACAAGACATCTCTCGGAAATTAAAAGA
CGATTAAAACGGTATA
>FTRC101421O11-g0RSP_20021228
CACATTGTCTTAAAAAAATAGAGTTTAGGTTCCTGGTTAACTAAGGATCATTCAAAGCCA
CCAATTTTCTACAATAATTGAGATTGGGCACATTCCAAGTGGACAAATCTTAATTAACAC
CTCAAATTCTCAATGTATGTATGTATGTATGTATGTAGCAGTAGCAACTTCTTGTCCTAA
CTAGAGCCACGTTTGTTGCTTTTAGGACCCATATGCACATAACGTGGAACCTAAATATCC
ACCACTATACTTTCCTTTCAATAACCTTTAGGAACTTGTTATTACACACTACGTGGAACC
AAAATGTCCCTCAACATTTTCCATTTTATTCTATATAAACAACCTTCTTCAATGCTATAC
TTACCAACCTTAACCATCTAAGTTGTAGTCAAAGAGTTTAACTTCAAAGTGTTAAGTCCA
AGATATCCTATACTCATAAAAGACTTAATTTGGTCTCTTCAATTTTCATTGTTACATTAA
AAGAAATTATGGCTGTTTCATCTTACCAATCTACCATGTCAAGCTTAATGACCAGCATTT
CTAGCAGGTCTAGAGTTAACCAGTTCAACAACATCCCTTCTGTGTACATGCCTAACATGA
GAAAGAATGTTAGCCTCAAAGTTCGTTCCATGGCTGAGGTAACTCATGTTTTATAAAAAC
AAATTTTAAGGTTATATATTATAGTATTTGTTCATATATGCATATTTGATCTGTTTACTA
GGAATGATCAACCATATGAAACTTTTTATGACTTATGAAATATGTTCATGAAC
>FTRC101068J03-g0RSP_20021213
CGTATTTAATAATAAATAATTGCATTGTCCAAAATATAGTACTTCATTTAATTCTGTGTC
ATAAAACTAAAAATTACTTTTAACATAAAACTCTAAAATTTTATAAAAGGAAAATCATGA
ATAAGATTTGATATTTTAGACATCAAACTTAAAATTCATTTTTTTGTTATATTGAAAAAG
AAAAAGAAAGAGAGACTATCATATATTCCTCCACCTACCACCAACAACAACAACAACAAC
ATCAACAATTGAAGTTCTCTTGACATTAGCTGCTTTGTAGTTCTTCTTCATCTTCATACA
GCAACAGCCAACATGGCATCATCAACCCCTCAAGTCATAACCTGCAAAGGTGAGTCCAGT
TACCATTATTATGACTTTTTTACTTCATGTTTTGATATGTATGTATGTATGTATGTATGT
ATGTATGTATGTATGTATGTATGACTATGTTGATTTGTTTATGAAACAAACAAACAGCTG
CAGTGGCATGGGGAGCTGGAGAGGCATTGGTAATGGAGGAAGTGGAAGTCAGTCCTCCTC
AACCATTGGAAATTAGGATTAAGGTTGTCTCCACCTCTCTCTGTCGTAGTGATCTTTCTG
CTTGGGAATCTCATGTAAGTCTTCTTATTTTATCATTATTTATATCTTATTCTTTTCATT
TTCCAATTTAATTATTATATTTCTAATGTCATCAATTTTCCAATTATTTCTACCTATAGA
CATTGTCCTGTCATCATACCAGAATTAGTCCTTTGTGAGATGTAATTCAATAACATTTTT
CATTTTTCCATCTATGAAATGATACAATGTATACTATTACCAATCAACATTT
>FTRC101236I08-b0FSP_20021213
CGCATTTTCCTTCTATTTGCATATTCCTTTCATCGCAATCACGCGGCGGGCAGTTGAGGA
ATTGACCGCCGCAATTTATGATTATTTCATGTGAATCAAGCAATTTTGAGAAGTGTGCTT
TTTAATTGGTTGCGTGTTATTTTTAGAGTTAGGAATGTTTAATTTGGTTTGGTTGTGAGA
AGAAATTGCATTGCATGAACAAGCAAATATGGTTGGTTGGTTGGTTGGTTGGTTGGTGAT
TTCACTTATTTGTTTACAATAATAATAGAACGCAACGTGGTATTTGATTTTCAATTTTCA
ATTTTCAATAATTAACAAACACTATGAATGATATGTCTTGTTGAAGATCCATCAATGGCT
AGTGAGTGAGTCTTTACTATTTAAGCTGCTTTAAATTATTCTGCTGCTGATCGACTCTCT
TGATGGTGATGCAGCTGGCGGAGCTCCTCCTCCTCCTCGAGTTCCATTTCTTGAGTGTAT
GTCATGATTGTTCCATTTGTTGTATACTGGATTTTGTAACCTATCTATCTATCAATATAA
A
>FTRC101403B14-b0FSP_20021228
GTACTCTCATCTCAACTTATTATTTGCATTGCATCATTGTTTCATTATTACCAAAACAAA
CGATCTCTCTCTCTGCTACTTGTACTTTACTTGTTAAGAACATATGCGATGCGATGCGAT
GCGATGCGATACGATGGATTTTAATCTAATTACAGGTGCTCTCTCTCAATTGGCATTCAT
ACGCAAATTAGAAGACTCATATGGTATGTATCAATCTATTTCTTACAATTCAATTGCATT
GCGCCTTCATTCATACTCTTCTTACAGTTAAGTTGTTAATTGTTTAGGTACCGAGTCTCA
CCGGTTGCGGCGACAACAAACAAATGGTTACCTTCAATTGCCCAGAGGTCATAGATAGTA
GAGTATGATGATAGACGGATACCTAGTAGTATTTCTTTTCAATATATTTTTACTATTTCT
TATCATTTTCAGGCATTCCATATTGGAATAATGACAAAGAAGCACAAATCTTACGCCTTG
GATATGTATGTCTCATTTCTTTCCTGTTCCTGTTCCTGTGCATGCATATTCTTATATCAC
GAGGACATACATTTTCATCATTATTCCTCTATGTATGCAGATCAAACCCGAGGTGCTTAG
CTGGTCTCCGCGAATTATTTTACTGCATAACTTCCTCAGCTTGGAGGTTTGTTATTTCTT
CTAACACATGTTT
>FTRC101104P21-g0RSP_20021213
ATTGCAGGAGATAGAAAGAGAAAGAGAGAGAGAGGGACCTGACCTCAACTCAATAGCAAC
AGATACCGCCAACTTAGGTTCCCCAGCCACTACTCTAACGACACCCTAGCTGTACCCAGC
TGTCTTCCACCCTCATCACCCTAATCCCCCTTGCCCCTCTCTCTTTTCCCTTTTACCCTT
TTTATGTTTATCTCTCTCACCTCTTCAACCATCTCCAACTATAGTCTCCCTCAACCAATT
CAATTCAATTCAATTCAATTCAATTCCATCATTCTCTACTACATATCACATTCTTCTTCC
ACCTTTTCCGTTTATCCAAAAAACACACTCACTCACTCCTCTTAAACCACACTTCCACTG
CTTCCATGTTGTTTCTACATTTACTCCACTAGCACTCATTTTTTCTATCTTCTTAATTTT
CTGAACGATTTCAACTGCCATGGATCCTTGTCCGTTTGTTCGTCTCACCATCGGAAACCT
CGCTCTTAAAATTCCGGTTGCTTCAAAGCCTGCACGTTCCGTCGTTCATCCATCTTCCTC
TCCGTGTTTCTGTAAAATCAAACTCAAGAACTTTCCTCTTCAATCCGCTCTTGTTCCCTT
CATTCCTCACGATAATCTCTCCCCTGACTCACAAATTCAACCTATCGCTGCTACTTTTCA
TCTCAGTAAAGCCGATCTTGACAGACTCGCCGGAAAAAGTATATTCG
>FTRC101101H07-g0RSP_20021213
ATTTAACTGATAATATCGACATTGTTAAATTGAACATTGTAACTTGAGTTTAAACTCGTA
ACCCTCTTTATGTATTTAAGTGATATTTGTAAATATATATATATATATATATAAATAAAA
TTTTAAAATAAATACTTTTTTTTACGCAATTTAAAAATAAATACTAGGTAATGATTAATT
TGTTTGTTAGAGGTGCAACCAAGAAAAAATGGGTGTGGGTAACAAGAAATGAAATCCAAA
TTCTTTAGTTTTAGAAGCGCGCCAAAAACGATGCGGTTTCCCGCGCTATTCTTAAACTGC
AAAAAATCCCTAGCGCCGCATTATCGTCTTCTCCCTCATTTTTGAGATCACAGTCACCGA
GTTAGAGAGAGAGAGAGAGAGAGAGAGAGAGAGATGGCGGATGAAGATGGCTCATCAAGC
AGGAAGCGAAGACCAACGAGAGGACCTGATGCCACTGCTCGCAGCCAAGCATTAGAGCGT
CTCAAAGCACGCCGATCCGGCGATCGTGGATCTGACACCGCCGGACCTCAAATCAGGTTA
GAAAACCCTATCTACGACACAATCCCTGAGGAAGAGTACACCGCACTCGTTGCCAGTCGC
CGCGATCAAGCGCGGTCATTCATCGTC
>FTRC101392H06-b0FSP_20021228
GTACAGTCTAGTAAACCGATTATGACGATCACAGGTAACATGAAACCATGTACAAGGATC
CACCAAAGTGGGGTCCCAACTTTGTAGAATGTTACTTGGGTCTTTTACAGCTCTTCTGAA
CGCGTACAGGCCATCACCTGTTTGGTTTCATCAGACAGACAGAGCATCAAAAAGATTCTA
TCTTCACAGATCAGCAGCATATATAGATTTTGTATTGTACTGTAGTATCAATCTAAACAA
AGGGTCTGGTTTGGTTTACTTTGATTTACTCACAGAGAGAGAGAGAGAGAGAGAGAGAGA
GAGAGAGAGAGAGAGAGAGAGAGAGAGAGAGAGAGAGAGAGAGAGAGAGAGAGCATATAT
GTAACAAGACAACAACATAAATACATAATATGTGATTACTTAATTTAATATCCAAACATA
TCTAGTATAAAGAGGCCACTTAGACATATTATTATACCAGATATATAGAGAAATAAAGTC
ACAAGTAATGAACGAATGATATGTCAACACCACTGCACCCCTTACAAAACACACACAAGG
TATATATCACTTGGATCCGTACGCCTAAAAAAGGTTTTGAAGGGTTGGCACTATATCTTG
AAGTAGAAGACAATTACTTAGAAGGGCCCTATGATTTCCATATCCTAGCCATAAGGGAAG
CATCTTCAGACGCCACACCTGGACCGAGCTGAGTTCTTCAAGAGGACCAAGTAAGCCGAC
TTGATAAACTTCCACCCTTAGCATGCCTCGACGACTATGCCTCCTCAACGATTGATATCA
TTGATTGTAT
>FTRC101115C07-g0RSP_20021228
CTTGCAGCTTATGCCCAAATAGATGAAAACCTTCAATAATGGTATTATCATTGTAGTGGT
CTGTTGTGCCAAATTCTGCCCAAGATTCTTCATACACAGAGGTCTTCTGAAGAAAAATCA
CGAGTATTAGAAAGAAAAATGCATCAGATAACACAATAATAGCAAGGTAAATAATTATGT
CCGACATGAAAATTAATACAGTGAAGACAAACTAGAGACCACAATATTAAAGGAATAAAA
TTTGGGATATCAACTTGAGAGAGAGAGAGAGAGAGAGAGAGAGAGAGATGTATATTGGAA
GTTCGCAAATGCAGAAGCAACATTCTATATATACTACAAATATGTTCCACCTACAATTAC
AGAATTAAATGTCAAGAAAATAATGTACTCAAATTGCCAATTTATAATACAATTTTTTCC
AAAGCTTCATAGAAAAAACACATTAAAAGATATCTCATATTACTAACAAAGTTAAGAAAA
ATAAATTCAAAAGGGAAGTGATTTAATTCTAGGTGTGAGGAGATAAAATCTTAAATGCTC
AAGCTATGCGATATGTTCATGAAAATTATCTCATCCAAAAATAAAGACTTCTCTGTCCAA
CTTTGTTAGGATTAAATATAGGATAATTATAGTAGTTAGGAGCTAGTTAGTAGAAGTTCG
TTAGTAAGTTTTTGATAAGTTTGTTAGGTGGTTGTTAAGAGTTGTTATTTTGGTTATTCT
TAAAAA
>FTRC101481J24-b0FSP_20030127
CTTTGCAGCTATGCACAATAGAAGAGAGGTCCCAATCAGTTTCCATTGTTTGTGTATTTG
TACAATTGATAAAAAAGAATATTCAATGGTTCACTGAGTGACTTAAGAGATATGGTTACA
GTTTTGGTTTTTTTTTTTTTTGGTAATCAGTTTTGGTTTTTTTGATGAACTAAAAAGCAG
TATTAATAAGACATCGAGGAAGACAGATGTAAACAGAAGGGGAGGAGAGAGAGAGAGAGA
GAGAGAGAGAGAGAGAGAGAGAGAGAGAGAGAGAGATCGGTGTCAATGCACAAAACATAT
GTGTAGAAAGAAAACCCTTTCAAGGAACAGCAGTCTTGAATCTAGGATTCCTCGTTATGA
CTGATAGATTTGGAAAATATGTTATGCACACATGGACCTCTATTTAATCAGTGGGGAAGT
TGTTTTGTATATCGACTAATTTTGGCATAGGATTGAATTACTTTGCATGAAAAAAATACA
TTGCTATGAATTAGTTAGTAACTACAATATCTAATATGTGGTGAATATACACGAGTAATG
ATCAAAGTAAAAAAGATTTTAAACATGTGTTGTTACTTCAAAGAGAAAAAATACACTAGA
TATATTTAGACATTATTACAAAAGGAACACATGAATGTAATTGTATGTCCCTTGATGTAA
ATAAGATTCTTAATATGTAAAAAAATGCTATCAATACATGCT
>FTRC101081F14-g0RSP_20021213
TTAATAATTTCTTTTTACAACTTTCAATAAAATTTATTTTAAGAAAATTACAAAAAATTA
TATTTTAAATTATAATATTTTATTTTTCTTATTGAATGTGAATTTAATTTTTCATTTTTA
TAATATGAGACGGAAGAAATATATTATTACAACACCTAACTTGTTGTAAATTTGTAATTC
AACAACAACAAAGACAAAGACACAATCCTTTCCAACAACACAAAAATTGCACACACTTTT
CAAACCTCATTCTACTAACCTCACGAACCGGTCATTCAACATCTCACCATCCTCTCCATC
GGATCTCCCTCACCGTCACGTCACTTTATCATCTCCCCTTCACCTCCTCTCTTTTTCCTC
ACTCCTTAATACATCTCTCTCTCTCTCTCTCTCTCTCTCTCTCTCTCTCTCATGAACCCT
AATTTACAGAACCATTAAAATCATCATCATCATTATACATGTCGTTGATGAAGGTATTTC
GATCTCGCAAATTCTCCAAATCTTTTAAAGAGGTTCAATCTCTTGATGCTATCTCCGATG
ACCGGAGAGGAATCTCCGGTCGTGAATCGGCGGACGGAACTGATTGGTCCACCATGTTAC
CGGATCTCCTTGCGGAGATAATTAAACGAGTTGACGTAGCCGAAGAACAGTGGCCACACC
GCCAAAACGTCGTCGCTTGTGCTTGCGTTTGTAAACGCTGGAGAGATATCACACGTGAGA
TTGTTCGTT
>FTRC101457E06-g0RSP_20030127
GAACAAGAATTGATGGAAAACAACAACAACAACTCAACTCCAACTAATAGTAGCAGCAAC
AACAACAACAACGAGGAAGAAGATAACAACAACAACAACAACAACAACAACAACAACAAT
GAAGAACAAAACCCATCTGAGCCAGGAAGTAGTAGCGGTGGTCGGAGGCCACGTGGCAGA
CCACCAGGTTCTAAGAACAAACCAAGACCGCCTATTGTTATAACAAAAGAATCTCCCAAC
GCGCTTCGAAGCCACGTGTTGGAAATCAGTAGTGGAAGTGATGTGGCGGAGAGTATAGCA
ACTTTTGCTAACCGGCGACACCGTGGTGTGTCGGTTTTAAGTGGGAGTGGCATTGTTGCT
AATGTGACGCTTAGACAACCTGCTGCTCCTGGTGGTGTTATTACTCTTCATGGAAGATTC
GAGATACTTTCGCTTTCGGGGGCTTTTTTGCCTTCGCCTTCTCCAGCTGGTGCTACTGGA
TTGACTGTTTATTTAGCTGGTGGTCAGGGGCAGGTTGTTGGTGGTGCTGTCGCCGGTTCT
TTGGTTGCTTCTGGACCTGTGATGGTTATTGCAGCTACTTTTGCTAATGCTACTTATGA
>FTRC101069B24-g0RSP_20021213
AACGAGAAGAAATTTTTTGCAGAACTTGAGAAGTAGAATTTAGGGTTTGATACTGATCAG
CTTTCACTTTGCGACGCAATGCCTCTGTGTTGATTTCATCAATCAAATTTTCAACTTCAA
AGATAGTATATCTGAATGTATCATTGACAATATCAGCATCATCATTGAGTGCAATTAGAA
CCTTAGCTAGTTTTTTCTTGAGATTTTCCGAGAGTGACTCGTTAAGCTTGGTTCTCCGGG
AGTTGTTGCTGAACTCAGTAGAACGAAGTTTGTCTAACAATAACTTAACAGAATTTGAGA
GTGAGGCGAGTTTTTCTCCTTCAATAACCTCCATTAGTTAGTTAGTAGTTACTAACCTTG
GAAAGAAGAAGAAGAAGAAGAAGAATATGTTTGCGAAAATCACAAGAAAGAAAATGGTTT
CTTTGATTACAGTAAGTCAACATTAACGTGTGTGAATGAAAGAAATAACGGTTAGAGTTA
GAGGTAGGTCGGCAAGTGGATAAGAAATGGATGGACTATGATGCATCGGTAGTCGAGGAG
AATATCGGTACCGGTTACGTACACTATCACTACCGAGTACATGTTCGTATCTTAATTTAT
ATCCATACACATACAATATCGGATATCGCTACCGTATCCGCACCTATGCATCACGGACGA
TGGAGTGCATTCAAA
>FTRC101141C15-b0FSP_20021228
CCCAGAAATCATCGCATTCCAAGACGCAATAATCTCGTTGCTGCATTTCATCAAACACNC
TTCTTTGCATCATCAATATAACCANCTTTTCGCATACACATCCAACAAAGTGGTAACTAA
CAAAACATCAGCATCAAACCCAAAACGCATAACCTGAGAATGCAACTGGGTTGCTTCAGA
AAAAGCTAAAGCACGCGCACATCCCTTGAGAACGAAGGAACATGTCAAAGCGTCAATCTT
TATACCACAGCGTAACATATTACGGTACCATGAAATGGACTGTGTTGGTTCAGAGCTTTG
AGCGAGGCCTCGAAGAATGGCATTGTAGTCGTTTGTGGAGGGGTCTTGGATTTGCCGGAA
AAAATTACCGGCGAAAGAGAGGTTGCCGGCGGGAGAGACAGCGAAGAGTTCGAGAAGCTT
GGTGCGGTAAGGGTGAAATTGGAATTTTCCGGTGGTTATGAGATGAGCTTGAAGCTGTTT
CATGTGAATGAGAGAATTGCATTTCTGTAACAATGAATCAATGTGAATTTGAGTAGCCAT
TCTATGATATGAGTGAGAAGAACATAGAACAAAGAAGAAGAAGAAGAAGAAGAGAATTGA
TGAGGTAAGTATGTGTTTGGTTTAACCGTAAAACTTTGCTTGGTTGTAAAGAGAAATTAA
GAAGAGAGAAAAAGGTGAGAGAGAGTATGAGAAGAGAGAAAAATGTGAGAAATAGAGTAG
ATTTGTGGTATTGCTTGGTATAAGAGAAAGAGAAGAGAAATAGAGGAGAGAGAAGTGTTA
GTTAATTT
>FTRC101471B23-g0RSP_20030127
CACCAATCAACTTTTCAAAAAGAAAAAAAAAATCGAAAATTCAGACAAACATTAACGCGC
GCGTGTGGTGATTTTGATAAATTTCACGCGCGACGAAAAATACTTACATCAAGCGAGAAG
AGATGATCCTCCTCCGATATCTCCTCCACATGTCGCTTCGAAGCTTTCTTCACATCTGCA
TTCATCAATTTTCAACACATTGATCAACGAAATTGCAGAGAGAAAGAAAACAATGAATGA
AATTAGCGTCAAAGAAGAAGAAGAAGAAGAAGAAGAAGAGTTTATTGTACATTGAAGAGG
TGCAGTGAGATGTGAGAGAGAGAAAAACTCATAGAAACTCTCAAGCTTAGGGCACGAATG
GCTTATCTCTCCGTCTCCATCCGCTGTGGCAGCGTCTTTCGGTGATTGCTTCTCCGGAGG
CGGTTGAGATTTGTTCGACTTCGCCGCATTCTTCGGCGGAGACGACGGACCGAAGCTGGT
GGTGCAGGCTACGATGTCCAGGAGTCTTCGCACGTGAGCCACCGCTCCATCGTTATCGTA
ATCCTCTGCGCGCGCAAAAGGTACAAGATTAACTTAACGACGTCGTAACAGTGTAACATT
TTTTTTTTCTTTTTTTTTCGTAGTAAAAAAACAATAAATAATAAAAGTTGAGGAGAGATA
TGAACCTTCAACTAAAGTGAGGAGGCATGGCTTCAGTGCGGACA
>FTRC101129G03-b0FSP_20021228
GCTTATATTTTTGTGCAAAGATTGAAATGATTTTAATTTTTAAAATCCCCAAATGGGTCA
TCCTCTAACAATTTGATTTGCGCATGCAATTAAAGAATAAATAACCCACAAAAAGCTTTA
TTGAATAAAATGACCTAAAGCAAGATATCAACCAACATAATTTTTTAAAGAAAAAAATAA
CCAAAAAGAATAATAAAGTAATAGAAATAAATAATTCATGTATGAATATAATAAAGAGAC
AATTTTTGAAATTCCACAACCAACCAACTTGACTACTTGTCTTACATTAAACTTTTACTT
AGACAACACCAAAATTTCTTAATATATATATATACTACTGCATATAGCATTTATATTTCT
TATATATACTTGTCAAGACTAATGTTTGAAAATTGAAAATACAATAGTCCTCACTTTGAT
CATTTTTCCTTTCAATCTCAATCACTAGTTTTGACACTCATTCTTTTGCTAATACTTTTC
GCTAATAAATAATAATAATAATAATAATAATAATAATAAATAATTACAAATTAAATTCAC
ACATATTCATTCTCTAATTAATATTCTCTACACTATTCCAATGAGCAAGACAAAATTTCA
AACTTCAATGAAACCAAGGGAATCTTCGGAATTACACAACCGGCAGCAACAAAACAGCAT
AATTACCAAACAGTCCCTCTTTTTTCTCAAAAAGACAAATAAGTCCTCAACATTTTCAGT
ACGGCCACGTCATAAACTC
>FTRC101315E23-b0FSP_20021213
CATTATCACCTCAAAAAAATGAAGAAATACAAAGAATTATAAAACAAAAAAAGGGTATAA
CAATTAACAAAAAAATAATAAAAAGTAATAAAAAGTAAAGAACTAAAGCATAACAATGTT
AGAAATTGTGTAATTTGCAATGTTCAGCCAAACACCATTTATATAGAAAAATGAGAATTG
GTATTTATGTAATTTTACCCAAAATATGTAATTAAAGTTATTAAAACAAATATATTGATT
TAATTAAAGAATATTGATTTACCCGAATAGAATTGGTAGACTCAATCAGATAATTGGTAT
GGACTTTTGAAATAAGTAAAGACTAATATAAAATATAAAATTAGAATGAATTTAATGCTA
TAATGCAAGGCATATATCATTCCATTTTAAAATAAAGCATATTATGAAATAAGGCATATT
CCATTTCATTATTCAAAATAATAATAATAATAATAATAATAATAATAATAATAATAATAA
TTTTAAAAGTTTCCCCATTTAGTAATTTTAAATATTCTATTTCATTATAAAAAAGCATTA
TACAAAAAGTTGAACACTTGTCTCACAGACATCCGCTTCATCACTCGTCTCTCTGTCTCC
CGAACTTCGCACTTCGGAGCAATCACCTTTGGTTTTTTGTATGAAGGTGTGAAATTCGTC
TCATCCAGATTTATAACTTATTT
>FTRC101092P12-b0FSP_20021213
AGTTTTCTTTGGACAAGATATAAAGTATAAATATTAATTTTTGAAAACAGAAAAACATTA
TAAACATCAATATCCCTTTCTTTCTGGCTTTCTCATTCTTTACATTTTCATTTCATATAT
TCATTCATTGATCCATTCATATCAATTCCATCAACCACCAACCTTCATCATCATCATCAT
TCTTCTTAGCTTCGTTATACAACAAAATGCTCAGATCTCGTTTCTCTATTCAACCGATCA
CCGGCGCCACCTCCATCACCGCCGATCACACAAATGCCGCCACCTCCCGCTCCCTTCCTC
ACTCCCTCTCCTTCCATTTCTCCTCCATTCACCTCCCTCTTCTCCGTTCCCGTCGATTTC
TCTTCCCTAAACCCAAATCCCTCCTCATTTCCTGTAATTCATCTCTCCACTCCAGTTCCG
GCGATCACAACCACCACCACCACAACAACAACAACAACAACAACAACAACGAGTTTCTCG
AAGCTTCCCTCCTTCTCTCAGGTCCTCTCTCTTTCTCACTCTTTTTAGGTTTAGGGTTCA
TCATGTTTAAATACAATAATTACTATTATTAGAATTAAGATTAAGATATAATTTCCTTTT
TAATTTTCTCTAATTAGTTAATTAATAATTATTGTAATTGTGAAAATTTGGAAATGGTGT
TATTATAGTATAGTATTAGTATTAGTAGTGTGATGTATTATAGTAACTGTGGTTGTTTTG
ATCATATTTAGGGAACTATCCATGATGTGTATGAATCCATGAAATTTTAAATAAATTACT
TAAACTAGCGCAGAAACA
>FTRC101145N19-g0RSP_20021228
GTTCAACGGTGAATTAATAATGAAACAAATATGTCAAAATTACATTAAATTAAATGAATG
TAAAGATGAGTTAAAGATACACCACTTTAAACACAATAACGTGGCAACACATAAGCCACT
CAAAAAAACGCCAAACATCACCATAACTTCAACTCTCCAAGTACAAACCATTTCCTTGCA
AAAGGTATGGGAGGACCACAATCCATGATCCCAAAATCTATCCAGATGAAATCTCCACTC
TCAATTCCATCCATCCAACGGTCATAAACTCCCCCAAATCACAAACCATATCCACCATTT
CAATAAAAAACAGACCCAAATATTTCAAACCTCTCATTACTCACTCTCACAACTCAACCA
CCACCACCACCACCACCACCATGAGCTCCATTGCCCTCAAATCCTTCATCACTCTCCGTC
AACCCTCACCGGAAACCACCCATTTTTCCTTCCGACCAAAACCCATTACTCACCGCCGCA
AATTCACTGTCGTTGCCGCAGCAAACAGCCAAAAACTCAATGGCCGAAACCTCCGTGTTG
CAGTCATCGGCGGTGGTCCAGCAGGTGGTGCAGCAGCAGAAACACTAGCAAAAGGTGGTG
TAGAAACCTTCCTTCATTGAAAGAAAAATGGACAACTGCAAACCATG
>FTRC101283A02-b0FSP_20030127
GACAATAATACATGTTATTTATTTTTATACACACTCTCACACCACATGCTCTTGCCTCAT
AGCATGGATGAACATTTCTTCTTAACCTTGAAAAAGCACATGCATGTCCTTCATTCAATA
TACCTGCCCCTCACGTGTCAGCCACATCCTCTCTTTCCGTCTTTTTAAGGGACTTTTCCC
AACGAATCAAAATACTAAACACTTTTACCCTTTCCCTTCACAACATTTCTCTTACCACTT
TGCACCCAAAAAAAGTCACTAATTTCTCTCACTTTCCCTTCTCAACACATGTTGCAGTAG
TAGTAGTAGTAGTAGTTTCCTTTTCTTTCCATTTTCTTTGGCATGTTCCTAATTTCTTTA
CCACTCAAAAAACTCCTTTAAATATTCATATAATAAACCATAAGAGAGAAAAAATTATGA
TGTTAACCATAACTATAATTTATACCAAAACAACATTGGAAAAAAACACAAACAAAAGCT
TATGATGTTAACCATAACCATAACATATCAAGTGTCCAAATCTTCATGTGAATCTTAAAC
TTGGTTACTTCAAATTCTAGCACACAATTTTCATCACCATGTCCTCTTGTCATAATAAGA
CAAATAACCTTAAAGAAGGTCTTAAAGAGAATTCACAC
>FTRC101475O09-g0RSP_20030127
ATTAAATACAAACATATATATATCCAATGGATATATAATTATGAATGACTAACAATAAAC
ATCAGCTGGACTTATTTGACTCGGAATGGACTTCGATCTAATATCATGATCGAAACTCCA
TCATTGAACTTCAAATTCATGTCAACAATACATAATAATAATAATAATAATAATAATAAT
AATTAAAGGGATGGATGGAGGGAGGGAGTAGGAGTACATATCTAATAATAAAAACGGTGG
GAGTAAAAAAACAAACAAGTTGCTCAACGAAAACCATCTCATTAATAACAAACACGTTGC
ACAAATATTCATACTGAAGCTTATACTCCACTTAATTGATACAAAAGTAGTACTGTAATT
CCAAATGGACTAACAAGTACGCAACACAACACAACACAGGACATAAATAAGTGAACTAAC
AAGTGATAATTAATACAAACACGTACGAGAAATTAAAATAACAATTTATTTATTGAGAGT
TGAGACTTCTGATCGATCTTCAATCGTGATATTAATTGATGATCATGGACTAAAAGGGAG
GGATCTTGATGATTGCCTGAAACACTGGAGAATCGCCGGTAGCAGTATTAACATCTATCT
TGATCCCGTCCCTGTCAACTTTATCGGAATAATCGCCATCATTTATCTTATCATATATAC
GACCCCAATGCTCTGGAAAACTGTCAACTGCACCCATCTCACAGTAAGCCTACACAAATT
AAAGAGAGGGGATTTAATTACTTCAT
>FTRC101144C17-b0FSP_20021228
ATTACTTTCATACCAAAGATAATTAAAATTTCAGCACAACTCACATAACTAAATTATAAA
TTTGGTATTTAAACAATTTTAAAAAATCGCTTAAGCCTTTAAGAACACACTCGAAAACAC
ACATCATAATTCTCACAAACTGTAATCATTTAGCAATTAAGAATCGAGGCACATAATCAT
AGTAAAATATACACATTTTTTTTGTACATACTGATCAAGTGACTTAACTCCAAATTCACA
CTCACTTCAATATATGACCTGAAACTAGACTAATTAAGCAAGGCAACTAATCTAACATGA
GAGAAACAACCATTAAACAAACAATTATCACACACTTGTATTTATTTATAATAATAATAA
TAATAATAATAATAATAATAATAATAATAATAAAATTTCAAACAGTTTAATTACCGACTC
AATTTGTAAACCTTGAATATGCAATTAAAATAAAATTCAGAATTGTTTCATGTCATTCTA
AATCCAAAATGAATTTATGGAAGAAGTAATTCTTATGCAATTAACCTGTTTACATAAATC
CAAATATACAATAATCCAAAAAATGAACTGAAAATACAAATCATACATTCTGTAAAAACA
TGACAATATAAGTGATGTGCTTCTGATGCAAACTAGTGTGCTTGATGTTTCTTTGCTCTT
CTAAAATGTTCATCATTTCATCCAAGCCAATCAAATCTGAAATGTAAAAACCATATATAG
CATAAAAATTAGGAGTATATCCTACGAAGCATTGTTGAAACGAAGTTG
>FTRC101134N07-b0FSP_20021228
CTATTAATTTATTCCCAAACTTTTTTGGGAATGCGACGAGACAGGTAACAAAGGGTTGAA
CCAAGCTCTAGATACAATGTTGAAGTTGTGGATTTTAGATAAAATGAGTAGAGATAATAA
TAATAATAATAATAATAATAATAATAATAATAATAATAATAATAATAATAATAATAATAA
TAATAATAATAATAATAATAATAATAATAATAATAATAATAAATGAGAGATATGGAAATT
AATCCTACGAAATAATCTACGATACGCTAAGATTGAAAATTCGTTGCCAAAGATATTCTA
GAATAAGATAAAGATAATATTTTATTTTCTAATAGCCTTTTGGAGAATATCAAGTTAAGG
TGTGGCTGTGTATATAAGGAGGAAACAACCTCTCTTCATTTCAGGATCCAAGAACTTCTT
GAAAATACCACAAAGTATGAGACTCATTTCTGATTGTATTCCAACAAAAGTTTATCCCCT
TGTAAATATTTAGCCCTGATTTCAATTTTACAATTACCCACATCCTGTTATTACATAATT
AATTACATACTTAAGTGGAAAAATTTACCTGAAAGCTGTGTAAATAATTGAAATGTTTGT
GAGTTTCACAATAGAGGCAAATACGAGCAAGGGCTGTAGCAGTATATTGATTCACTCCTG
CATCATGGGATGTAGTTGATGACATTCTAGTTGAAATGACTTCCTCCAAAATAGGCATAG
CACCATAACCAATGCACGATTCACATAG
>FTRC101373L10-g0RSP_20030127
CTTAAAGTGATGATGATGTGCAGGACAATTTAAAATGATTCATTGATACTATATTGTTTA
GTCAGTGCATGATTGACACAAGCAAAGAATGATGATGATGATGATGATGATGATGATTGA
TGCCTTTGTGATCTCTTTAATTCAACACCAAACAAGAAAGATCTCAAAGGTATTCTTGTA
CCATTTGATGTGTTCTTTTTTGTTGTGTCACTATGAACACTACTAATCCGAACCAAATTT
ATTTTCTATTTCATAGTGATCATGGTGAACCATCTTCACTATTTTCTGTGATTGGTGGTT
GAGCAATTCTCTTGACATTTGGTAAAGCAAAATATTGAATCAAAGAAGAGGCAATACCAC
AACATGGATCTTCAAAGTTCTTTGACTCAAGAGGTAAACTTTATCACTACAAAGTCAAGT
AGGTTTGTCCTTGTTATGCATGAATTTAATAAGTCTTGAATTAAAGAATATAGTATTTGT
TTTGCACTACTTATGGACAAAATTTATGTGGATTTCCTTAAATGTTTTTTGTGTTGTTCT
TCACTTAAAATATTCATAACTACCATGAATTCTTCAAATCCGTCATTTTTCTCAAAGTTT
GTTATAGCCACAAAAACTGTTTTGAAGTTAAGAAACACATGAAAAACACCGAAGAAATGC
ACTTAAATTGTCTTTTACTTATTGCATCTGGCTGCT
>FTRC101216H14-b0FSP_20021213
CGTGAATCCTGATTTGTATTCTTCCTTCCTTTCCTTGTTGCAGAATGACGTCGCGACCGA
AAAGAGATTGGTTGAACCCGAAACCGAAACCGAAAACGAACCCGCTGAAACCGCTACCGG
ATTGGATGCTTCATCGGAAACCGTTAAGAGAAATGTCGAAAGAGTTAGTTTTGAGTCACT
GTTACAAAGGTATAGAGGACCTTATCAACCAAAGTGTAAGCATCTCAATTTTGCGTTTCC
CTTTTCAATTTCAATTATTATTATTATTATTATTATTATTGATTCTTGACAAAACAATGC
AGCCTTACGATGCTGACCCGCCTACACTGGAACCAAAAGTATTCGGCGGTAACCCTGTCT
ATGCCATTCACATAACCGATGAAGTTCGCCCTATTCTCGAAAAACTCTCCCACCTTGCAT
TGGAGTGTTACAATAATAATAAGGAGGTACATACAGTATGAATCAATAAATATTGTTTGT
ATGTTTATTTATTTATTTAGTAATTAATTAATTTATTAACTAATTGTTCCTTCTTAATTA
TTAGGGTGCAAGTTATGAGTTTCATGACCTTGTCAAGTGTACCCGTTGGACTGATCGTCG
CAATCCTTTTGCTGAGTTTCGTCCTCTTGATCCTACGGAGTATTACATTACCTTTCAAGC
AAAAGCAAAAGGAGATAC
>FTRC101114M12-b0FSP_20021228
CATGATACATCCATCGCACAAGATAAATAGAAGAAGACAAGAAATGAAGATACGATTAGC
ATTAACAATAGTCGTTGTTGTGGTTCTGATATGGTGGTGGCTGTTGTTCCTTCAGCTTCG
ACTCCCAACCGCATCGAGATGTTATCATATTCAAATTATTATTATTATTATTATTATTAT
TATTATTGTCCACCATTCGCGACTACCAACAAGCAGCAGCACTCCCTCTCTTCTTCTTTC
TTCCCATACGGGCCATACTACCGACGACAGCAGCAACAGCATTTATTCTCTTGTTGTTCA
CAGTCACCACTTTTCAGACAGATCCTTCCTTGTTCAAGGCTTCACGAAATATCTGTTGCC
GAAGAAGAAGACGCACACGGGAATCAGAGTGAAAACACCAACAACTCCTCCAAGAATAAG
AAGGATAAGGATGATGATGGAGAAGTGGGAATTTCTAAAATACAAGTCCCCAGGCAGAAA
CATATCCCTGTTTCCAAGTCCCAACTTCTTGATGCCATCCTCTCTATCATGCTTGATCAA
GATGTTGCTCCTCACTTTCGCCTTCTTACCTCGTAATTCTAACTTTTACTATATTACTTT
CAATTTCAATTTACACTTTCTTATATTCATCGCAATCAAATGTTATCATCTAATGATTAC
TGGATAGATAGTTGATAAGTTAGCTTATGAGCCGGCAGCATATACCGG
>FTRC101139N04-g0RSP_20021228
CTGGGTTGAGTAACTTTTTTTACGTTGTATTCTTGCTGATTTGTTTTGTTTCATTTGATT
ATGTGTTAACAATTACATGGAATATTTTGCACAGCTTGCTAGAGCTGACTATTTGCAGTT
AAGACAAGAAGCAAGTGAGCTTCAAGAATATTCAAATGCAAAACTTGATAGAGTTACACG
ATATCTTGGTGTTCTTGCTGAGAAAACCCGCAAGTTAGGTAAGAAACTAATTCATATTGA
CTCTTACCACATGCTAGATTAGTAGTGGGTTTTGAAATTTGACATTTTCATATAAATTAT
TTTTATTGATTAGATTACTTACTTTCAGTGACAATATGAGACTTATTCTATAATCTCTGT
CTAATCTGTGTGGCCACAATAAATGTGGTAGGTTTATGTTCAGGATTTAGTTTCTTGAAG
TACATGAATTATTATTATTATTATTATTATTATTATTATTTTTGTACCAAAAAATTTAGG
GTGGAAGATATTTGTATTGTAATTTAATCTGTTGTACATGTGTGTGTGCACGCGTGTAGT
TACTGTACTGTTGGTTTTCTCCTTCTGTCATTAAATTTTGAAATTGTGGCCTACTGTGAC
TTTCAGATCAAGTTGCCCTTGAAACTGAAGCAAGAATATCACCACTGATCAATGAGAAAA
AGAGATTGTTCAATGATTTATTGACATCTAAAGGTAATTGCTTTGTATAAATTTTCCTTT
>FTRC101238D01-g0RSP_20021213
CCAATGGCACAACATTTCCCCTCTCTACATTCTCACCCAATTCCTTTGTCAATGTTGAGA
AGTAAATTATCTTTCTTTCCACCTCCATTTACAACTCATATGATTTTCCTATGCCATTAT
TATTATTATTATTATTATTATTATTATTATTATTATTATTATTATTATTATTTTGTTTTT
ACCGCCAGTATCCGACCCACCGGACCGTTTAATCTGGTTCGGAGGTGGTCAATTATGGCA
TCAAGATGGTTCCAGCCCTTTCCAATTGCAGTTGCGGGGGATCGAAATTTTATTCTTATT
CTTATTCTTATTATTATTATTATTATTATTATTAGATAGAAGTTAATTTAATGAGCAAAA
TTTGACAGGGGTGATCCAGTGGCATTCGGGCCATATTGGGAGAAGGTGAGGGATGAATGT
ACGGTGGAGATCAAAGGAGATGAATGGATGAGTTACTTTGGTGATACAAACAACTTATGT
TGGTATATGGTGCCACAAATGAGGGATGCAATTTTAAGGCTTCACAATGTGGTTGGTAAT
GCTGTCACAAAAGATAAGTTCTTAGTATTAGGGACAGGTTCTTCTCAACTCTATCAAGC
>FTRC101285H23-b0FSP_20021228
TGGCATATACATAAGCACTAATATGATATATGCAAAAAGTTCTTAATTAAGCTGTTTATA
CAAAAAGGGCCTAACTAATAAACAAAGAAAAATCATGAAATCAACAATGAATCTAGAAAA
TAAAAAAATGTTACCTCAAAAGCATGACCATATTTGCGATACAAAGGCCATCCAATGTGC
ACATAAAGATCCTACAAATAAAAACACTATCAATTCAATAAAAAGAACCAAAACAATATC
AACAACAACAACAACAACAAAAAATGAATATTTTTTTAGGGTTTTAATTAGGGTTACCTC
TAAATCGAGGTCCAAGGTTTCAGCAACATGGCGCATAATAGAGTGAACAAGTTTACTCTT
ATTATACCTTTCTTCACAAGCTTGAATATCTTCTTCAGAAACCCTACGTTTACTGAGATC
GATGTAACCTTTTTCCTTATCAACACGAAGAACCATAACCGGTTCAATTCGACCCACCTT
GATAAGACTGCTAACACTACGAATACGACGACGAGAGAGTTCAGAGAACAAAATCATACC
CTCGATGTTGTTGTATTCAAGAAGTGAAACGTAAGCACCCATGTCGGCGATGTTCTTCAC
TTGTATCATCACCGCCATGTCAACTTCTGGGTACCTTGCCTCGTACATGCGACATTCCAA
ATTCGGAGCCATCGTTGATGATAATGATGGGTTTTG
>FTRC101419O03-g0RSP_20021228
CAAGTTGAAATCAAATTAACAAAACTAAAATTCATGGAAAACGGCAAGGGAGTACAAACA
CCATAAACCACAATCTAATAAACAATACTAGAAGCCAACTAACTACAACAACACCAAGTA
ATAAAAAGTTAAAAAATACAGCAACAACAACAACAACAACAACAACAACAACAACAAAAC
TAGCTAAAACTAATCACAACAGAAATATATGATAGTAACTTAGTAATCGAACCAATCATA
AATATTCAAGGAAAGATATCATATCATAGATCTAATGACATAGATAAGTCAAAAATCAAA
TTATAAGATAAACTAATATCTCTATAAATTCAAATATATATTAGTAAAATAGTAACATAA
AAAACCCTAATCAGAATATGATACTGAAATACAAAAAAACAAAAGATAGAAAAACAAGAG
AAGAAGAAAAAAGAGCGACAATAATTCACCAAAACATCACCTTTGATTGAAAAATCCAAA
ACCATCATCTTCTTGTGCATACTACGAAAGACAAAAAAATTGTTAAGAGTAGTAAAAACT
TACAAACGAAAAAGTTCAAACCAAGTAAAGATAATGAAGACGAAGGTAACAGAGGAGATC
GGATATACTTTGAGATCGACGGTGGTTGACTATAACAGCTTTCAGATCCGGTACTGAACT
CGACGAAATAGCTCGGATGTGGTCGAAGATGGATCTTTAGAAAGAACAGACCTTTTGGTG
>FTRC101370F16-g0RSP_20030127
AAATCATTTTTGCTAAAATAAAAAAGTACAATATTATTTTTTTGAGTAGTAAGGGGAGTG
AAGAATAATATTATGTGATGGAGCAAGAAACAAATTGCAGGTCGAATTGGGCATGAAATA
GGGACCGTGGATTAGAAATGGAACGGGAAATGATGAGATGGTTCTAGAAGAATAGGTGTA
GGCCACGAGGCACCATAGAGATTGTGATATAACCCAACCCAACCCTCATCCTCCAAAACC
AAACCAAAATAAAAAAAAAACATTTCTTCATTACTTTGTTATCGATATTATCACTATACT
CTCTATTCTTCATTCACACCCTCATCTCATCTCATCTCTATTTGGTAGTTAGTTGAGTTG
TGTTATCCTCTCTTCTTCAACCAACAGCAGCAGCAGCAGCAGCAGCAGCAGCAACTCACT
CCAAATTAGGGTTTAGGGTTTCATGATGGCTTCCTCCAGTGCCCAAATCCACGGTCTAGG
TTTCTCTTCACTCAAAAAACCCACTTCCACTTCCTCTAATTCCAGAACCCTATTCTTCGG
CCAAAGACTCAATTCAACTCACGCTTCCTTCCCCCGCGTACCATTTCCTAAATTGACTTC
>FTRC101110N05-g0RSP_20021213
TCTAAACCACCAAAGTCAAAATTAACACCAAACATGGCAAGGCACTTGACTACAAAATTT
GAATTGCAATGCAACCATACCATCATCTACTAATTGAAATATCAAAACTTCAAAATTGTG
ACATTTGATTTGCATCATTGAAAAGAGACTAAGAACTTCATAAGCAGATTCAAAAATCAG
CTAATTATTATGGCCTTCTATTCTATCACCACAAAAGAACTTCATCATATTCTTATAAAC
AAAAAGAATGAACTAAAACTATATTATATCTATAAAAAAAAAACTAATATTAGCATCATC
TCAAAAGCTACATAAGCAAAAAACCATACATCATCACTTTCAACAAAATAATCTCAAAGA
GATTCTTCATCATCTTCATCATCCTCATCATCACCATCATCATCATCATCATCATCATCA
TCAAAACACTTTCCTTTCCCTTTCCTCTTCGAAGATTTCCCATTCTCATTTGCATCAAGA
ACCTTGTACATGTCAGCATTAACTTCTCTTAACCACAATCCAGGAAAAACACACTGCAAA
ATTTTAAAATAAAAAATCACAAATCAGAAATTTA
>FTRC101061P10-g0RSP_20021213
CAATAGTGTTTTGTTCAAAGTCTGCTACGCTATGTCGTTGTTATTTGACAATACTGACTG
ACTACTCTGAGGATCATTTCTGTGAAAGTACACAAGACTGATAACTTTTCAGTGGAAGTT
AAAAAAAGACCACGTAGTTAAAAGGAACTTCCTTACCTCAACTCCACTGCTGACATCCTT
TATCATAACCATCTCCAGCATTGAAGTATCATCCTCAATAACTGAAGAATACTCCACATC
GCTAACAACACCGTTCTCAGTCTTATACATAGCTCCATTTTGAGCCAATGCTTCTTCATC
AACAATGCCGTCATCAAAACCATCAACAACATCATCATCATCATCATCATCATCATCATC
ATTATCATCGTCAGATTCATCATTAGAAGACAAAGCAGTGAAATGCACATCTTCTGCACC
CGTTTTATGATTGAATCTGGAGAAGACAACAGTTTAGGTATCATTAGAAAAGGATATGCA
AATCAATGTTAGAAACTTCACATGAATCAGTATGACAGAAGAAGAACAACAGTTGGCACA
TTAATTAATACATGTATACACTAATATAACTATGATATTAAATATACAACATATACTAAT
ATTATCATTTCCCCTAGTGTGCCTTCTCCAAAGGAAGGGATTTTGAAATCTAAATGGTAT
TCTTTGATAAAATTGACATACCAGGTTGAACAATCTTCGTACACTATGCATATTAGAAGT
ATTGGAGTCATTGATTGAAATTAGCACCTTA
>FTRC101160K02-g0RSP_20021213
GTTAACGGCAACAAGCTAAGTTATGGCACAATCCAACCACCGACAACATCATGAAGAAGC
ATTTACTAAAACCAATATCAAAACCACCACCACCACCGCAAATCCTCAACCCACCACCAC
CACCACCACCACCACAACCAAACTCATCTCTCTTACCTCCCACACTCTCTCCCACCCAAC
ATTACAACCACTTCCTCCAATTCCTCAACACCTATCTCACCCCACCACTCACCCCACAAA
CCCTCACTCATTTCCTCAAATCAAAGCTCCACCATCACCCTTCATTCACCCACTACGATT
TCCATCTCTTCACTTGGGCTTCAACTCTCGACACTTTCTCTCACAATCATACTTCCTATC
AATGGATGACACGTACTCTCGCTCTCTCTCATCGTTTCTTCCTCCTCCGTACCCTCCTCA
CTTTCATTTCATCAAACCCTTGTAATTGCTCCCAAGCCATTTTCTCTTGCCCCGAAACCG
AACCCATTTTCAGTTTTGCTATTCATGCTTATTGTAAAGCTTCAAAATTTGATGATGCTC
TTTTTGCATTTAACTCTATGCGTAGGTTAATT
>FTRC101111C15-g0RSP_20021228
GTATATTGTTTAATCCGATTTTAATTTTTTATCACATTTTGATCGAAATATCTCTTATCT
TCTGTTTTGAACTAAAAATTGATTGATTAAGATCAGTTGCAGCTTAGCAAAGAGTCATCT
GCTCAAAATAGAATCTTGATTAACAATGTCCTTAACATTGTATGGGTTAATATCCTTAAT
ATTGAAAATAATCCACATATTGATTAGTGCTACATGCATAATTTTTCATTAGTCCATTTT
ATGCATAAGTGTTTTGGTACTACAACTTGTATCCACAGGTTACTTCTAGCATACATGGCC
AATTTTTATGTAATATAGAAATATGAACATGAAATAAACTGAGATCAAATATGCTACCAA
AAAACAAAAAATATAGAAATTTAAAAGCAGATTATAATTTATTTTCTGCCAAATTTTCCA
AACAAGAATATAGAAATAAAAATAGTTTCTTTCTATGGAAAACCAATGATACTATCAAAT
GGAAACAAAGTAGAAGAAAGAGGAGGAGGAGGAGGAGGAGGAGATTTTGGAGGAAGATTC
TCTTGCACCAAATATTCTTCCACCAACTCTTTGGTAGATTTTGCAGACAAAGGATGAAAA
AATTCACCCAATTCCTTAACAAACCCATTAACCAAAACCAATTTCTCATCTTCACCCATT
TGATTCCATTTGAGTTTAGCTTCTTCTTCATTGAGTTGAAGATACCCACAAAATTCTTTG
AAAAGAATCTTTCTGCTC
>FTRC101054I05-g0RSP_20021213
AAGCATATTAGTGAAATTGCTATTCTTGAAAACTGATAGACTGCAAGAGATAGTGTTATT
GGAACAGCGCCTAATTTGCACCACACAAAAAATGGTTGCTACTATTTCTAATCTTAATGC
TTTTAGCATGAAGTGTAAACTAAAATTAGCATACACCAAAATGATATACCTTTTTTCAGT
ATGTCCAATCACTAAATCGTGTAGAATTTGTTTAAAAGATTCATAGCATTCAATCACAGC
ACATTTCATATATTCATCTGCACAGATGCGCCTCCACAGATCAGAGTCCCTCCCTCGAAA
TTGAGTTGCCATATCCAATGCCACAGGAATCTGTAAAGGTTGACACTGTCATCGTATGAT
CCACTTATAAACCTAATATAAAAATTGAATTCTGCTGACCTTGCTCGCAAGCAAAAATGG
TGGCCACTGAATTATTTTGAGATCAGGACCCAATGTGTAAGGAACCATCAAAAGATCCAT
CTCCCTGAAGTCATGCAAACATAGTTTAATACTAAACAGGTTATGGACAGAGAATCAAAA
CATAGAGGAGGAGGAGGAGGAGGAGGAGGAGGAGGAGGAAGACTTGAAGCTATGATTGAG
AACAAAGGGAAAAAACTGAAGAGATTGTCTTTGAGGTCTTTCCTATCACTTATGAGATCT
TCCTCACGAAAACTGCAAATAATTTCATTCCATAATTGGGCAAATTTGGCAGCTTCACTC
CTTCTGCTTGCAGAACTCTACACAAGCACGGAAACCAAAATGAAGATGAATAAATATTTA
TCTTAATGAACTTAGCAATGAAAATGTG
>FTRC101233P08-b0FSP_20021213
CGATCCAAATTTTGAGATTCAAATGAGGAAATTGATAAACATACCCTACGACGGAGAATT
CCAGCTTCGGCCTTCTGATGAAGGAGGAGGCGACGAATGCCAATGTATCGGGGATCAGCG
TCGGGCGTTAGAGGCTGAAGAAGACAGCAGAATAGTTCTGGATCTGAAGTCTTCTCTTTC
CTGTTATCTTCGTTGTTGTTGTTGTTGTTGTTGTGGTGTTCGTTCTGTTTTGGTTCTTGT
TCGCCGTGGTTCACGGTGGCGGTCACGTGCTCCGCCATGGTAGTGTCTTATGAAGCGCTC
ATCGGAGAGAGGTGGCCGGAACAGAATCTCCGGTGGAGGTTCGAATGACGTGAATTAGAG
AGAGAGCTGGAACTTATATGATCGGTGCAGAAATCGGGGGAAAATTAATTAAATTAATAT
TAATATATACTCGAAAATTGAAAGAAAATATTGGAAATGGGAATCGCGAACTTTTTTTCT
TTCTATTTATTAACTATTAACTAATTAATTAAAAAGAAAATGACACTCGTGAGATGTACT
ACTTTTTAAGAAAGGA
>FTRC101389F11-b0FSP_20021228
GGATATAACAAGTTTTACAATGATAGTTACATATTATATAAAATATTTTTATCAATTGAT
CCATGTTTTTTTTTGTTGAATCTCTGTCAATAGGTTTTTTTTTCTTTCTTTTTTAGAGCA
TTTAATAATAATAATAATAATAATATTATTTTTGAGATTTTAAAAAATCGAATGGAGATG
GTGGGTCCCATGTACGTAGCCATTGATTGAGTGAGTAGTTATTTTGTGATTCAGAAAAAG
AAAAAAAATTCTGATTTGTGTGTGTTTTTGGTTGTGGCTGTGCCCTACCATCTCTGTGTG
GCACTGGCCTTTCCATTTTCATTTCCCACCACGCAGCAGTGACGGAGACGGTTATTCAAA
TTTCCAACCATGACTACCTCCAACGGCCACCACACCGTTACTATCGCCGCCGGTCAAAAT
GACAACAACAACCACAACAACAACGAAGACGACGATAATCTCCCTCCCTCCAATAACAAC
CGCCGTGATGATGACGACAAAGACAACGATCAACAAATCGATCCTGATGATCCTTTCGAC
ATTACTCAAACTAAGAATGCTTCTCATGAGACTCTTCGCCGTTGGAGAGTAATTTTCTAT
TTCTGTTATTATTATGAATTAATGAAATATGATTATGAATCGCATTTTTTGCCTAAATTT
TCATG
>FTRC101451H13-b0FSP_20030127
AAAGCTGAAATCAAACATCAACGGTAATTAATTGCAAAACAAAATCAAAATGCGATTGAT
TATTGAAAGAGAAAGGTTGAAGAAGAACGAACGAGAAGGAGCGTAAGTTCCGGCGGTTTG
GAACCAACGTTCAGCTTGTTGAGCTTGTTCTGGAGTTTCTTGTGAAGTGAAATCGAAGAA
GTTAGGAGCATGAAATTCATAATCAAAATCAATATCATCTTCACCAAACACTTCGTTTTC
TATTTCCATCATCATAACTTCTTGTTTCCACATTCCAACATTGTTTTCCATTTTAGTAGA
ACCTTTCAGCGTTTAATTTCATGTTAACGCTTCAATCAAAAAATAGAAATCGTAATCTAG
TGAACTAAACATGAAATAAAAATAGATTAATTAATTAATTATTAATAATAATAATAATAA
TAATAATTGTCTTGTAGCGCCGGGAAGTGTGAGGGATGAGATGAGTGTGTAACGACTACT
AGTAACGATACAAAATTTGAATTCTAAGGAGGGTTTGACGGATTTACCCTTTTGGATATT
GGCGATGCATTGGGTTTTGTTAAGTCAGGTCAATTGTCACATTCTGTCTGCCCAGTGTGC
ACAACTGCAATTTCGGCGCCTCTGCCATATTTTCTTGATATCTATTAAATTCCAATACTA
ACCCTATTTCTTCATCACTAGTAGTATCACTTGAGCAAGTC
>FTRC101126N10-g0RSP_20021228
CTCTGGAGAAAAGTGCGATTCTGCGTGACCAGTAGCAGGTAAAGTTTCAAAGGGTGGGGT
TTTCTTTTTCTTCTCTTCCCTCCTTTTTCTTTTGAATCCATCTTTTGACTGCCTCATATC
ATGACATGAGGCATAGTCCTTATTAGAGTACAAAATAGTGGTCCATGATCCATCCACCAA
AGTACCATGATTTATTACTAGTTTATTACTCCTATTAACTATTGTTTTGTAGTAAACAAA
ACGGGCACTTGCCTTCTCTTTAATTGTGGTTCAATAGATAAACTAATACTGTAAACACCT
ACTAATAATAATAGTAGTAGTAGTAGTAGTAGTAGTAGTAGTTAGTTGGGATTGGAAAGA
AGAAATTAATCAATGTTAATTAGGTGCAAAGTGAATACAGGGCCAAGAGGAAATTAATCA
CTGTTAAATTAGGTGCAAAGTGATTACAGGGCCATGGGAGAATTAATCACTGTTAAATTA
GGTGCAAGGTGATTACAGGGCCAAGGGGAAATTAATCACTGTTAAATTAAGAATTGGTAT
CAATATTTGTAATTTAATCACTGATAATTAATTAGGTGCATGATGACTGCAAGGCCAAGA
GCCCAAAAGGAAATTAATTTGTCTGCCACTATCACTATATATGGTGGTCATGACTCA
>FTRC101079F14-g0RSP_20021213
CATCCCTAACACCATCATAACCAAATCCATGAATTTGCGGTGAAAAAACCCTAAAAGAAC
GGGGCTAGGAGGAATGACCTTCAATTCGTCGATAGCAGGGTTCCATAGTACAACTTTTCT
ATCTTCAAAAAACATACTCGTCAAACAAAGAATGCCATTGATACTACCAGGACCGACAAT
TATAATTTTTTGACCTAGCTCTTGAGATGGAAGTGATGTATCTAATTTGACCTTATTTTC
AAAGTTGTTACCAGAAACCAGATACAAAGAAATATGCAATCCATATTCACGAGGAACTTC
CACAATATGGCGTAAGATAAGAGATGCAGTGTCATCATCATCATCATCATCATCATGATC
TGAATGATTTCTATGTATGATATGATCTCGGAAGATTTTCATGAAATAAGGGTTTTCAAA
TAACAATGACCATGATTTAGATACACATTTAAATCGGTTCAATGATTTTAGAGACAATTT
TGATAGAATGGAGAATAAAACATCATCAGGTATGTATTTGCTAACCTTTCCTCTATTCGT
CGGAGTCACAGATTTCTCCATCGCCGAAGACGTGTCTGTCTGGTAATTGCAATTTGCAAC
CACCGTGTGTGAAGCAAGCAATGATTAAAAAATTGGATCTTGAAGTGTT
>FTRC101279A10-b0FSP_20021228
CAGTACTAATCACATCAAAACCAAACAAAAAACACTCTCTCTGTTTTCACACAATGCTTC
CTCTGTTCATGTCCCTCTTCCTCCTCCTCCTCCTCCTCCTCCTTCAACCACCAACCATTT
CATCTCTCTCCCAAGAAGGTCTCTACCTACACCAATTCAAACTCTCCGTAGACGATCCAT
CCTCTTCTCTCTCCACCTGGAACAACCGCGACCAAACACCATGCTCTTGGTCCGGCATAA
CCTGCGACGACAAAACAAACACCACCGTAACAAAAATTAACCTCTCAAATTTCAACCTCT
TCGGTCCACTCCCAACCTCAATCCTCTGTCGTTTAACAAATCTCACCACACTAATCCTAA
CAAACAATTCCATCAACCAAACACTCCATCTAGATATTTCTCTTTGCACCTCCCTTACTC
ATTTAGACCTCTCTCAAAATCTACTCACCGGTACACTCCCCCACACTCTATCAAATCTCG
TTAACCTCCGTTATCTTGACTTAACGGCTAACAACTTCTCCGGTTCAATTCCTAACTCCT
TCGGAACATTCCAGAAACTCGAAGTCATTTCTTTAGTTTATAATCTTCTAGAATCTTCTA
TTCCTCCTTCTCTGAGAAACATAACTACTTTGAAAACTCTTAATCTCTC
>FTRC101394O17-b0FSP_20021228
GTGTTTGTTTATTGCTTATCTGTATGGATGAAACTAAATAAGTGGAGAATAAGGGAAGGA
AGCACTGAGAGCAGTGATGCTTGTTGTATGTGGAGGAAAATGGATGTCAGGTTCTCGTGT
CTCTCACTCTCCTTCTCCAATTCCATCCAAATGCTCAAACCAGTCACTGTCTTCTTCTTC
CTCCAACAACTATCGACCCGTTGTTATTCTCCCGGTTAGTTAGTATAATAGTATCTCTTC
TTCTTCTTCTTCTTCTTCTTCTTCTTCTATATAAGAGCAAGCAAATTCATTTTGATTAAG
GATAATGTTGTTTTGAATGAATCAGGGCTTAGGGAACAATTCGGGTGACTACCTGAAGTT
AGAGCAAACGCTGAACGAAAACTACGGCTTGTCCACAGTGGTGGCGAAGGTATCTAGACT
TGATTGGCTCCGAAATGCCTCTGGTTTGATCGATCCTAATTACTGGCGTGGCACTCTTGA
ACCAGCCCCTGTCCTAAATTGGTATTTGGAGAGAGTCAATGATGCTGTTGAAGAGGCAAA
GGAATTTAGGAGGAGGAGGAGATTCGACACTATCACTGATTGGGCATTCAGCAGGAGGAT
GGCTTGCACGGTTGTATATGCAACAATTCGGGGTGTCCCATATATCCTTGTTATTGACTC
TTGGAACCCCTCATCTGTAATTAATATATAACTTCTCCTATTTATTATTATTACTATGAA
TGAA
>FTRC101460M15-b0FSP_20021228
CAAACGATTCTCCCAAAAGGGTATCTGAATCTACCATCAAAGAAGAATCTTCTCAACTCC
AACCTGATAAACCCAAAACCCCGGTCGAAAGAATTGTTTTTCGGTTAAGAAACTTAGGGT
TAGTAGAAGATGATGAACAACAACAACAACAACAAGAACAAGAAGTAGAAGAAGCTAAAG
TGAGTGCATTAACTGGAGATGAAAAATTGAGTGAATTGTTGAAGAGAAAATGGGTTCGTC
CTGATGTTTTATTGGATGATGATGAAGATGAAGAGGAGAAGATAGTGGTTCCATGGAAGA
GAGAGGAAGAAAGAGAAATTGGTGGTGGTGGTGGTGGTGGAATTGAAGAAGAGGGGTTTA
AGAAAAGGACATTAAAGGCTCCATCTTTGGCTGATTTGACACTTGAAGATGAATTGTTGA
GGAGGTTAAGGAGAGAGGGTATGCGTGTTAGAGAGAGGGTTAATGTACCTAAAGCTGGAC
TTACACAAGAGGTTATGGAGAAGATTCATGAGAGGTGGAGGAAAGAGGAGTTAGTTAGGC
TTAAGTTTCATGAGGAACTTGCTAAGAATATGAGGATTGCTCATCAGATTGTTGAGGTCT
CTTTCTTTGCCCTTGCTTTATATGTTGGACTAACACTTCAGATTGAAAGCGTGTTTGTTG
TATTTATCTGACATGTAATAGTGTCTGACACCGATTCTATTTTCTCAAATTATTACTGGT
GTGACATGATAGGGTAGTGTCTATGTCAGTGCTTCATAGCTTACTTTACTTTCCTTTATT
TC
>FTRC101441L17-b0FSP_20030127
CGCGACAGTCTACATAAACTTATAGCGTCTACTTAAACTCGACTTGAAATTCTTGTAGTG
ATGGTAATATAAACGTAATCTACATGTGACTTGAAACTTTTGTAGGTAATATAAAATCAT
TCAAACTAGTATAATTTAAACAAATTTGTCTCCCTGCTTTTAAGCCGTAAATATCATTAT
AACTCTTATCATTAGATCAAATAAAATATGATAAGGTATAATGTACTAAACACGATAGTG
GATAAAAATACACAATAATATAACAACTTATTTAATTATAATAATATAATAAACTGTTAT
TATTATTATTATTATTATTATTATTATTATTATTATTATTATTATGCCATATGTCTTTGC
CACTTGGCTAAATATGGAGAAGCAGGGATAAAATGGGAAATTCCATAGTATTGATCATTA
ATAGATTTATTATATACTAGCGGCCAAACGAGCACGTCCCGTGTCCGTTTGTGTGATTCG
CGTTTTCTATTCTATTGAGTTATATAAATTGTAAATCGTGATTTATTATAAATTTGATTT
TTATTTTAATTAATGTGTGTATCTTTAGTTTTCCTATTTTTTAAGTCCTTCATGTGTGTT
CAACTAATAATCCAAATCATAATTTAATTTATCAAACTTATG
>FTRC101102E22-g0RSP_20021213
TTTCCCTTCTAAATCATCTCAATCCCAATCTCAAACTAAACTCTCTCCTCTCTTCTTTTT
CTTCTTCTTCTTCTTCTTCCTCCACATCATCATCACCACCGCCTCAACTCACAAAACCCC
GATCTCTTCACTCTAGATCTAACCTCAACAAAATATCACAGTACCTCTCTCTCTTACCCT
ATCTATTCATCAATTTTATTTTTAATTATTTATTTAATTTGAATTGAATTTGAATTGAAT
TGAATTTTCAGGTAGTGTATGTATGTATGTATGATTGCATCCAATTTTGGATGTGCAATT
AAGAGTAGGTTGTTTTAGTGGTGAAATGAGGGATGCTATCAAAGTTGATGGACTTTCTAA
GCGCCTGTTGGCGGAGAAGATCCTCGGACCGAAAATCATCCGATGTTTCAGGGAAGAAAG
AAGGTTTACTTTGGTACAAAGATGCAGGACAGCATCTTTTTGGTGATTATTCTATGGCTG
TTGTGCAGGCTAATAACCTGCTTGAAGATCAGAGTCAGATTGAGTCTGGTCCTCTTAGTT
TCCTTGATACTGGTCCTTATGGTACTTTTGTTGGTGTTTATGATGGTCATGGTGGACCCG
AAACTTCTCGTTTCATTTGTGATCACCTCTTTCAACATTTGAAACGTAATTAATAATTCC
TTCCTTTTTTTTTTCTTTTTCAATTTTGTTAATTGTAAATTTATTATCTTCTTCTTC
>FTRC101243F14-b0FSP_20021213
CAGTTTTCCTTTTACTATAAAATTTCAAAAAAGAAATAAAAAATTTCCAAAGATAAAAGG
AAACTTGAAATTTAAAATGCAAAAGCAAACCCTACAAATCGGTAGAAAGAGCGAACGAAA
AGTGAGCGCATAGAAAAAGCAAGAACCGTCCCAAACTGTATAACAAAACCCTCATTTCTT
CTTCTTCTTCTTCTTCTTCTTCTTCATCACTGACTGAAACACTTGACTCAGTTTAGGGTT
CAATCATCAAATGGCGACTCCACAAATCCGTTCCTCCAAAACCGAATCATACACCGACAA
CAAGCGCAAGGATGACGTCCGTCAATCCAACATCATCGCTGCACGTTCCGTCGCCAACGC
CGTCCGCACCAGTCTCGGTCCCAAAGGTATGGACAAAATGATTTCCAATTCTAACAACGA
AGTCATCATCACCAACGATGGCGCAACCATTCTCCACAAGATGCAAGTCCTTCAACCTGC
CGCTAAAATGCTCGTTGAACTTTCCAAATCTCAAGACTCCGCCGCTGGTGATGGTACCAC
CACTGTCGTCGTTATCGCTGGTTCTCTCCTTGAAAAATGTCTCCTCCTCCTCTCCCACGG
TATTCACCCTACCGTAATCTC
>FTRC101133E20-g0RSP_20021228
ACTTGCAATGGAAACATTAAGAAAGAACCTATTTAACCCTAAGGTTAATTTGTTGGCTGC
AATAAAAAGACAAATTTAAGATGATAAGCTGAGAGGTTTAATTCATTTAAAAAGCCGAGT
TGACTTTCTTTTCTTCTTCTTCTTCTTCTTCTTCTTCTTCTTCTTCTTCTTCTTCTTCTT
CTTCTTCTTCTTAGTTTGATGGCTGGAATATCACCTTTTAAGGTGAATACGTGGATATAT
CATATCAGGGTTCGTAGCTCATAGGGACAAAACTGGGTTAACTTTGTTTCTTTCACTAGA
GATGATCTTGTTTGAAACATTCATGAACTAAATGTAGACACTTCAATAACCCATTCTACT
ACGAGATAGTATTCCATAGACACAAGTGCTTGAACACAAAACTTAGACACTCACAAATCA
AAAAAATAAATAGCCACATTAATATTACTTTAATTGTTTTTATTTAATTTTTTTAGTTTA
ATGTGAGTCTGCCCAAGAAATACTTATTTGGGTTTGTACCCATATAAGTATTTCTCTTCT
ACTACATCCAGTTTTTGTTTGTGAGTTGACTA
>FTRC101240N03-b0FSP_20021213
CTGAAGTGTGAGTGAAAATGATTATGAAGTTGGCATTGAAAAGAATGAAGTGAGAATGGA
CCAGTGGTGATTTTTGTTCTCCCTCCTCCCACCCACAAACCCAGAAGAGAATTGGAGTGG
AGATTTGTTCCATTTTGACAGAATAAGATATAGCGAATGCAGCTAAATGATGATAATAAC
TAGAAGGAGGAGGGGCTGAGCACATCTCGAAAAGTAATAAGTAAAGTAAAGAAAGCAAAC
ACAGTACACAGGAAAATGAAAATCAATTACGGAAAATGAAAATAATAATAAATATTAAAG
AAGAAAGAAAGAAAGAAAGAAAGAAAGAAAGAAAGAAACCAGATGATGATTTGCGCCTGT
TGTTGGTAGAACGGTTCCTGCATCATCATAATCAATTATTATTTGTTACAAACAAAAATG
AGAAAGGAAAGGCAATAGAATGGAATGGAATGATGAATACCTCTGATTGGGTGGAGCATA
GCGCTTCGCCGCAGTGGCAGCAGATTCCGGTGGCTGAAAGTTTTCTAACATCTTTCTTTC
TTACTTGCTTAGAGAGAGAGTGAGAGAAGAATCTCAAGATACAACCAACCAACCCCAGGA
GGAGGTCATGAGAAGAAACAAAGAACACATTGCCCTCTTCTTTGTTTGACTGTTTAAATT
TAATATTTAATTAATTAATCATAAC
>FTRC101055D12-g0RSP_20021213
AAAGAGAAGTGGATAAGGGATTAAGGAAAATAATCATCGCAAAACAATACTACAAAAAAT
TTGACTGAGTGAGTGAAGGAAGGAAGGAGCAGATCGATCCATCCATCCATCCATCCATCC
GTAACTAACTGCGATGGCCGATCTTCCTGAATCGAAGAATGAAGAATTACAAGATGAAGA
AAGTTTCGCATATGCTATTCAGCTAAGCAACTCTGTTGCGTTTTCCATGGCACTTCAATC
CGCAACTGAACTCGGCGTTTTTGAAATCTTGCAAAAAGCCGGTACAGATGTTAAACTCTC
CGCCGACGATATCGCTTCCCGTCTTTCCTGCACCAATCCAGATGCCCCTAAAATGTTAGA
TCGTATTCTCGCTCTTCTCGCCTCTCACTCCGTCATCAACTGTTCTGTACTCCCCGATCA
ACAAAACCTTGGATCCTTTCACAGATTCTACACTATGGCTCCTGTTGCCAAATTCTTTGC
TCCTAATTCCGATGGCGTTTCTTTAGGACCCTTGATTGCATTGCATCATGATAAGATCTT
CTTAGATAGCTGGTTAGTACTTAGTACTTACTTAGTTTACCAATGATTCCTCACAACACA
AAATTGGTTGATTGTCTGTCATTCATAATAATAATAATATTCTATTCATTCTTACTTANG
TCCCAGCTTAAAGATGCAATTCGTGAAAGGGGTGTTCCATTCA
>FTRC101146O16-b0FSP_20021228
CCGATTGCCTTGGCCACCCACGGTAGTCTCACTCACGCAACGCAACCTCTTCCTCTTGTG
TATCCCTTTGTTTGGTGAGTCACTAAATCACCTCTCCTCGTGCAATTGCATCCCTAACAT
ACTTCTCTAACTCATCAAGTGGATATGATATCTTATCTGGCGAGAGTTAAACGGAAGTCA
AGCAAGCACATATCTTACCTAAATATTTAATTTATAGTTAATAGTATGAAATATATTACC
TATATTCTTCTCATTCACATAGGGATCATCAGGAACTACGATAATGACCCCGGGAAGTTC
TGGAATTTGAAAAAGAAAGAAACCCTTATTTGTATGAAAGACAAACAAAATTCAAAAGAA
AAATTTGCATTTCAATTATACGCATACATACATACATACATACATACATACATACATACA
TACATACATACATACATACCTTCAACTCTTTCAGAAAGCTCATCGGGTACAAGTGTCCCA
AATGAATATGTTTCCTCACTTAATATATCTGATGAATATACCATCATCCTCGCTTCATCT
TCACTGCCACAAATAAACCATTCAGAGATGTTGTTATAACAAGTGACTGAGTGAAGACTA
TATATCATTTAATTAATTATAACTGCAATTACCTTCCGACAATCTTGGCCAGTTTTTTGA
CATAATAATCGGTGATTTCATCCTTGGTGGGTTCTTCACCTCT
>FTRC101101P15-g0RSP_20021213
CCTTGGTAGCAATCAATTTTAAAAACAAAATAAGTAAAAATTATTTTAAATAAGTATATT
ATAAGTATATAGACACATTTGGAGTGACCAGCACAACACACACACACACACTCCCTCTTC
TAGTCACCTTCTTCTCTTTTTCCTTTCTGTCACTCTCAGTCAAATAAAACCTTTTCTTAT
CCAAATACAATATTATATATCAAAATCTAGAACTTGCCACCTTGGGAGACCAAACCACAC
GTGTCACATACAGAGTTTCTAAAAAGATCATTTTTTGCCAACCCAAAAAAAAAAAAAAAA
CTATGTCCCACATTCAATTCCTTAACCTTCGTACATACCGTGGGAATTCACTTAGCTGTC
TTCTTCTCATTGACAGAACACAATACAACACAACACCCTCCTACCTTCTTCACCATGTCA
CTTTCCTTCATCACACTTGCCATAACCTCACTTCTTTTTTTCACTCTTTATATATACCTT
CTTTCAATCAACACTTTCCCTCTCAATATCACACTTACCCAACACAATAACAACAACTAC
CAAGTACTAATTAACA
>FTRC101571G19-b0FSP_20030715
AGTTGTTAATTTATAATTTCATTCTGGATCAAAAAAAATAAATTATAATTTCATTTTGAA
TTGCAAAAGTTATTATTACTGAAAGTTATATTAGTAAAAATATAATTTTCTCTTCTATTT
GAAAAAGGAAAGAATAATATTTTGCTAAAAATGATATGTCCACCTTTAAACGCTTCCATA
TATATTTAGGGGAGTCTTAAATTAGACGGAGAGTAGTATAATGCGAAAACAAAAATTAAG
GGTTTATTGAATTTAATAATAATTCAATAATTGGTCTAGTCTCTCTCTCTCTGGGTTGAG
ACTGTCTGAGAGTGAGACAGACAGACACACACACACACACACGAGCAGTGGTTGTTAATG
TTATTCTGAAAATCTAAAGTTGCAATTTGTTTGTCTCTCTGAAACAACAACAACAAACAT
TACTATTATTATGGGAAATGTTAACGGGAATCCTTCCGAACAACATCGAGAAGAAGAAGA
AGAAGCTATTGCCGCCACTGTTTCTTTGAATGGAGGAGATGAAATCATCATCGATAACAA
TAACTCCATGATGATGATGATGATGACTCACTCTCCCCCCACAAGCCCTAGAGCTACTAC
TCATTCTCCACTCATCTTCACTCCTCAAGTATCTTTTTCTTCCAATTATTATTNATANNT
ATTATCCCAGTTGTTGATTTTATTGCGCACACACACACACACTCACTCACTCACA
>FTRC101617N23-b0FSP_20030715
AGGATATTTATATTTTGTTTTGGTTATATTAAGTTATTAACTGCACTCTTAAAACTTGAT
ATAGGGTAGAAAAGGTTGTGCACGTCAGTGTTGTCAAATAGCGGCTATAGCGCTTATAGC
GTAGTGAAATTTGAACAAATCTTTATCGTTCCGCGATACAGTATTCAGTACAAAGTGTTG
TCAAATAGTATATAGAAGCACTGTAGCATCATAGCATAACAGTATTCAAACAAACTGTTA
TTTTGAGCAATCCATGATTTACAACACTGTGCAGTGCGCATAAAGATATTATCAGATGTT
TAAACAAATATATAATTGAAGTTCTTTTGGATTTGCTAAGGAGATGCCTTATTTATTTCT
CATTTCTTTTAGGATGTTGTAATCATATAATAGCTGTTTCAGCTTTGTGATAGAAACTGG
TACCAATTGAATTAAACACTGAATTCTTATTGAACTACTCTCAAACAGAGACAGGACATA
CACAAACACACACACACACACACACACACACACACACACACACAGAGTTGTAGAACACAA
GAACAAGGCTGCGGTTCTACACCAAGTATCGAGAGCTTGGTTCTCTCCCACCCAACTAAC
CACTCAATAATTCCTTGATGACCAACTATGCCTTGCCCTTTGCC
>FTRC101092K21-b0FSP_20021213
CACGCATCGAAGAAGTGCTCAGAATCATTTCCAACAGGAAGTTGAATTGAAGTTCGGAGC
AAGGGAGGGAAAGAGAGAGAGAGAGAGATAGATCTGGAAGTATAAGATGGACAGAGGAAA
GATCGAAGAAGTGATCGAGAAGCAAGTACTGACGGTGGCACAAGCCGTCGAGGACAAAAT
CGATGAAGAGATCGCCGCACTCGAACGCCTCGACGATGATGATCTTGAAGCTCTTAGGGA
ACGCAGGTTACAACAAATGAAGAAAATGGCGGAAAAACGTAGCCGTTGGATCTCCCTCGG
ACATGGCGCATACACCGAGATTCCTTCCGAGAAAGACTTCTTCTCCGTCGTCAAGGCCAG
TGAACGTGTCGTCTGTCATTTCTTCCGCGAAAATTGGCCCTGCAAGGTACACACAAATCT
CATTCATATTCTTTTTCACTGTAGAATTTCACAGTTCAATTAAATGCAAATTGTGATGCA
TTCAGTTTGCTTAACTTGACGATAATGTAAATCGAATGTTTATGTATATGTTAACGCCGA
CTCTATTGAATTTGAGAAGAAGATACACTAGCAGTGTAAAATAGTTTTACACCGACATCC
AATGAGCATCTTTATATTCTGCTGAATAACTGAAATATTTTGAAATTAGTTGTTGCGAGT
TTAAATTTAAATGTAGGAGCCTTTTGAAAAATCATCTTGGTTGTGCATATTGGACCCTTC
ATTCTATCAATGACACTATGATAAACAATGCGATGATATTTCGTTTAGAATTATCGCTTT
>FTRC101131O19-b0FSP_20021228
GTGTCTTTACATTGTCTGTCCCCTTATCTACCCCTTTAAATACTTGGCCACAGTTATCCT
GAAATTCGGTTGCAATTCCAACAGCTGCAACACGGTCTTCGAAACTCATAGGAAGATCTG
CACTGCAGAGGGGTGTCTAATTAGAAATAAGAGAGATGATCAAATTTTGATAACTAGTGT
CAGTTTTTTTCAACCATTCAATCATTTTTTATGAGTTAATACAAATATGACAACTTTGAA
AGTTTTTCAATCGGGTTTTCTTACCATGTCAGATGCCAAATTGTAAATGCTAAAAGTAAA
AAATGGCAGTGAATTAGCTGTTGTTACAGAGAGAGAGAGAGAGAGAGAGAGATGACAAAT
ATGGAAGAAATGGGAGCAAGAAATGGAGACAGAGGAAAAGTGAAAGAATTTTCATCACTT
GAGGACAGTTTCAGTGTAGTATTTTAATAATAATAATGGCTTCATGACATTTCTAATGAA
CTCTGAATAGCATACTTGCCTAATTGCCACCCCAGATCTAGGACCACTCTTGTAAAGGGA
GGAAAATAAACAAAGAATCCTGAAGGGGTAAAATTGTGGATTACAGCAGTACCTCAAATT
AATTGCAATGCGATCTAGCAGATGTTCACGAACAGAACCCTCATCAGGGTTATAGGTAGC
GATCAGAAGGGGCCTGCAGGGGTGCCTAAAGCTGATTCCCTCTCTTTCAACAATATTTAC
TCCATCAGTCAATACATTCAGGAGCAAATTACTG
>FTRC101452F23-g0RSP_20030127
GTTACTTAATTGAGGATTAGATTCATACTAATGAGGAGGGAGAAAGAGAAGTAACGATAT
TTTCCTCCATATATATATATATATATTTGTGGTTTGGTGACAGAGAGACGGAGAATCAGA
GGAAAGGAAATGGAATGGTTGTTTGTGGTGTGAGGTGATAATTTTGACTCGCGAGTTGAA
ATTCTTAGAAGAAGAACCCTAATTAATTTCATCTCAAATTCATTCAAACGAGACTCTGTC
TCTCCATCTCTTACTTACCCCAAGTCTCAGGCCATGCGACCCTGCTCCTCCACCATATCC
CTCTCCAAAGAGGACACTTTTTTCAATTCTATTTCCATTGATTTCACTAACCATGCCTTC
TTCCGATCCCCATTCCGCCGCCACTAATATCAATCCTAAGTGTCTCCTTTTCAATGCTGC
CTCCGGTGCATCTGCCGGTATTCATTCATTCCTTTTCACCTGCTTCATTTGTTTTCTTTG
TTAATTAATTCATTCATTCATTCATTCATTTCTGTTTAATTTTATTCAGGAGTTATTGCT
GCTACGTTTGTGTGTCCTTTAGATGTTATCAAAACTAGGTTTCAGGTTCATGGTGTGCCT
CAGCTTGCTAATGGATCTGTTAAAGGTATATATAAACAAATTAATTAAGCACTTGTAGCA
TAAGTACTTATCATATAAGTGATTATGTATAATCTATTTCTATAACAAAAGATATAATGA
AGCA
>FTRC101389L22-b0FSP_20021228
CAACAAAGAATCGCAAGTACATAATACACTCGAGAGTGAAGAAGGTAAAAACCAGTTTAC
CTGAACCTGTTGGCCCCATTAAAAGGATATTACTTTTCTCAAGTTCAACTTCTTCATCAT
CATCATTAACAACATCAGCTTTAACATCATTACTTAAATCTCCTGCAGGCCTAACATTCC
AAATAGTAAGAACATAAAAAAGACAATCACTTCACATTAGCAACAAACAACAAGAAAAGG
TGTGTATACTATACATGTGCATCAAAGTAAAGAAAAGATAATAACATGCTGAAGTAATAT
ACCAACCACGTGGACTTTTCATGAGATATTCTCTTATAGTGATTATAAACTGCCACAGAA
AGCACCTACAAATACAATTTTGAGATAGTATCATCAACAATCAATCACATAAAATCATTG
AGGAAAAAAAGTCAACCACACACACACACACACACACCTTCTTAGCCCTCTCCTGTCCAA
TTACAAATTTATCAAGCCCTTTACAAATTTCCTTTGGAGTAGGAAAACTACCTCCCAAAT
TAGACCCACCCCAACACCCCTCTTTCGAATTCCCCGAATCGCCACCGCCGGAGCTAGCAG
CACCACCGCCTCCACCACCACCACCACCACCAGAAACATCAAAACCAGAATTCCCAGGAC
GAACAACAATTCCACCACCAGACCAAACTTCAGGAGGATCCCCAAAGGAAGAAACAAGAA
CCCTATAAGCTGTTC
>FTRC101068L23-b0FSP_20021213
ATATTTTTTATCTATGTCAGCAAATCTCTCTTTGATATTTTTGAACGCTCAATTTAATTT
TAAAACTCTCTAACATAGGGCCAAGCTAGAGAATTGAATTAGACTCTCTCTCTCTCTCTT
TCTATTGCTTTCCTTTAAAACTCTATTTATGTTCTTGCGGACCACGTCATTTTAAAAATC
TCAAAACTCTATTTCTGTAGAGGGTTAGATTGATCTTTGGAAGATGAAGCTCCCATCATC
TCGATGCATCACTGGTGAAAAGTGGTTTGAAGACGAAATTGTTGGAACAAAGTGGGTCTC
ACATAAACCTCTGAGTAGTATTTAATTTTGATGATAACAAAGTGTTAAAATTGCAATTGG
GATTACTAATGATTGTTCTAGTGTTCAGAATTATAAGTTAAAATTCATTTAAAAGCACTA
CAGACAAAAACAGAGAAGCCCAGTTAAGAAGCTCTGAAAGTCTATCGCAAATCATCAGAA
GCTTAAAATTCAAGCTCCGAAGGTAGTAGTTCTGAAGACTTAAGCAAGACTCTGAGAGGT
CTCAGAAGCTGAAGATCATCAGAAGCTACAACATCAAAAGCTGAAGCAAAAGGAATATAC
GTCACTCAAGAACTGACAAGACCAGAACAAATGATTGGAGAATTATCTTCTTAAGGTCTC
TCTC
>FTRC101078B08-g0RSP_20021213
CTCTTCAATTTTATTACCTCAAAAAAAAAAAAAAAAACACTCAAAACTATCATCATTACA
CAACACAAACACACCCTCTCTCTCTCTCTCTCTCTCTCTCTCATATTCATCACTCATTTG
ATCGCCGGAGAAACACATCTCCGATCAATCAACCGATCATTGACCACTCACTGAGCACGT
TGAAGCATCATCCAATTCCCTCAGATCCAACGTCGTTTAAGCTGTGATGCGAAAATCGTG
GCAGAAGAAGAACCATTCACCGATAACAAACACTCTACGACGTCGTAGCTTTCGTTTTCC
ATAATCACTTTCGAATTCGTTAATTTAGGGTTAGGGTTC
>FTRC101230H18-b0FSP_20021213
CAGTCACTTCTTCAATCAATTGCATCTCTAAATTTTCACAAATTATATCAATTCAATCTT
TGAATTACTTTTCAATAAATTATTCATAAACTTATTTGATACTATAATTTTTTAAATTAA
AAAAAAATATTTTACTATTTTGATAAATACTGTACTAAACAAAATTTATCTATGATTTAA
ATTGCGGGAAAACCAAATCCGTGTGCCATCATGTCAGCACACAACAGCAGAAAAGAAAGG
AAAGGGCGTGTCTTTGTCTTTTCATTTTGAAATAACCAAATTTAATTACCTCGTAATACC
AACCCTCTCTCTCTCTCTCTCTCTCTCTCTCTCTCTCTCTCACACACACACTACAGACAG
AGAGACAAAGTGGCTATGGCAGCACCTCAGCAGCAGTAATACAATAAAGTCTCATATCAT
CTCTCTCTCACAGTAAGTAAATGCACAATCTTCCCATGGCATTTTCCACACCCACTTCTC
CAGCTCATCTTTTCTTCTGCAACTTCAAAGGTACTACCTTTTTTTCTTCACACCTTCTTC
TGTGTAATGTAATCTAATGTCTATACTAAAATCTTTCACTTTCCTCCATTGTCTCATGTG
GGTATCTTTATTTACTCATTCTTGTTGCTAAAGCATCTATCTTTTTTATTTTTGTCTTAG
GATTTGATTGTGTTTCTTTCATTATTCAA
>FTRC101132D04-g0RSP_20021228
GTCCCATTAGTTAATATTATTTTGATCATTTTCTCTTTAATTTTTGTTTGCTTATGTGTG
TATACCTAACACATCAAATTTGTAATTTAACCAAGTAGTATTTTCCAATAACTTGATACG
CAGTATTTATGAATTGTTTATTTATAAGAAAATAAAATAAAAATTTATCTATTTATTTAT
TGAAAAAATTAGTCACCCCACATGGTCTCCACCTCATTGCCGTCTGAGACTCTTATATTC
AGCAATCAGCACCACGCACTCATTTATTCTCATTTCTCTCTATCTCTCACCTTTTCTCTT
TATCTATTCATTCCCTTACCCCGAGTCAGAGTCACTCACTCGTTTCGTACGGATTCCGAT
TCTCACCGAGTCCGTTCTTTTTCCAGAATCATCGTTCTAACCAACGATGTCTTCTCCCTC
TTCCGCTGCCGTCTCCGGCGAATTCATGCTCTTCGGAGTTAGAGTCGTCGTTGATTCCAT
GAGGAAGAGTGTCAGTATGAACAATCTCTCACAGTACGAACAACCTCAAGACAACAACAA
CAACAACAACAACAACAATATCAGCATCAAGGATGATAACAACAAAGACGTTCTCGCCGC
CGGTTATGCTTCCGCCGATGACGCCGTTCCGAATAACTCCGGCAGAAACCGCGATCGCGA
GCGTAAACGAGGTTAGTTCAATTTCTCCGATCAGTTAACGGTTTTCTGTTTTCATTT
>FTRC101262N17-g0RSP_20021228
CCTCTTTACTTGTGATTCCCTACTACATTCTCTTCCATAAACATTTCCACTCTAATATCA
AAAAACTCCCACCAATGACACAAACAACAACAACAACAACAACCTCGTCAGAAACAACCT
CAAACTCCTCAACCTCTTCAACATCTTCACCACCTTCACATTCAACCCAAAAACAAAGCC
CAACAAAGGCCCAAAAGCCCAAAGACACCAAACACCCAACCTACCATGGTGTTAGAAAAC
GCAATTGGGGTAAATGGGTTTCAGAAATTCGTGAACCAAGAAAAAAATCAAGAATTTGGT
TAGGAACATTCTCAACACCAGAAATGGCAGCAAGAGCACATGATGTAGCAGCTTTAACAA
TCAAAGGAAAAACCGCAATTCTTAATTTTCCTCATTTATCAAACATGCTTCCTAGACCTG
CCACGTCATCACCACGTGACATTCAAGCTGCAGCTACAGCAGCAGCTGCTATGGTTGACT
TTGATGATGACCACAACACTGTCTTGCACGTGACAGAACAACAATGTTGTTGTGATGATG
AATCTGAGGAACAAGAACTTAGTCAGATTGTTGAACTTCCTAAAATTAATGA
>FTRC101199L11-g0RSP_20021228
CATCACTTAGAAATGATACAAGTGTACATATTTGGTGAACCCATTCCATATCACACTGTC
ATTTATTAACTATCATTTTTTTTTAACAGAGAAGCAAGAAACAGACACATTAGATAAACT
CAAACAATTAAATAGAAACACAAAAACAAAAAGTACTATATATATTGTACCCAACACCAC
CCAAATAACATAAACATTTACACACATTACATACTCACTCCTTTCTTCCTCACGTTGTAG
TATTAACACACACACAACCTTCAACCACTCACGTACTACACACACACACACAAAAAAAAA
AAAATCTCTCTCTCTCTCTCCTCTCTCAACAAAAATGTCATTACCAGAAACGGCGTCGTT
ATGGTGGAATAGTCCTCAACAACAGCAACAGAAAACGCAACGAGAAGAAGAAGGTGAAAT
AGAAGACGACGTCGTTTTAGAGACAATAACAAAACAGAAAACAACAACAACAACAACAAC
AGAAGAAGAAGAGAAAGAAGCGATGTTTGAGAAACCGTTAACACCAAGCGACGTAGGAAA
ATTGAACCGACTCGTTATACCAAAACAACACGCTGAAAGATATTTCCCACTCGACTC
>FTRC101403H12-g1RSP_20021228
GTTTCTAATACTTCTACAGCTGTCCATGGTCTTTTATGTCTGTCATCTGAAATCCTCTCA
ATTGAGTCGACCCACAACTCAAACAACCAGATCGAACTCCCAATTGATCAGTTCCCGTTG
ACTGTAGTCCAAGATCGGATTTTGATCCCAAAACAACAACAACAACAACAACAACAACAA
CACTATGAGCGTAATCGACCTTCTAACTCGAGTTGATTCCATTTGCAAAAAGTACGACAA
ATACGACATCGAAAAGCACAAGGATGCCAATGTCTCCGGCGACGATGCTTTCGTCAGACT
CTACTCTTCTGTCAACTCCGACATCGAATCCCTAATTCAGGTAAACACAAATTTGTGCCC
TAATTTCTGAATTATTTGAATTTGGGTTAACGGAGTCAATTTTTTTTAAAATTTTTATTT
TATTGCAGAAAGCAGAAACAGCTTCCAAGGATAGAGGGAAGGCATCTGCTGTAGCGATCA
ATGCCGAGATTCGTCGCACTAAGGCTCGGTTGTTGGAGGAAGTTCCCAAGTTGCAGAGGT
TGGCTGTCAAAAAGGTTGTCCTTTTGTTTTTGTTTTATCATCAAATTGTTGTCTTTTTTA
GACTGGAATGAAGAATAGATAGATCTACCAAATTGTTAATAAT
>FTRC101076B06-b0FSP_20021213
CAATCACGAGTTTGTATGGCAATTGTTAAAATTTTCTTCTCACCACTTTCTCTTTTCTTA
TATTCTCTCAGCTGCGATCAGAAGGGCTGAAACTATTTGATGCCAAAACTGATCCCAACC
CAGATTAAACCGGTGAAAATCAAAATATTCTCTCTCATCTTTTTCTCACTTCTCTATTTC
TCTGCACAACCAAAAGCAACTTTAATGAAAAAAGAGTTGCAGTGTGGTACAGTAGGAAAA
AACCCAAATTTGGGTACACCATTTTTGGGGTGAAAAGTAGATTCTTATTCTTCTCCGTAT
CGTATCAACTTGTCATCACTGTTTGATCGCGTATTTCATTTCAAATTCGTACCCTAAAAA
ACCCACACACTCTCTCTTCACCATTACCTTAAGTCCTTAACAATAATAATAATAATAATA
ATGTACTCTTCTACTATTATTCCTCAGCAGCACGTTTCTCTTCATTTTCACTTCTCTACC
ATTTCCCCAAATTCAAAGGTATCTTTCAACTCTTTCTCATTCTTCAATCACTGCGCATTT
CCTCACATCTTCACTTTTTATTCCTTTGCAGATTTTTGCTTCGCGAAATTTCAAGATTCG
CGCTGTATCCACTGCGGATAATCAAGCTTCAACTTACATTCCTGCTGCTCCCATTTTCCT
CCCCGAAGGACCTTGGAAGCAGGTCATTTTCTAATTCCATACTTTCTTTGAATTTTTTAC
CAAATTGATTTCACCTCTAAAACTTACGATTTACATTGTC
>FTRC101495M16-g0RSP_20030715
TGAGATTTGATTTGCTTTAACATCACTCCCAAAGGGATTTCATTTTCTTCAGTGTCCTTC
GAAGCTTCATCCTCAGCTAATTGGGATCGAACCTGATGTAAAAGAAGCATACACACATGG
TTTTAAAAAATTTAAAAGCAAATTAAGTTGTCAAGTAACGTTTCAGTTGCATAAGACATA
CCATTTCTAGCTCAAGAGATTCAAAGTGAGTCAAGGCGGTATCGTCCACAACCCAGCTTT
TCACTTCACTTACCTGCCAGATGAAATCGGTAGCATTAATTAAAGTCATCAGAGATCTTA
TAGATATAAAAAAATAAATAATAATAATAATAATAATAATAATAATAATAATAATAATGT
TCAGCTTATTTCAAGAATACATCAACCGAGAGAAGACTAGTCTAACATAGGAGTGTTCAG
TTTTGGTTTACTCAAAGTTATTAAAAAAGTAAAAGCAGGAGAAAATTGTAATCTCAATTC
TTGTATTTGATTGAATGAACGGAATGAACTGAATAGTTCAGTTTTCAGGTTTTATAGTTG
TTCTTATCCTACATCTAGATTGGGTTAAACCTATCACAGTGTAACTGCCAGTGCCAGCTG
GCAGACCCCTCTCACTAACTGGTGCCAGCTTGGCAGCAGGAAACAAACAGTGAATGCTTG
CTG
>FTRC101283F14-g0RSP_20030127
GAACATAAAAAATATCTTTTTAACCCCTTTAAAAAAAATGGAACTATACACTAATTATTA
GGTGATAGCTTAAGAACCATAAATTAATGCTTTATTAAAAAAATAAAATACAGTATCGTG
GTAGCATTACTTGATCAAATTCAATGGTATTAGGTAGAGAGGTGGCTATAGTTAACAGTG
AAGAGGTGTGAACAGAAACCAGACACAACAACAACAACAACAACAACATACACTTTACCC
CCTTATGCTCTTGTCGTATGATTTTTCATTTCAGTGCTTTAAACTTTATCCAATAATACA
ACACAACACTAACTCATTCTTCTCTTTCCTTTCATCTTCATCCCACAGAGAAGCCATGGA
TAGGCTTCTATCTTCCTCTTCTCTCAACACTTTTCTCCCTCCAACTACTCGTTTCAATTC
CGCAAGATTCAATTTTTTACCCTCAAATCGTTCTTCCTTCAAGTGGGTCACATCAATTTC
TCGTAACCATGAAAACCCATCTCCATTTTTGTCTTCAACTTCTCTTTTCTTCGCTAAACC
AATGATGCCACTTTCTCAAGTCACCAATTCTAATAACCCCATAATTGAATCTCAAAACCT
CAATCACATCAATGCC
>FTRC101065D03-b0FSP_20021213
GGACTAAAAGAAAATACAAATAGATCTAATATGATAGAAAATTGTGAAAAATATAAATAG
ATCAAACACCAACATTGATCTACAAACATATGTATAAACTACTAAAAAAAACTAGCAAGA
TCTTATCCATTTCTTTCTTTTTTGTCTCTAATTTTGTTGGTGCATGTATAACAGAAGAGG
AGAAGAAGAAGAAGAAGAAGAAGAAACCACACTAGATTTGGAAACAAAAAAAAACACAGT
AGAAAGCTTACTGACCAAATCAAACAAGACAATGAAGAAAACGCAAAAACAAAGGCAAAC
AAGTTTTCCGGCGTGGTTGCTTCAATTTCCGGTGTGGTGGTCACTGACAAATGCATTCCG
ATCTTTGTTTTACTTTTGTGAGTTTTGTAGAGAACATAGAGGTGAGTCATATTATGGTGA
TGATTTTTCAAGTGAGTCTATGTTGGACGAGATCTAACATAGAGTGTGGTGGTTGGAATA
TTTAAAAATATGTTGGATCTAAATATAAATTTGGGAAATAGAAAGTTAGAAGATGAAGAT
GTGAAGGTAGTAGAAGCAGACTTATGGTGGTTGTGAATGAAGATGTGGCGGCTAGGGTTT
GTCTATGGAAGAGAACTTCTCAAAATCCTGTTCTTTG
>FTRC101376N02-b0FSP_20030602
ATATATTAATACGAAATTGATATATGGATTAAGATATATAGAGAAAACGTACACGTAATT
GGTATACAATAATTTAATTAAAGTCTGCTGATTTATAATTTCATAGAAATTCAATTACAA
ACGATAATGTAGATCTACCACATCAAACAAATTACATAATCATACATAATAATTGATTAG
AGGTTTAATATATATAATAATAATAAAGTACATGCATCTTTTACACTAAACAAACCACAT
GACCATACATAATAATAATAATAATAATAATAATTAAATAACTAATTAGAGGAATATAGA
TCAAGGATCTCGTTCCAAGTAAACAATCTCTCCAGCACCAGCTCCTTGTACTCCAAGTCT
TATATTGTCTCCAACTGAGAGCCTTCTTGCTGCAACTATGTTACCCCACTGACCACCAAG
TTTAAAACATCTAACGGGCGTTGCAACGGGAGTCAAAGTACAAAACCATGCATTTCCAGA
GTCATCGACCAATTTGACCGAGTTGGTTGTTTGGTGGAAGACATGCTCCCCAAACCCTTC
GTAGGGCAACACCTAACAAATTTCAAACATGCAAATCAAATCAAACATATAATAGAAAGT
GAATTTTAGTTACAATGTTAATAGTATTAACTGTGCACTTACTAAAAATCCAGAAGAAAC
ATCAAAATGGCTTAGCACTTTATCATGGAGTATATGAAAATAAGATGGATCATGTGAATA
TGC
>FTRC101113L24-b0FSP_20021228
GTTTGTTTAATTTTGGTGGGTCATGTCAAGTGTGTCTAAAGATGAAAACTTGGCACTTTC
TTCTGAGGATTCTTCTAGCCCAGATGAGTCTGAACTTGAATTGGGTCTTGGGTTAAGCCT
TTCTCATCCTACAAAATCACACCAGTATCATCATCATCATCATCATCATCATAATCAGAA
TGGTTCTTCTTATGCTAGAATTTTCACTGCTAAGGATTTTTCTTCTTCACCTTCTTCTGT
TGGAATTGGAACCAAAAGACCTGCTGATTCTCTTGATGCTACCAACCGTCCCAGGTTTAT
TAATTACCATCTTTATTTTCTGTTTTCTTGCTTTGTTTATTTTGTTTTTCTAGGTTATTA
TGTTACATGATCAATTTTATGATTTCATCTTCTTCAATTTTTTTATATAGTGTTGTATAA
TTTTTTTATCCCAAATTTAGTTGTTTTTTGTTTGTTAATTTATGGAATTATGGTTCAGAT
GGTGTTGCATAATTCAATAGGCTAGAATAGGTTTGGAAAGTTCAAATAGTAAACAAGTTA
AGGGTTTTAGTTAATACTCCTATATAGAAACCAAATTGTTTTTACATGAT
>FTRC101100G14-g2RSP_20021213
CACAACACAACACAACACTGTTCCTTCCTTCTAAAATTGCTGAATCTGAAACATACCCAT
TTTCCATTTCCTTGATCTGCACCACTTTCACTCTTCTACTCTTCAGATTCTTCACTTTTC
AAGCCATGAATTTAACAATGTGAGCTCAACTTTTCACCTTTTTTGCAATGGTGGCTGCCA
TTTCTCAAAACCCATTAACAACAACAACAACAACCTCTTCTTCAAGGTCTTCCGACAACA
ACAACAACAATGGTGTCTTACCCAGAAAAAAAGGTAGACAAATTTCTTCAAGGTATATGT
CACCTTCACCTTCAACTTCAACAACAACAACAACAACAACTTCATCTTCAACAACAACAA
CTACTACTACTACAACATCTTCATCTTCTTCTTCTAGAAGATTCGCTTCACCTCTTTTGT
CTCGTTCAACTAATTCATCATCAACAACACCACTTGTTGCTCCTAAACGTTCTCAGTCGG
TGGACCGTCGGAGACCGAGACCAACAACCCC
>FTRC101134M02-b0FSP_20021228
ATCTCACTGAAAAAAAACATGATCTCTTCCGTATCTCTTCCTTCTGTATCTCTCTACGCC
GCTAACTTCTCCGGCAACACCGTAACACCACCACCGTGCCGTGTCAGATCTAAACCTTTT
GTAATCTCCGCTAGCGCTACAGCCACCGCTGAACCTCGTTCTACATGGACTCAACAACAA
CAACAACAACAACAACAACAGAGAACTTCTTATTTGAACATGAACACGAACTCGATCTGT
TCTCCTTCATCGCTTTACGGGATCTTAGGTATATCAGCAGGTGCATCTGTTCAAGAGATT
AAATCTGCTTACCGAAGACTTGCGAGAGTTTGTCATCCTGATGTGGCGGCGATTGACCGG
AAAAATTCTTCCGCTGATGATTTTATGAAGATTCATTCTGCTTATTCTACTCTCTCCGAT
CCTGAAAAACGTGCTAATTATGATCGGAGTCTTTTCCGACGACAACAACGGCCGTTGTCC
ACGATGATGTCTTCTGGCTACTCGAGCCGGAAATGGGAAACGGATCAGTGTTGGTAGTGA
GTTGAGTTGACTCGTCCGAGTTGATTCGTTCGAGTTAACTTTGAGACTTAAGTAATTATA
TATAACAGATTAGGAAGGTGCAGTTTATTGAAGCGCCATGAACATGACTTAGAGTGTAAT
CATAACTAATTACTAATTAAGAATAGTAACTAAGTACAGTAGTAATTAGTTTTTTCGCT
>FTRC101265K11-b0FSP_20021228
CATATTAACCCAAAAAAAGAAAAGTTTATAATTACAGAAAGAATGAAACAATAGTTTGAA
CTAGGGTTGGATATCACCAGACACCTCATCACGAGGCTTTGAGTTTGCGGCGGACGAGTG
ACGCTGAGGCGACTGAGACCTATGCCTGCTCCTTCCATTACGGTGTTGCTCCGGCGACCT
CTCATGCTTCGACCTCGACAACCTGCCGTTCCTTCCACCACCATCATCATCATCATCATC
ATCATTATCCACTCTCTTTCTCTCCTTCCTGTCAACTGTTTCCCTTTCAGAATCCCTCCC
TCTGCTACCGCTATGGCTCCTGTCGTGCTCGCGTTTGGATTCGCGTTCGGATTGAATTCT
CTTCAACCGTTTGGTTCGTGGAGAAGGAGAGCGAGAGCGATGAGAAGGAAGAGGAGCGTC
CGGTGATGAACCAGAACGTGATCGAACCGCTGAGCGAGTAGAAGATTGTTGCTTCTCACG
TGACGGAGGAGATATGCTGCGGTTGCTCCGGTGACGGCGAGAGGACGGAGAATGACGACC
CATGGTTGTGAGAGTGTTCTGCCTGTACAGAATCGAGAATTCTAAGTGACACTCTCAAGT
TCTAACTAAGTGACCCCAACTTTGGCTTGGGGCACAAACAACT
>FTRC101458E23-b0FSP_20021228
TATTAAAAAAAGAAAAACCAATTTCACACAACACAACAAAATAGTATTCTGAGTGAGACC
AAAATTACAATTAAACTTATTCTTAAAAATTAAAACTAATTGATTGTCAAAAAAAAAATA
AAAATTAAAACTAATTTGTGCCAAAAAATAAATAAAAATAAAACTAATTTCGAGATGGTT
TGTGCCATGGGCCAGCAATGAGTGTAGACACTAGATTACCCTTCTCTTGGCCATCTATAC
CGAAGGAAAGGAGTACCCTTAATTTCGGTTCTTCCTCTTTTTTTCTTGGCTTCAAACGAG
AATCAGAAGCCGCAAAACAAAAAAAGCACTTATTTAAAGTCCAAAAAATAAAGGCAAACA
AAACCTTTGTTGTTAGTGTCACTAAAAACTCACACTTTCACTCTCCGGTTTTCGTCCAAC
ACGATAGTATGGGATTGAAGGGTGCTCCCGCCGCCGCCGCCGCCGCCGCCACTTTATCGT
CATCTGACGACGTCGTTCTCAAGTCTCCGAACGACAGTCGTCTTTACCGTCTCATTCATT
TGGAAAATGGGCTTCAAGCTTTGCTTGTTCACGATCCTGAGATTTATCCCGAAGGTCCTC
CCAAAACTGATGCAATGGATGAAGATGAAGAAGAAGAAGAAGAAGATGATGATGAAGAGG
ATGAAGAAGATGGAATGGATGAAGATGATGATGAGGAGGATGAGGATGAAGAAGAGGGAA
GTGATGATGAATTAGAAAGAAGAGAAGGAGGCAAGGGTGCGGCAAATC
>FTRC101605J05-g0RSP_20030715
ACCGTTCATTGAACTAGATACCGATAGTAAAAGCAAAAACAAAAAATACATCTATTTTTC
AATGAATTTAAAAATTAATTTTGTTTTCACTTATATCGCATCAAACCAACAACCCCGAAC
CAGATTAAACTGGTAGCGAAAATCAAAAAAAAAAAAAAACCAACAACCCTATAAGCACTC
TTTGTATTTTTCTCTATAAATACACGCTTTTATTCTCTCTTCCATTATTCATTATTCATT
CTTCATTCTCTAAACCCACACACACAACAAAAACGAGTGTTTGAATATTTCAACCACCGT
TTCAACATTCTCAACGCCGCCGCCGCCGCCGCCGCGTTCACCGTCGCAACCAATCTTTGT
ATGGCAGTATCTTTTCTGACACATGAGTTATCTGAACTCTGTCTCGGTAAGCCGCCGTTG
AAGTCTATTTCAACATCGGCTACCGTCGTTGAGGCAATTGAAGTCCTCCGTAGCTCCGAC
GAAAGTTTCGTCAGTGTTTGGAACTGTGACCACTCTGAATTTGGTCGTTGTGAATGTGTT
GGAAAAATTTGTATGGTTGATGTTATTGTTTTTCTTTGCAAAGAGGAAAATCTTTTGTGT
CCTTCTTCTGCTCTTAAGGCTTCCATTGCTAATGTTTTGCCTAAGGTTAATGGTCTTGTT
GTGCATCTAGA
>FTRC101250B16-b0FSP_20021213
CGCCCAATTCATTTTATTTTCACTCTCTCTTCTCTCTTCTGTCTTCTCTCTTCTCACACA
ACACAACACAACACAACACAACCAACGTTCTCCCGTTCCAGATCTTCAAAATGCAGACTA
CTGCTTTCACTCTCTCCCCTTCTCTCCCTCTCCGTCACAACAACCTCAACCGTTTCAACC
GTTCTCTTAATCTCCGTCTCTCCGCCAAATCAAACGACGCCGTTAATCCAAATGGCGCTT
CTTCTTCTTCTTCTTCTTCCTCATTCACTCGTCAATCATGGTCTCTTTCTCCTTCCTCTT
CTTTCAAATTCAGACCTCAACCTCTCCTTTCTTCCTCCGATCTTTCTCCTCCTAAAGCCA
CTTCCGAAAGCGCCGGTGAATCCGCCGCCGATTCTAGTTCCTTACTCAAAACTCTTCAAC
TTGGTTCCTTGTTCGGTTTATGGTACCTCTTTAACATCTACTTCAATATCTACAACAAAC
AGGTACTTGTTCATTCTTGAGATCTATATTTCTTAACGTCAATTTTTATAATAGTATTTT
TACTTATTTTTATTTTTTCAATTTATGATGCTTATTTCTGTTATGATAAATTGTATTCGG
AAATGTTGAACTTGAATGTGGATTTTGAACTTGAT
>FTRC101513O20-g0RSP_20030602
CCACTTTCTTCCCATCCCCCCACTCTTACTTAACAAACCCCCTTCCTCTCTTCTCCCTTT
TCTCAAACCACACACTTCTTCTTCTTCTTCTTCTTCTTTTTCAATTTCAGCCATTCCTCC
TTCTTCTTCTTCTTCTTCATTCACATTTCTTGCTGATGTCATCAACACTATCACAACTGA
AACAGATGGTCCCATCCAAATTCCAGATTCTTCCCCTCCTTCTCTTTTCGACACCACCGA
CGACCCTTCTTTCATTCAAATCGCTTCCAGTGTTCTCCTCACCGGTGCCATCTCCATCCT
CCTCTTCCGCTCCTTCCGCCGCCGAGCTAAACGTCTTAAAGAAACGGTGAATTCCCTTTT
TCCATCACTATTTTTCTTTCTAATCAACTTATTAGTTTTCAATTTCGTTAATATGATATG
CTAATTGCCACAATTCACGTCCTCTTACATTTCAATGTTTCTCTAAATTTTGTTAAACTT
ATGATCTCTTAGTTTAAAGGGCACACACCGTCGGTGTAAATTAATTTTACACTGACAACT
AATAAGAATGGTTCATATTAAGAAAGTGAAGTTAAGTGGGGGTGACGTGGCAGAAAACAA
GATTATATTGGTTGATAGTGTAAAATTTAGGATTTAATTTGTGTACACCGACAGTGTAAA
ACACTTTTACACATACATCCAATGAAATATCTACATGTAG
>FTRC101486N21-g0RSP_20021228
TAAGATAATAGAAATAAAATCGAAAAATAAATAATAAACTTGATAGAAGTAAAATTGAAA
AAAGAAATTTGTGAAGTATTGGCTCTCGTCTGATATTCCGAAATCCCAACCAACGTGTCC
AGTCTCGACTCCAGTAGGTATAGCCTCCGATTGATTCTGACACAAACACAACATCTCAAT
CTCACGCTACAAATGACTTCTTCTTCTTCTTCTTCTTCTTCTTCTTCTTCAGAACAACAA
CAAGAAGAAGCCGATCAACTCCAACAACAAATTCAACTACTAACATCAACTGATGATGAC
TATGGTGGCGTTATTGTTGAAATGGATCAACCTACTATGGATTCTACAACCTTCTTATCT
ATTCTCAGACCTTCTATTTCAAATTGGAAACACCAGGTAGTTATTACTAGCTAGTACTCC
CTCTCTGATTCTTTAGTTGAGTCAGAGTTATTGAATCAGGTAACATTGTCTTGTATTGTA
GGGCAAGAAGGGCGTTTGGATTAAATTACCTATTCATCTCGTCAATCTTGTCGAAACTTT
AATTAAGGTCAATTTAATATTGCTTAATCTTGAGAATTTAACCGATGTCCCATTGTGTTT
CATCTTAATCAAACGAAAGCATTTAATTTCTATG
>FTRC101460I01-g0RSP_20021228
CGAAGTTTTTTCGAGGTGAAAAAGAGTTTTTAAGGGGTGGGGAAAGAATTCATCTTCTTC
ACTAGACTAAGCCCATTAGTAGATTTTTTTAGCCCATTAAATCCTTACAAAAATATAAAG
TAATATCATTATCTCTCTCTCTCTCCCTTTGTTTCTTTCTCAGCGAAGAAGAAGAAGAAG
AAGAAGAAGAAAAAGATGTCTCTATTCTTAAAAACATTGCCTTTGATGGTCCTTCGACTC
AAGCCATCATCATTTTTCTTCCTCTGTAGAACCGTTTCTTCTGTTTCCAACACTATTCCA
AGCTCAATTTCCAGAACCAGAACACTTTCTTCTGTTTCTGCTTCAATACAAGAAACATTC
AATTCCGATGCTAAACCACCTATCAATGAATCCCTTCAATGGGTCACAAGGACTCATTAT
TGTGGTCAATTGTCTTCAAATGATGTTGGTAAAAGGGTTCGTATTTGTGGCTGGGTTGCA
CTTCATAGAGTCCATGGTGGACTCACTTTTCTTAATCTTAGAGACCATACTGGAATTGTT
CAGGTACCTACTACATTGCATATACTTTGTTATTTAATCTTAAAAGATTCAATTTTTAAT
CCTGCATTGAGTACTTTAACTTTACTATAGGTGTTGTTTATAATTGATAATGTTGCATTG
TTGTGAATTCTAATTATGTTTTAAATTCAGGTTACAACCCTTCCAGATGATTTTCCAGTT
GCACATTCTGCTATCAATGATGTCAGACTCGAGTATGTGGTTGCCATTGA
>FTRC101577O23-b0FSP_20030715
AGTTTTGTCAAGTACAGGTGTTTTTTCACAGCCTTTCCTTTTCCTGTAGCAACTTGAAGA
GGATGTGAGGCATCAGAAGAAGGGTATTGCTGAAGAGAGAAAGGAGGAGGAACAGCACTA
GCTTTTGCCATAAATTCTGCAGTAACTCCATCACCACTGGCACTGTGGGTGGAGAAAACA
TCATGGAGAGAAAAAGGTTGACGATATGGATTATCAGGACGGGTTATGTCACCACCGGCA
ATGATGTTTTTCCATAAATTGTCAATGGTGGTGGTGGTGTTGGTTGGTTGTTGTTGTTGT
TGTTGTTGTTGTTGTTGTTCTGGTTCTTGTTGTTGTTCTTTGGCAGTAGCATCCATTGCA
GCAGGGTCAGGTTGTTGCTCTTGTTCTTCGGCAGTAGCATCCATTGCAGCAGGGTCAAGT
TGTTGTTCTTGTTCTTCGGCGGTAGCATCCCCTGCAGCAGGGTCAAGTTGTTGTTCTTGT
TCTTTAGCATCCATTGCAGCAGGGTCAATGTGCTTGAGAATGGTGGTGGTGCTTTTTGGA
GGTTGATGATTAGAATGAGAGAGA
>FTRC101113J12-b0FSP_20021228
CACCTATTTTTTCTTTTTGTCTTTCTACTATTCCTCTCTTTGTTTTTTTTTAATTTAATA
ACTTTATCAGATACAATTATTATGCATAAAACTATAGCAACACATAGTAGACAGTTCAAT
TGACACCATCCCTTATCTTAGATTTTATATCAACAATATAGAAATAGTGGACGGTTTAAT
AATAATAATAATAATAATATATTTTTGTGTTAATCTGTTGGTTTTCAAGGGAAAGGGAAT
CTTATAATCCAGAGTTTGGCCGGATCAGATAAGTAAAATCTGACAAAAAATTATAAGGAA
TTCAAGTTTTCCCGGACACAATTCATTATTTGGTGAAACATATTAATCACTTGAGCTTAA
TCAATTGGTTAATAATAATATGAATTACATGTGGACATGTATGTTGTAGGGGTTTAGGTG
GGTATCAAGTGAACAAGCAGGAGGATGGTGGAATTTCCTGAAGACCAAGGTCCCTGACAT
AGCAGATGCTGGTGTTGACTATGTTTGGCTTCCTCCTCCCTCTAATTCTCATGATGATGG
TCCTCAAGGTAATTAATTAACTAACCACACTACAACTTCTCATTAATGAATTATATAGGG
GTTTAATTTGTGACAAATACCTTGGCCTACCTTACTCGGTTAAGTTAATGAGAACTTTGA
CAAGG
>FTRC101065L21-g0RSP_20021213
GCAGTACATTTTAATCTTTACATAAATTTTAATCTTAGATTAGGATGTATCTTTTTGACG
TTATATATAATGATAATTAAATTTTTATGTGTTTCTTATGTATAATTTAAATGGAGAATG
ATTTTTTAATTGTTTTGTATTGTTTTATTAGGGTATATTTTTAATATTTAAACAGGGCCT
CCAAATAATCAGAGATGGTCCTAACACCAATGATCATTTTGCAATTGTAGCTAATAATAA
TAATAATAATAATAATAATAATAGGCAACAAATTAAAGAGAACTGGGTTTTTACTTTTAT
ATATATATATATATATATATATATATATATATATATATATATATATATATCATTTTGCCT
TGTTAAAAAAAATAAAATATTAAAGAGGACTGTAGCCCTAGTTCAACTTATATATTACAC
GTGAA
>FTRC101540M14-b0FSP_20030602
CTGCCTCAGATAAAGCATAACATATCTGTCATTGTGGTAGAACCTTCCCTCTTCCTAATC
ATGTTAAGCTTTTGTATATTCCTCTTTTGGTGTCTGTGTATCTAATCTAAACATAATGAA
AATAATAATACTATTACTAACACACTTGCATATTATTATTATTATTATTATTAGGAAATA
GTAAATCAAATCACTAAATAACAATCCTCCAATTCCACTTCACTCATATCATAATAAATT
TCATGAAAATATGTTAATGATACTCAATTTTCTGAGCTCAAAACACAAATTACAGTATAA
AACATATTAACCAGAATCAAATTATTCACTTAGTTTAGCTGCTTTATTACTCTTGCCAGC
AGCTGATAAGAATTCATCAATACCTCTAACAGAAGAGCCTTTAAATCCATCTTCATTTTC
ATCTCTCAAAGCATTCTTAATCATATCCTTAATCTTACTAGCATTATCTCTAATCTTCAC
ACCACTCTCACTCATAACTAACTCAATTTTCTCAACAATATCTTCATACTTAACCTCACA
ACTCTTCCCTCTAGCAACCTCAACACAAACACCAATCTCTTCTTCCAAAAACTTACAATT
AAAAAACTGTTCAGCTGCCATAGGCCAACCAAGAATCGGTACACCATGACTCAACGATTC
CAACACCGAGTTCCAACCACAATGACTCAAAAATGCT
>FTRC101554O09-g0RSP_20030602
CAACAAATAATGGGACTAGTTGCTCATTTAAAGCCATGAAAATTTTACAATCAAACCAAA
CTGTGCAATTGCCTTCCAATTTTGTTTTCAATCTTCCATACTTGAAGACACGTCTTGACC
AGATAGATTCCTCCTCAGAACAATACAAGCTCGATCTCATGAGGCCAAATGTGTTTTCAA
GGAGTTTTGATTTGTAACCATGCATCATATTATTATTATTATTATTATTTATTTGTAAAC
TACCCTTTAGAAGTCACAATCAATATTGGATTTTGGTGCCCTTACTTTTTTAGTTTCAAT
ATATTGATTAGTAGAAACTTGTGCTATATTTTTGAAAATAAATAAAAAACTTGTCAAGAG
AACTCTTATATCATTGATCTAATTTCTAATGAACGAGAGTAGTTTTGATTATGAATATCC
GCAATAAGCAGAGTTCAAAATTGAGTAACTGAACATTTGAACTTGATCCTTAAATAAATT
ACTCACAAGTTGACCTGTTTATGTCACCAAATTTTCCATAGTAGCAAAAGTTGTTGCCAA
TTATTAATACTATAATTATAATTATATAGTTTTGAACGAGAATCATTAAAAAAAGGTAAT
ACTTAAAACAT
>FTRC101203L24-g0RSP_20021213
ATCTTTTGTTTCTATTTTTAAACCATTCATTACTATTATTTCTATTATTATTACCATTAT
TATCATTTCTATTATATTTGTTATTATTGTTATTAGTCTAAAAAATAAAAAAAATAATAA
AAGAAAGAAGATCAAGAGTAGGCACGTTGTCACTCCCTTTCCCCACCTTTCTCTCAACTT
CTTTTCATTATTACTATTATTATTATTATTATTATTATTATTATTATTATTTATAAAATA
AAAATAGAAAGATTGATAACAAGTGCTGCAACAGCAACACGTCTCTTCCTCCTCACCTTC
CTTTCTTTTATTTCTTTTGTTTGTTATTATTATTATTAATTAAAACAAGAAAATAAAAAT
AAAAGAAATAGAAAAAAAAAACAGAACAGCAGCCATGCCTCCTCTCTTTCCCATTCCAAT
TTTCAAACAAAAAACAGTATCTTGGGGGATTCTGTCAGTCAGAAGATATTACAAGCAAAT
TTTTCAATGCATCCAACCATTTTTTCTTCTGAGTTCAAGGCTATGACATAGCCTTTCGGT
GCAT
>FTRC101643F14-g0RSP_20030715
AACTAAAAAAACAGTCAACTTTTTCATATCTTGTTACCAAAACAAAACCAATATTCATGG
CGTTCAAGATCAAGAACCCACATTCTTTCTTCATGTCAACAACAATCATCATCTTCATCA
TCATCATCATCATCATCTTCGACAAACCTCAAACCATTACAGCATCAACATTCATCACCC
AACAACAACAATCAATTGCAAATAGTAATACATTGGGTCATTGGGTTCAGCTTCAAAAAT
CCATAGGCATCTCAGCCATGCACATGCAAGTAATGAAAGACAACAAAGTCGTCATCTTCG
ACCGAACCGATTTTGGCCCATCAAACATCTCCTTATCAAACAACCGTTGCCGTTACAATC
CACATGACATGGCACTCAAACTTGACTGCACTGCGCACTCAATTCTCTACGACATTTCAA
CAAACACCTTACGTCCATTAACTCTTCAAACCGATGCATGGTGTTCTTCTGGCTCTGTTT
CTCACACCGGAACCCTAATTCAAACCGGTGGATTCAACGACGGTTATAACAAACTCAGAA
CATTCACTCCATGCCCGAAAAGCAACAACTGTGATTGGGAAGAAACTNCTCAGAATCTAT
CTGCAAGTCGTTGGTATGCTT
>FTRC101201D23-b0FSP_20021213
CAACACATCAAAACAACTCACACCATTTAACCACAATAATCATTCATATTATTCATTCTT
CATTATTCATCTCTCTCACAACACAACACAACCAAAAAACCAAAACATTGTTCTTGTTCT
TCATCAATTACATTGTTTTGTTCTTCTTTGAAAGAACCAAAACATTAAAAGATAGATAGC
CATGGATTGCGGCATCTATGGCATCGTAACAAAACTCCGCACGTTGTTATTCATGTTCGT
GTTTCTTTCTTCTTTCAATTTCAACTTCACACACTCTCTTTCATCATCATCATCATCATC
ATCATCTTCAACAGTTCAAATCAACTCAAATTCAATCTTAGTCGCTTTACTTGACTCACA
TTACACAGAATTAGCAGAACTCGTTGAAAAAGCTATGTTGTTACAAACTTTAGAAGACAC
TGTTGGTAAAAACAACATCACCATTTTCGCACCAAAAAACGAAGCTCTAGAAAGAGATCT
TGACCCCAATTTCAAGATTTTTCTTCTTGAACCGAGGAATCTTAAATCTCTTCAGACTCT
GTTAATGTCGCATATCATTCCAACACGGATTAATGGATCCGGGTTAGAATTCGGGTTGAC
CCGACATAAAACACTTTCTAAGGTTCATCAACTGAGTATTCAAGCGAATGGAACATCTCA
ACAATGGACTGTTAACGGTGCTA
>FTRC101210I10-g0RSP_20021228
ATCCCTTCATCTCTTCCTCAATTTTTTCCCTCTCTTTTTGGTCCCGTGCCCTTGCCAAGC
GAGTACACCACACAATCCTCAACTTATTCTGCAGTAAAAACTTAACAAGACTAAACTTAT
CGTATTCAAGATGCAACAAGAGCTTGTTCTCTACTTCTCTATCATCAGGCTCAGCCAAAA
TCTTCAACACCTCTTCAGCAAGCTTATGACATTTATGTGGATCAATTTGTTGTTCAAAAG
CCAAAGAGATTTTTCTTTGAAGCCAATATGCATCAATATCATGCACATTCAAATTCATCT
CAAACACTTCATCTACTTCCTCTTTTTCTTCATCATTCATTCCACCACCTATTTGCATTG
CGCCACTATCTTCACCAATGTCATCCTCTTCTTCTTCCTCCTCCTCCACCACATGAACAT
CACTCCTTACATCCTCCTCCTCCTCCTCCTCCTTGTTATCCTCAAATTCCACAGCAACAC
CGACATCATCTTCGAAAGAATCAAAACCACAATCAACATCTCCAACCTCCTGGAAATCAG
TTATAAGTTTACCTATCAAAACAAGCTGATTGAATACCTGATCAGGGATATCGTTAAGAA
CCTTCTCAATATCCTTCCTCTTGTTAAGAAGAGTATCGTTTTTCAAAACAGCAAGAATCT
CATCAGCAG
>FTRC101370L08-g0RSP_20030127
GTTGATAGTTGACCATTGGATTATAAATATAAAACAATATTTAAATTTAAAAGAAATGGA
GAAAAGTTGATTGATAGTTAAAATGTGAAAATTGAGAAAAATTGAGGAAAAACAAATTGA
GATGATCCATTCTCATGTTCACCCACTTATCATGTCGTAATACAGTATTTAATAACATTA
AAAAATTTGTCAAAAAAGTTTAAAAATTAAATTAAATTAAATTAAATTAACGAATATCGA
AAGGGACAAACGAATTCTGGCGGCAAAAGGTAAGCTTCCGCTATCAAGCTTTCTACTGAA
TTTGCCGGCCTTACCTAAAATATTAGCATCTTGTCTTCTTCTTCTTCTTCTTCTCATCAA
ACTGAAATGAATCCCTTCTTCTTCTTCTGTGACGTTCCCAATTCTATAATCTATCATGGA
TTTATCATCTCTCATCTTCATCTTCTCACTCCTCATCTCTTCCTCCAAACCAACCCTATC
TTCCACCACCCTCGGTGTTGACGCTATCTCTCGCACTCTTCAAATCCAACACCGAGAAAG
ATCACCGCCGTCTGTCCAAGAAGCTGCTGCTCGCTCCCTCCTCTCCCGCTTGCTCCCTTC
TCATTCCTCTTCCTTCCATTTCCGGATCCTCTCCAAGGCATTTCAATTTCATCTTCCTTT
CTATTTCTACACTGACCTAATTCTTGTAGTTTTCA
>FTRC101103E01-g0RSP_20021213
TAAATAAATCATTCTAGTGTAACATTTATATCTAACTTCCTACTAGTGTCATTAATTAGC
GCACTAGTGAGAATAGGCTTATTTAAAAGAGAAAAATATATCTGCAAGTGTAAAATAATT
TTACACAGTCAACCTATATCAACCATGTTTTTCGCCGCGTCACCCCACTACACCCCACCT
TCTTAATATGATATGGCAAAATGATGATTTTTTATTGGCTAATCGTGTCAAATTATTTTA
CACCCTCAGTGCATCTCCATTAAACTCTATTTAAAAACGATAGGTTAAGACTTAAGACAA
ACCAAAAAATAATACTATATGCATGTCATATCACCTTTTCTCATTTGTCATTTGTATATA
CAGAGTAGTTAATAATCCATGATTATTATAATTAATTGGTAATTAATTAGTAATATTTAT
TTAGGGACTGATTAATACTTGGTCTGGGAGAAGTGTGTGTATGAATGAATCACATTCGGA
TCAGAAACAAAATCTTCTTCTTCTTCTTCTTCTTCTTCCATCTCCCATGTTCATAATCTC
ACAAGCACAGTTATTACATTCAAAACAACAACAACGGACTGAGTAAACCAACCAAACACA
GATAACAACAACAACAAAGTGTTGTGTTGTTTGTTTCTGCGATTCATTTTGTGGATAAAA
TTCACCCTGGTTAATTTCTCGTCATTCCTATTTTCTCTTCTCAACAACGAGAAGAAGAAG
AAGAAGGTACTCCTCATTCCTTTGATCTCATCTCAC
>FTRC101548C20-g0RSP_20030602
GTATTTTTCTTAATACTGCCTCCCACATTATGTTTTTCTTCAAGATAGATGGATAGATAG
ATAGTTTATTTTTCTTATACATTGATTGATTATCTTATCTTCTTTATTATTTGTTGTTAC
TGTTGTTTCTCATTTGATTTGATGCTTCTTTTTGGCTTGGCTTGTAGGGAGGAGATCCTT
CTCAACAACGTAATTTTACGTTCGAGGTAATCTGTCGTCGCTCTCACCCTTTTTAACAAT
CTCATAACACTTTTTTTGTAACTTGCCCTCTACCATTTTTAAGCTAACAAGCCTTCAATA
CCCTTATCACAACTTTATATTTTGTATGCTCCAAGACATTTACTAACCACTTTGAGTTTT
CATGGTGATGAATTGATGATGATGATGATGATGATAGGTAGCAACATCTTCCTTAGCCAG
CACATCAAGGTTTGCATGGGGAAGCAAATCCGTGGTTCAGAATGCACCCAGTAACGAGAT
AGCTTCAAACCCTCCTATTACTTTGCAGCTTTTTGAATTTGGTATGTTTTTAGCTACTGT
AGAAGCCTTGATGGTGCTATTGCTAATAACAGCCGAACATTTTTTGTTGGAACGCAGAAA
AATACTTCCTTTTTAGCATAAGCACCAGGCTTCATCTCAATGATCATAATGTTATACCAT
G
>FTRC101252B16-b0FSP_20021228
ATCTAACATAAAAATTTCAGTATTTTTTTGTCAATTGAACTATGATTTATGAACCATTTT
CTTGTCTTCTTAATGCCAATATAATAATACTAATAATTAATATTTCGCCTTAAAAATATA
TTTTATTTGTGCCTTTTTTATTCCCAAAATTCAATATATTTTTTGAAGAAGTTAAATTAG
TCTATCCAAAATTTAATATTTATTAATTAAAGTATTGATTCAAGTGATTAACGTGATTCT
TAGGATGACTCGTTTGAAAAAACTCGTGTTTGAATCTTTTAGTAAGATTTTAGCATATAA
AAGTTAGAGGACAAATAAAAAATATATTTTATTATTATTATTATTATTATTTTTCTCATT
GAATTTTCCACACACAATCGTAGAGAACCTTTTAAATGACAAAAGAATTTAATATTATTG
CATTTTCAAAGTTAAATTCGAACAGATAACCTTAGATTAAGCTAGAAGTGGAAGATATCT
CTTATCGTCTCATTCATTCGCTTCACTTAATTATTCTACTAACTATAATTAATAAAGCAA
ATGCTAATGAGTGCCATGGGGCATTCTTTAAACCCTTAAATAGCAAGTTTTTATAGATTT
TTATTGGAATTTGTAAAGTCAAGGCATTAGAAATTGTAGTATACAATTTTTTTAATAAAA
TATTTCTTTAAATGAAATGCTTAAAC
>FTRC101242O09-g0RSP_20021213
TGGGGCTGGTATAGCACTATATATACGATGAATAGTATTAGTATATGCCGGCATGCCGCC
ATCTCCTCTGCTTCGATCGGAACTGGAACAACTCGCCGGAAATATTCTTCTTTCTCTCCC
TCTCTGAATCCCTACGTTATCCACCATGTTCATTGTAAAATTTATTGTTTATTATTATTA
TTATTATTATTATTATTATTATTATTATTATTATTATTATTGGGTGATCAAATGGTGATG
TTTGTTTGTAATTTGTATACAGGAACTTGATTGTCCTGCCAGTGTCAGAAAACAACTGGC
AAACCTGTTTTCTCAAGCTCTTAAAGTAACTCTGCCTACTCAACCTGATGTTGTTGTGCC
TTTGATTGATCCATGCATTCCAAAGAATGGTCTCAAACATGCTGATTATCAATGGTAGTA
ACTTCTTTCCATATATACGTTTCGATTAACTTATTTGAGTTTATATTAATGACATAAGCA
TTCGTGACTGAGACTAAGTGTGAGAGGTTATATACATTCCTGACATAAGCACTTGTGAGA
CTATCTGAGAGAGGTTATGAAAACTGTGATTGACTTATTTGAGTTTATATATACATTACT
GGCATATGTACTTGTGAGACTATTTGAGAGAGGCTATGGAAACAACTTATGACGTCGATA
AGCTCTCTGAATAGCCTATGATTTCG
>FTRC101105M16-g0RSP_20021213
AAAAAAAAAGACATTAGCAAACCGGTGGGCCCATTAAGATTGGCCCTATCTATCTATCCA
ACAACCAACCACTCTTTTTGATTCTCTCCTCCTTTCTTCTTCTTCTTCTTCTTCTTCTTC
TTCTTCACTCGCACAACATTTCACTCTTCTCTTCTCTTCTCCACTCACTCCAATGGGCGC
AACCAGTGACCCAACCCAAGACACTTCCGACGAACAACAAAAACGCTCCGAGATCTACAC
CTACGAAGCACCATGGCACATCTACGCTATGAACTGGAGCGTCCGTCGTGACAAAAAATA
CCGTTTAGCCATCGCTTCTCTCTTAGAACAATACCCTAACCGCGTCGAAATCGTTCAACT
>FTRC101258F20-b0FSP_20021228
CAAACCAATTGTTTGAAGAAAAAAAAACCCTCAAACCAAAATCAATTTAAGATCTAAATT
CAAATAAAATCCAGAAACAATTGTCTACTATGATGAAATTTTCGTGTGCTTCTTATGTGT
TTTTGGGATTTTGAGTTATGTGAAAGTTATGGGTTTTTTATGATAAAATTGATGAGTTTT
GGGGATTTTGAATATATGGGTTAGGGATTGAAATTGATGAGTTTGTTGTTGTTGTTGTTG
TTGTTCATGATGATGGATTTTTGTTTTGAATAATGTTCATGATGATGAATTGATGAAAAA
GAAGGTTGAAGCAGAAAGAACCATGGATGCACGATGAGATAACCTCTTTTTTTTTATTTT
TTTAATTTAAAATTCTGAAATGGCAGCTTTTCAATAATTTTTTTTAAAAATAAATAAATA
ACTTTGCGGCGGCCTGGTCCGCCGGTAATATGGTGGCAGCGTGTCAGTCTGTGTGCAGGA
ATTAGCGGCGGACGTGGCCGCCGGTAACTGCTTCCGGGGCCGTTTTTTGCGGCGGATCAT
GGCCGCCGGTAATTTTGCCATTTTTTGAATTTTCCGTCCGTTTTTCTTTTTTTCCGGCCG
TTTTTTTCCGCCGCTATTTGGATGTTTTCTTGTAGTGTCATTCCATTTTGAATTTTCCAA
CTCAAGGCTCTTAACATAACAAACTATAATTTCTCCAAACTCATGAT
>FTRC101599L14-b0FSP_20030715
CCAAAATTCTTCATTTTAGTTCAAGTTGAAGAGACAAAAAAGAAAGAAGGATGGTAGAGA
CTTGTCCACGTAGGATTCAAGTATTGTTAAAAGCAAAAGAGAAAGAAGAAAACATCACAT
CACAATATTACTATTACAAGTCAAAGATTAACGGCGTTAACAGAACAACGATGAAGAATC
TAACGGCGTGTATTACCACCTGGTACTGGTACGAGAAAGAGCATCATAAGAAAATAGAAA
AGAGAAGCACCGAGAAACACCTGAGTAGTGAGTGAGTGAGTGAGTGAGTGAGTGAACGAG
TGAGTGAGTGAGTCAATGCTTAGTCAAATACACCTATAACTTACCATACACACACTCACA
TATAAACCGTGTCTTTTTTCTAAAACCCCAAACTCGTTTCAATTTTTCTAACATACCAAT
CGAAAACAATTCTCTAGAAGCTTCTAAGGCACCATGGCTGAGCATCGAGACTCCGAAGCT
CTCCCAAAAGGAAATTGTTCGGAGACTAACGATGAACAAAAAGCTGAAGAGATAAAGGAA
CGAGTCGCTAAATCACCGCCAGCCACCGAGTCGCGGAAAGACGATTTACCGAATTCTATA
GAGCATAATTCAGAAACCCTAATTGCTTTTCCATCTTCTGTTTTGC
>FTRC101092H16-b0FSP_20021213
ATGTATCCAATAGATATCCTCTGTAAAATGCCAAAGCATCGTATGGTTTGAATGTCAACA
CCATAAGTCAAGGAAGTTATCCCATGAAAATAACCACCTGAAATGATTTTGATTGAACAT
GAGAAAGTAGAAAGACAGAAACATCTCAAACATGATTATGCAGACACACTAACACTAACT
AACTAACTAACTAACAAACCTTGAAGAAGAATCCCAAGAATAAAGAGTTGCAGTGCTCTA
AGAAAGGCTTTGGATGTAGCTTGTGTTCTTCTATGTGGCCTTCTCTGACAGACAGACATT
TTGATAGATATTAAAGAAGGTTGAAAATTGAGTGCGTGGTGGATGGAGAGGTGATAGATA
GATAGATAGATAGATAGATAGATAGATAGATAGATACCTTGTAAGCAAGTGCGAGTGAAA
TTCCAACAAGAAAGAGAAAGAAAGGCATGACGAAATCAGCAAGGTGAACGCCATTCCATG
GAGAATGAGAAATGATGGGGAAGATGGAGCCACCATAATCGACCAATATCATAAGCTGCA
AGCAAGCAAGCAATAAACTATAAGAGAAGAAGCGTTGTTGACTCTAAAGAGAGATAGATA
GAATTACATACAAAAACAGAGAGGCCACGGAAGACATCAACGGAGGCGACTCGGGGGGGT
CGAGGGAGTGTGGCGTTTTGGTTAAATTGAGTTGATGCTGTTGCTGCCTCCGAATTCAAC
AAAAGCGGTTGTGGATCCGCCATTCTTCTTCTTATTCACCAACTGCTGCTGCTGCTGCTG
CTGCCA
>FTRC101588L15-b0FSP_20030715
AAATACTAAAATAAAATAGTTTAGTAAAAAGAAACAGACACTAAAATAATAGCTATTAAC
GATATATTATTTTAACATTGATGGTACTTATTGAACTCCATATTTATTGTTAAATGGAAA
TTCAAGCAAGATTAAAAGTAATACAATACAATACAATACAATACAAAACAATCAAGTCTC
GCATTCTCATATAGCCACACTATGTAGAACAACAGTCTCAATGGTAAGTCCTGGTCCAAA
GCCGAACAACACACCCCAATCAAGTCCTTCTCCAGTTGTCTTAAGTCCATTTTGAGCCGA
TTTCTTTCTCATCTCATCTAAGATGAACAATACACATGCACTTGACATGTTTCCAAATTC
ACTAAGCACATCCCTAGTGGCCTTCATCTTTTCAGGTTTTAATCCCAACTTTATCTCCAC
TTGGTCTAGAATTGCAGGACCACCTGGGTGAGCAATCCAAAAGATTGAGTTGTAATCGGA
GATGTTTAATGGTTGGAATGCCTCAACCAATGCTTTATCAATGTTCTTTGATACAATCCC
GGGAACATCCTTAAGAAGATGAAATGTTAGTCCAGCTTCACGAAGATGACCATCAATGGC
ACCTTCACTGTCTGGAGCAATTGTCTGTGCGGTCCATACCATCTCAAATATTGGCTTCTC
AATTTCTGGTACTGGATCAGAACCAACATGAGAGCTGC
>FTRC101175H14-b0FSP_20021213
TAAAAGGTAGTACAACATACAGTAATGGTGATGAAAGTGACATTTCCACCACCGCCATGA
AAATGAATAATAAACCAAACACATCACATCACATCACATCACATCACACTCTTATGTATC
CATAATTCATCCACTACTATACCTAGTTGATACAATACACCAATACAAAAGTACTAAAAT
TAATCCGTGATTACAACCTAATAATAATAATTAATAAATAATAATCATGTACATTACGTC
ATCAATTTATCATTATCTTCTTAATAATCACAAAATATTAACCTAAAAAATAGTGAAAAC
TGAGAAGCTACAATGATGAATCTGAAGAAAAAAGAAATAGCATTGTGATGTGAGAATGCG
AACCTTGGAAGTGGATGAGGAAGAGGATGAGGAGAGACGACGGAGAGCGGAGGAAGTCGG
TGTCGGAGTGGAAGAACGGTGAACGGAAACATCGGCGGAATTCGAGACGCGATCGGAAAA
GTTAGTTACGGAGGAAGAAGGAGGTTGATCGGTTGTTTTAGGAAGATGAAGACATGAATT
GAAGCCGAGAGCGAGTTTCAGTTTTCGCCATTTGTTTTCCATTTTTTTTTGGGTTGAGAA
GAGAAAAGAAAAGAG
>FTRC101559A13-b0FSP_20030602
ATCATAATTTATGCTAACATGCAAATTAAATTTTACAGAATGTTCGTTCAATCCTGCAAG
CGTCTTCGCATAATGAAAGGTTCTGAGGCTATTGGGCTAGGTAAGTTATCATATAAATAT
ATATATATATATATATATATATATATATATATACACACACTATAGTATTATACTCAAAAT
ACATTTGATAAATTAAAGTTTAAAACCATATAGAATATCTTATCTTATATTGTCAATTAC
AGCACCAAGGGCAGTTGAAAAGTGCAAGAACAGAAGCTGAAATCCTTGTTGTGTTCCGAC
AAAAATCCATATCTTGTTGATCATCGATCGGGGTCCCAAGGAAGAAAAATTGGCTCGAGT
AAGGTCGAGGCTAATATAGGAATAATAAGAGTTCAATTATATTATTATTATTATCGTTAT
GTGTCTGTGCTATTTCTTTTGTATTTTTTTCCACTTATATGTGTATTATATAAGAATGAG
AAATTAAGTGGAAATTCATTAGGGACAAAAAATAATATAAAAAATGTTTATATGGCCCAG
TTTTTGTTTTCTAAGGAAAAAAAATGTGACTCTGTCTATTATTGCCAGCGTGTGCTTGAC
TATAATAATGTCAATGTTTTTAGTTATCATTACTT
>FTRC101119M19-g0RSP_20021213
CCTGCTGTGTGGGCCATTGTGTCCGGCGGCCTGTCCTAAAGGGAGGGTATTGGGGGGTAT
TGAGGGGCAGAATGGGGAATTTTTTCAAAAGGGGGGGAGTGTGGGAATTTCTGGTAAAAT
AAGGGACATTTAGGTAAAAAAATCTCGGAAGGTTCGGTTCTCGCTCACCAGAATTTAGGG
GTTTAGATTCTGATTTTTGAGAGAGAGAGAGAGAGAGAGAGAGAGAGTATGGGAGGTTTT
TTCTTGTACGCGGCTAGGGCAGCGCTGAGTTACTGGGTATTGATACAGGGGCTCCGATAT
TTAGACCCGAACCGTGAATCATCGAAGAAGGCTCTTGAGCAGAAGAAAGAGATTGCAAAG
CGTCTAGGACGTCCTCTCATTCAAACCAATTCTTATGAGGTACCAATTTCTTAATTGTTA
CTTCTATAATCAATGCGAAATTTGATTTTTAGGTCTAGTTAACGTCTATTACAAATTTCG
CATTTTCTTTTGAATTCGTCTAGTATAATTAGAATCTTTTAAGTTTAGTTACTACTTTTA
CTTTTTTTCAACTTTAGGATTAACATTTTGTAGATTTATGTAAAAAAAATGGACCTAGTT
AAGTGTCATGTTTTATTTTGATGTTTGATTTGTGCCCTTTATTGTGTGTAGGATGTGATA
GCATGTGATGTT
>FTRC101270B03-g0RSP_20021228
CAAAACTTCTACTCCCACCGCAAAACGAATTTGTTGAATCCCTGCCCCATCAATAATAGT
AGTTGTGTTATATTGTCTATGCAATTTATGGTTCCCAACAACTTATTCACCCAAATTCTA
AAAGATCAAAACATTCATTAATATATACACTCCTAACCTATATTTATTTCATCACAAGTC
CACCACCTCTACAACACACACACACACACTCCATACTACGTACATACTCAATTAACACAA
CATGGAATTGAAATCAAAGCTACTAGCATTATTCTCACTGAACATTTTGTGCCTCCTTTT
GAACAAGGCCAATGCAAAGGTTCCGGCAATAATCGTGTTCGGCGACTCCTCCGTTGATGC
TGGGAACAACAACTTCATTCCAACGGTTGCACGGAGCAATTTTCAGCCATATGGACGTGA
CTTTTTAGGTGGAAAAGCGACCGGAAGGTTCTCTAATGGGAGAATACCAACAGATTTCAT
ATCAGAATCTTTTGGTATAAAAGAATATGTGCCTGCATACTTGGATCCTAAGTATAATAT
TTCAGATTTTGCTAC
>FTRC101244A03-g0RSP_20021213
CGTGGATTAGCTTTTCTGTTACGATTCTTTTTCCGTTCCGTCAAAGCAGCAATGCGGTGC
TTCTTCGGATTCCGAGACAACAATCGCCGTCATCCTCCTCCACCACTTCTCATCAACGCT
CCTTCTCGCTCCACCACCGTAACTCTCTCTCTCTCTCTCTCCCTCAAGAATTTTTCAAGA
TTTTGGTTTCATGTTCTTCATTTTGTTCCTTGATTTTCGAATTTGTCAATTTCAGCTTAA
TTTCATACTCTATAATGCAAGAAATTAGGGAAATTATGCATGATTTAATTTTTTGTTTCG
AATAATAATAATATTAGGTTTAGGTTTGTATCAGAATTATTAGTATTGTTAATCATTAAT
TAGAAATGTTGATGTTGTTAAGCAGGATGTGTTGATTTCTAGAAATCGTTTGTCCTCTTT
ATTATCTAAAGGTATTTCTCTGTTAATCTAATTTTTTTCTTTCAGCTTTTTTGTTTTTTT
AGGTTTTCTTAGTGGTTATATATACTGATCTGTGTTTTGATTCTTCAGAAGAGAAAAATG
ATTCAGCTCAGAATGTTGATGTAGGGTCTCAGGAATATGATCAGGGGATTAAGGATGA
>FTRC101258G08-b0FSP_20021228
CATTTAAAATTAAAATATTAATTAATTACTAATTGTAAGAAAAAGAACCTAATCCTTGAA
TAAACCCCACCTTTATATAACCTTGACACCTCTCTTGCATGCTTGTTTTCTGTCGCTCAT
TCATTCATCCACTCTCTCTCTCTCTCTCTCTCTCTCTCTCTCTCTCTCTCTCTCTCTCTC
TCTCTCTCTCTCCTTAAATAAAAATCGAAGACTTTTCAGAAAGAGAGTGAAGAAGATGAC
TGTGGAGACTCATCATCTTAACCTTTTCCCTTCTCAACTCCTACCCAATAACAGGTACAA
TCTTTTGATTTTGATTTTTATTAAAATCTTGAAGTTACTACCATTTTTAATCCAAACCGT
TTTCAATTTCTTTCTTCTTTTCTATTTTGTTTTTTAATCTCTTTTTTCTTATGATTTTGC
AGAGACATGAACATTCACTCCAACGACACAACCTTCATCAACATGTACAATAATTACTCA
TCACTACTTCCACTTTCCGGCACCACCACCGTGTCGGAGAATCTTATTCCGACGCAACCA
TCGCCGTACAATCCTTTCATAAGTGATCACTTTCTTCAGAAAATCTCCCCAATGAAATCC
GAAAGCACCCTCACTTACAACAACAACAACAACACAAACAACAACGTTGTCTCGTTCC
>FTRC101123J02-b0FSP_20021213
CTTCTTTATCGGTGATGTATAACACTGAGATGTACAATGATTTACACTTGTATTATACAT
ATTTACATAGAATGAAGATTTTCACTCTGTGATCCTTTACTAATTTTACAATACCATAAA
ATATTACAACCAGTGAACCAACATAAGCTTCAAATTAGAAATGAAATTCATCTTTTAGTA
CAACATAAATCCAACACTGGAAAACATCAAGTTTGAACATAGTTCCGAGGAGGGAGGGAG
AGAGAGAGAGAGAGAGAGAGAGTAAAGCATGTAACTTACTAAACAGTCTTAAATAAGCAT
GTACGTACTAACATGGATAACTGCATACAATCCCCAAGTGCTTTTTATGTGATACATTGG
GGGACAGGATAATAGTATGCAACAGAAAGTATAACATATACTATTAGCTAATTAGGAATA
TGTGTGAAACGGAAGGAAGGACAGAAGGAAAGAACAACTAGCATGGAACAAAAAAAAAGT
GTATGTCATAGTTAAGAATAATATGAAAATATAGAACAATAAATCATGTAACAGACCTTG
TACTTTAAAGCCAAAACATTTTTCACGATGACAAAGTTCAAATCTGA
>FTRC101273E18-g0RSP_20021228
ATCTTCCCCCCCGGTTCATTCTGGAATGCATCAACAAACAATATGCATATTATGGCCATT
AGCAAACAAAGTCATATTTAATAATCATCACTATAATAATATGTGTGTGTGCAAGGGATA
TATAAAACCATAACAGTTAGATGTGGTGGTGGAGCTTGATTGAATATTTTGAAATGGCCA
AATAATTGAGAGTATATATATATATATATAAACATTTCACTATCAATACATGAATTGTTT
GGCGTTGTAGTGGTCAATTCTTCGGTTTTGTAACCTTGACATACACATTAAATATGGCCA
AAGTAGTCATTATAAAGCTTGGATAATCCTCACCTCTTGACCAAACTCAAACTTTTGAGT
AAGGTCTAGCACAAATTCTATGAATAAGATAAAGCATTTACAATATCTATTGGCTCATTA
TGTTAGGGATGCAAGGGGGAGATAATAATTTGTCTGCAAAAGCTGTGACATTTCGTGTAC
CTGCCAACTTGGTGGGATGACTNTGTTAATAGCAGGGACATGACTGTCCCATTTATCCCT
AACTGCAACCAATAGTTTCCTA
>FTRC101466N10-g0RSP_20030127
AAAAAATCATATAATCATCCTAGTCCTAGTCCTAGTCCTAGTCCTAGTACCATTAAATCA
GTATAAATTAGCACAAGGTAATTTGCTACCCACGTAATAAGTTGTAGCTTTTTCTATTTT
TTTAGGGCACAAAAACGAAACCTTTTTTTTTTTCTCTCTCTCTCTCTCTAAAATCGAATC
CCAACCTTTCTCGCTTCTATCTCCGAGCACAAATCGGCGGCGGCGATGGCAACAACATCC
GTAGTTCCGGCGAATCGCCGGCGAACGGTTACTTCCAACGAGGACATGGACTTTGAGACA
ACAGAAGGTGTGAAAGCCATCGGTAGCTTTGAAGAGATGGGGATTAAAGACGATTTGCTT
CGTGGAATCTACCAATACGGCTTCGAGAAACCCTCCGCGATTCAACAGCGTGCTGTTGCG
CCTATCATTCAGGGACGTGATGTTATTGCTCAAGCTCAATCTGGTACCGGAAAGACGTCC
ATGATTGCTCTTACTGTTTGTCAGGTTGTTGATACTTCCGTCAGAGAGTGAGTTTCTTTC
TTCTTCTTTTTATCTTTTTTGTTTTGTTGATTTGTTTGGATTAGGATTTTGAAGAGTAGA
GAGTGATTTTATGTTGAATTTGTTGATTAGGGTTTTTTAGGGGAATTAGGGGTTTTAGGC
TTTGATTGGTTTTTCTGTGATTATTATTGGATAATGTGGATTTAGGGAATTTAATGACAT
AAGAGAAAGTTTAAATTTTTG
>FTRC101594I06-b0FSP_20030715
AGGAAGAGTATGCATATTCAACGGCTGTGAACATTGGAGGACATGTTTTCAGAGGAATTT
TGTATGATTATGGTCCAGATAATCATGGGAGTAATAATTATAACATGGCTGCCGGAAACA
CCTCATCTAGTGGTGGTGGTGGTGGTGGTGGAGCGGTTGTTCAGCCGTTAGAGCTTATAT
CTGCTGTTCCTGCTACTGCTGTTGTTGGTGTTGGGGCAATTGTTGATCCTTCATCTTTGT
ATCCAGCTCCACTTAACAGCTTCATGCCTCCTAGTGGTACGCAATTCTTCCCCCACCCAA
GATCATCTTGAACAAACTATTCATCAAAGGACAAATAATTCAGGAAAAAAATCAAAAACA
TATTTTTATTTTATTGTATTTTAGTACTATTTTATGATTTTAGTGTAGCCCTTTAATTAT
TTTATATTATTATTATTATTATTATTATTATTATTAAGTCCATATAATTCATACAGCTTT
TTTCTATAACCATTTCATGAGAAATAGTGCTTAATTTTTTGGTACATACAAAAAATAATA
AAATTAAAGAGAAAAGAATTTAATAAATGTTATTAAATATTTCATTCAATTATCTGTATG
CTTAAATATTTTTGATTTAGAGTTGTGCTAATAAAATATACTTCCCCTTTCATAGTCATG
TAGACAATAGTGGTAGTATAGTAAATTACTAATACTGTGCTT
>FTRC101516A22-b0FSP_20030602
CAAAAAAATGGCACGAAATTTCACTAGATTTCATTCCATTCCAAATATCACTTAAACCAA
TTTCTCCAATTGGTTGCCTTATCCTTTTAAAGGTCACATATTCAACAACACTTCAATTGG
TTCTTTGTAACCCTTTTACAAGACAATTCAAGTACTTACCTAAGTTGAATGTTTCAAGGA
CTAATTCAGCTTGTGGAATTGTTACAATTTTGGAACAAAATGATGTTTGGAACTTTCCAA
ATTTTAGAATCTATGTGGCGGGTGGCATGTCCGAAGCTAACCACGGTGGTGCGGCCTATG
AATCGACCTTGGAAATGTATGACTCTTGTGTTGACACGTGGAAAATCGTTGGGTCGATGC
CGGTTGAATTTTCAGTTAGGCTAACGGTTTGGACACCAAATGAAAATGTTTGTGTTAAGG
GAACAACAACAACAACAACAACAACGTTGTATTGGATAACCTCGGCAAGGGCTTATAGTG
TGATGGGATTTGATGTTGAAAATAATTGTTGGAGGCAATTTGGTGTGCCTCATGCAGATA
AGCTTGAATTTGCCACACTTGTGAGATGGAATGGAGGGTTAGGATTGGTTGGTGGCACGT
GTGGTGGAAGTGTTTGTGTTTGGGAAATGAGTGAAGGAGATAAGTGGTGTTTGGTTGATG
>FTRC101485E07-b0FSP_20021228
CAAACAACACAAAAAGCGCTTCTCCTATATAATCACTTTTTCAATTTTCACATATGGATA
TCAGCTCCATCACATTCCCTAGTTTTGAAGATTATTCATTCCTATTCCCTGAAATGGAAC
AACAACAACAACAACCAAATATTAACACCACAAGGAAAAGAAATTACCCTGAACAACAAC
AATCGCAACAAACTCACTGGTATAACAACAACAATAACAGCTTCAACGATACTTCTGCAT
TAAACGATATTCTTACCTCGCTCATTCATTTCGATAAACAACAATTAACACCAAAACAAG
AACAACAACAACAACAACAACAACAACAACAAACGCCTATGAATTCAAATCCAAATTCCG
ATGAATTTCAATTCGAGTTTGAAGATTCATCATCACCTGCAAAGAAACCGCGTCTAACCG
ACGCCACTGCCACTTCTGGTCCATCCAGACGGTTATGGGTTAAAGACCGTTCAAAAGACT
GGTGGCAATGGTGTAACAGTCCGGAATGTCCGGAAGAAGAGTTTCGAAGATTCTTTCGTA
TGAGCAAAGCAACGTTTGAGTTTATTTGTAACGAACTCGATTCAGCTGTTATGAAGAAAA
CACGATGCTCCGTGACGCAATTCCGGTACGGCA
>FTRC101065O16-g0RSP_20021213
AATCATTGCATTAATATGCTAAATGCTAATTAATGGCTCTGTGCGCAAGTAAGATAGGCC
TCGCACGGTACGCAGGAAGAAAAAATCGGATTTTAATGAAATATGCTTTGACACATGTAT
TTGGAAATTTAACTAATAATTTAATACATTTTTAATCTCTCTATTTAAAAAAATTTGAAT
TTTTAATCCCCTTATTTTAAAAACCAACCTTTTAATCCCCTATTTTCATTTTTTCTAAAT
TTTAGTCCCCTAATTGATTTTGGTCAATTTTTTGCTCATTTGTCACCCTCATTAATGATG
TGGCAAAGCAAAACATATTCCATGTCATTAATTTTTTTTTAAATCCAATATTATGTTTTA
AAACAATAAAATAAAATAATAATAATAATAATAATTAAAAAACAGTAAAATACCATGAAT
AAAAATCATGGAACCAAAATAAATATGAACCCTAAGTTCCCAAATCAAAAATCACAAAAT
TGAAGAGGAACTGTAACTGTTCGTAGCCTATAAGTTCACAGAATACGAAATCATGTAACC
CTTTTTTATCCCTTCAAAACCACCACCACCATTGTTTCCTCTTATCTTAAATTCACCTCA
AAATCCATGGCTATTTTCTCTACAAACAAACTATTCACTAACCTCTTCAAACAACACTGA
CAATTACAGAAAACTATGCGTTTTCAAGAGAGAAATATTTTGATTTTCCGGCGAAGCGTG
GCGATGTTTTTG
>FTRC101575B02-b0FSP_20030715
AGAAGCCATTGAGAAAACAGAGGAAAACAGAGGAAATTAGAGAGAGAGAGAGAGAGAGAG
AGAGAGAGAGAGAGAGAGAGAGAGAGAGAGAGAGAAAAGAAACTGTGGGCAGTGAAATTA
CTGATAAAGTGAATGAGTGATGAAGGAAAGAAGGGTGAGAGAGGGTATTTATAAGGGGTT
AGATTGGAAGAAATAATAATAATAATAATAATAATAAGGGTAATAACAGATGGGTGTGTC
ATGTGTGTGTGGCAGTGTGTGTCACCTGGTTCTTACTTTGCCTAGGGAGGCCCACCATTT
TTTAATTTACTCCACTATAGTATTTTTATAAGTTTTTTTTTTTATTAATTAAAATTCATA
ACTTTTTTGTGAAATAAATTAAACTAATAAAACTGTCATTTGCCCACAGAAAATTAGACA
GAATTATGTTTCATTACGAATCAATTGAAGGATTTACTTATTAATTCTATGTTCAATATT
GTAAATGTAAATAATATTTACAAAATTATGAGTATTTAGAAAAATAGTTCTAGTAATAGA
TATTTTATTTTTGGTATTTGTTTCTAATTATTGATATTATAAATGAGGAGAAAAAAAAAA
GAAACAAGGAAAAATGTGTTCATGAATAATTTTCAAGCCAAGAGATTTGTGTGTGTGT
>FTRC101216H16-g0RSP_20021213
AAATGAAAAAATGAGACCTTTTAATTCTTTGTTCAATTTCTACAAGAATGATTATTAGAG
GGTTGTGATATTCTTCTTTAACAGATCAAAAACAAACTTGATTTTGTTTACAAATTTACA
TACCTTCAAAGTTATTTAGAAAATAATAATAATAATAATAATAATAGTAAAAGAAAGAAA
AACGCAGAGAAGAAGAAAAATAAGATCACAATATAAATCTAACATGAAAGTGAATTCATA
ATAAGAGAATGGAGGTTGAGTGTTGCTAGAACATGGAAGAAAAGAAGAAAAGTTGAAGAG
AAGTTGAAAAGAATGAATGTTTTTGAGTGAATGAATGTTGTACTGCTACTATCTTTTCAG
GAAAGTGAAATACGGCTGCTTACCTCTACTTACCTTAAGTTTCACATAGTAAAATCAGGG
TTAGATTGATAGTGGGCTTGGGCCACTTAAACCACTTATATATATTACTAACCCAAATAA
ATATATAAGAAACTAAACTAAATATATTATGTGTTAGTAATTTAAATGTAATTATAAATA
ATTACGTATGAAAATGTAATTACTCCTATTAATAAAAATAAAAATAATTATTATCTCACT
TTAATTNTTAATAAGTATTAAAAATTGTTGAATAGATTTAATTTTTAATAATATGAAATA
TGA
>FTRC101272E05-g0RSP_20021228
GAAAAATTGTGAGGAAGTTGAGAGACAATGAAAAATTGGGTCATGGAGATGAAAGGTAAA
AATAAAATCCAGTGATATGAGAAACATGGTAGAAGGTTGAGGGTAGAGAGATGAATATGA
AAAGTTAAACTAAATATAAATAATAATAATAATAATAATAATAATAATAATAAAAGTGTA
AAATAATTGGTTACAAAATCAAATCGGTAGCAGGTAATGGAATAAAATAATTGGATGAGG
TGGATCATTTTTATTGGTGTGTGTTAAAACTTAAAAGAGTGTGATAGAGGGTGTGACCCT
AGCTCTCCTCTATTTTGAATTTATGTGAGAATCAAAATTAGTGCAGCTTTGCTCCATTTA
GCAAAACTCCATTTACCCATGTTCAATACATAGATCTATGACATGGCAATAATAAAATCA
CAGGTTGAGATTAAAAGGTTGAAATTAAGTTTTAGTTTGATAAAAAGAATAAAAATAAAG
AAGCTCTTTTCCCGGTTCTTCTGATACAACAACTCAACAAGTGTCGTCTTCTTCCTCTCG
CTCCACGCCGAGGTTCTGTCGCTCTGTTCTC
>FTRC101596E14-g0RSP_20030715
AGAAAGTGACAAAATTGGTTTTTTGACAGCAACCTTGTCACCATTCAAAGTGCCTTCATA
AACAACACTCTCAGCACCTATGAAACACAAACAATTATTGGTTACACTCCAAGAAATTGG
GAAGTAAAAGATTAATAAAGAAAAATAATAATAATAATAATAATAATAATAATAATAATA
ATAATAATAATAATAATAAAAACCTCGGGCAATAGGGGAGAGAAGAGAATAAGAGGAAGG
AGGGAGATGAAGAGGAATAGAGGAACTGCTGCAGCAACCTCTGATGCATGTGTTAGGTTC
CACAATTTCCATCCCCATTCTTGTTCTGAAGATGATGATGACGATAATAACAGTTTTGAG
CTCGATATAACTATCTCTATATGTATCGTCTGTTTTGTTTTGTTTTGTTTTTGGGTGGAA
ATTTCGTGTTGGTTGGTGTCCTGCTCCTTATAGTACGGATGTTCTAGCCAGTTAGAAAGA
AATCTACAAAACCAAATGAACCGACTTATTCATTTTTTTTTTTTTCTTAAATTCATTTTT
GGTTCCAATTTTGATATTTTTTAACTTTTAATCCCGTTATTTTTAAAATTAATTTTTTTT
GTTCCCTATTTAGAAAGTTAATAATAATTATAATAAGTATAATTATATATATAGTTAAAT
GAAAAATTAGAAGTTTAAAGGTTTGTATG
>FTRC101123A19-b0FSP_20021213
ATTTGTACCCAAAAAAATGTTATATATATATATGCTCGTGATACAATGACAATGATGTTA
TATATTTTCTGGTTCACTTCGTAAAACCTAGTTACTCCCAACTTCATCTCTTTCGCTCCA
AATCCCTAATTTCCCAATGGATTTCTCCAAAAAGCGCAAAACTCAAGAGAACGGCGACGC
CAATTCTCCTCCTCCTTCAACCGACGCCGACGTAACCACCACCACCACCACCACCCCTCT
CACCTCCGAAGACATCCGCAAAATTCTCCAACCCTTCACTCAAGACCAACTACTAGACCT
TCTCCAATCAGCCTCTCTTCAGCACCCTAACGTTCTCGACGCCGTTCGCTCCGTCGCCGA
CCGTGACACCTCTCGCCGTAAACTCTTCGTCCGTGGTCTCTCAGGCGAAACCACCACCGA
CACACTCAGTTCAATTTTCTCTTCCTACGGTGAACTAGATGAAGCCATCGTGATATTCGA
TAAGAACACTGGTAGGTCTAAGGGATACGGTTTCGTCGTGTTCAAACACGTTGATGGTGC
TATTCTCGCTTTAAAAGAACCAAGCAAGAAAATCGATGGAAGAATGACGGTGACACAGCT
TGCGGCGGCGGGTTCTGGTTCTACCGGTGGCGATGTTTCTGCTCGTAAGGTATTTGTAGG
TAACGTTCCTTTTGAAGTATCAGCTGAGAGTTTATTGAGTGAGTTTTCT
>FTRC101572M22-g0RSP_20030715
GATGAATGATTGTTATTTATTTCCAGAGTTGATGCTTCTGGGTTTTATTTCTCTGCTTCT
CACGGTTTCCCAAAATGGACTCACCAAAATATGCGTTCATGAAAGTGTTATGCGCCACAT
GCTTCCCTGTACTTCCCAGGATAAGGAGGAGAAGGAACATTCTGCTTTCTCTTTTCCAGC
CAGAATTGCAAGGCGTCTCCTAGCAGAAGCAGCAGCAGCAGCAGCAGCAACAGCAGCAGC
AGAACATAAAACCTCTTACTGCGCTCGCAAGGTTTAATTTCCTTTTCTTCTTCTTATTCT
TCTTCTATGATCAGTAAGCATCAATCAATCAATCAATCGATCTTCACTACTATCGTGTCT
GGTTGTTCCTTTTCAGAACAAGGTTCCTTTATTATCTCTCGAAGCTTTGCATCACCTCCA
CATCTTCATTTTTGTCCTCGCTGTCGTCCACGTCACTTTTTCAGTTCTCACCGTTGTTTT
TGGAGGCGCAAGAGTTAGTATCCTTCTTCATTATTCATTATTACTATCCCATACAACAAG
ATCTGTCATTTATTATTACTCTATTGTCTCTATAGATACGTCAGTGGAAGAAATGGGAAG
ATTCTATTGCAAAGGAGAACTATGATACTACCAAACGTAACTAACT
>FTRC101096I04-b0FSP_20021213
ACAGCAACTCCGCAACATAATAGGCAATCTTCCAATAATAAGGCGCTGTGGAAAGAAAAA
CAAAATGCTGTAGTTAATAAAATAGATCTTTGTCAAATTCAGATGATGATGATGATAATA
ATAATAATAATAATAATAGGGGTCAACTACCTTTGGCACTTTAATTAGGTTATCAGGACT
TCCTTGAGTGTATTCAATATCAGCATATATCGGAGCCGCGTACCTTTTTATTAGACAGAA
TGAAGCATAATTCACAACAGGTTAGGTACAACAAAAACAAGTATAATATGGTCTGCCTAC
AACTTCCAATCAGTAGTATACGTAAACTAACAGAAATGGAAACATCATGGAACTTAACAA
GCAAGTTATGAGAATACTTTATAGCATGGTTAGAAGTTAGAACTCTATCAATAGCTTAGC
AGTATCCAATTAAAAACATTAGATCATTATTCTAAGGGAAACAATTCATACGTTGTGTCA
GATAGCCGACATGTCTGTGGGCTAATGGTCTCAACACTACCATCCGTTATTAATGATGGT
TCACCAACTCTGACATCCACAAACCTGCAGAATAGGTCATGTTGTAAATTAGCACATTAG
TAAATCAACTTAAAGTGGTTCAAGCCAGCCTCTAGAAAATAAAGAACAATTGAAAAAGTC
AGCTCCAATTCAAATTAATTAAATATCATGATTCATCAAAACTAACATATTAAGAAAATA
AAAGCATGGTAGTTAAAATCCCGATTTTAATCCTAAAACCCTACGATTTTACGATTATGC
TTGCC
>FTRC101582B16-b0FSP_20030715
TACACGGTAAGATTCATAATTAGGGGGGAATCGTGCGTAGCACGTTGTTGCGTTATTTAA
ATATGAAAAATGACGGCGCTAAACCTAAACGAAAACTATAAATATAGAATAAAATCGGAA
CTAAGAAACCAAAAGCTGTGTTTCAAGAAGCCCTTCTCCGTCGTATCGATTCTTGCAAAT
CAACTTTCGCAACCGACGATGAAATCATCAATCATCTCCGTTCAACTGACCCCAATTACA
AACGATACAAACATCAAACACTCCTCAACTCTGCTCGCAATGCTCAAAAGAGACGTAAGA
TTCACCATCATGGTCTTCTTCATGATGATGATGATGATGATTATGATGATGATGATGATG
ATGATGACGACGATGATGATGGTGTAAAAATGCAAAATAATACTTCCTCTGATTATTCCG
AGATTGACGGTTACACTGACGGAGCAGTTTCAGAGAAGGAAGCGGTTAACAACAGCGGTA
TCGGCGACGGCTGTGGTGATGGTGTTAAAAAGGGGCCGATGTTTAAGGATTTGGTTGGAA
ATGAGATGAAGAAGATAATTAAGAAATTGAAGAGAACTGTTAAATTAATGCGTCAACCTG
AATTGATTAAAGATTTTGGATTGAAACCTAAAAGGGGAATTTTGTTACATGGTCCACCTG
GATGTGGAAAGACTAGACTTGCTCATGCTATTGCTAATGAAGC
>FTRC101454L07-g0RSP_20030127
CATAGAGAGATAGAGAGAGAAAGAGGAATAGGTTACACAAAAATGGCTTCACTGGATACG
TTCCTCTTCTCTCTCAGCAGAACCTTCTGCACTCCTTTCGCTGTTTACATTCAGATCCAG
GTTTCAATTTCATCTCAATTCTTCAATCAAATTACTAGTCCTCTCTTTTTCTTCTTCTGA
TAATTCATCACTTCTACTAAACTATTTCACTTTGCTTGCTTTTTTTTAATCATAATCATA
ATTATTATTATTATTATTATTTAACCTTACATTTTGGTTGATTCATTCTTGAAGTGAATA
AAGTACTACATTGTAAACTTGTTCCTTTTCACCATCTTTACTTGCCTTTATTATGGCTGT
AGCTGCCAATTATACTATTATTATTATTATTATTATTATTATTATTATTATTATTTTTAC
AGTCATAGTTTTTTTGGGAGGAGAAAGGTTGACAAAGTGGTGACATAATTGCGATTTGAT
TTTATAATTGGTTTATTCAAATTCCGCTATGCAACAGTGCTGATTTAGTTAGTTATATTA
TAGCCACAATTTGACAATATTTTGTACCAAATAGTGTATGTATTGTGGAATGATAGTGAT
TTGTTCAAATTCGCTATGCTACAGCGCCTATATCATCCCTACTT
>FTRC101096H07-g0RSP_20021213
CCACCGTCCAATCTAAACCAACGGAAAAAATCATTTAATTGTGTGAAATTATTATTATTA
TTATTATTATTATTATAATCTAAACCGTCCGATTCAAAATTGATGGTCGAGATCTGTGAC
CAAGTGATACGGAGTACTGTGTTATTCTGCTACAGCTGATAATCTGATCGGAAACATTTT
AAGCTCTATGGGGGTGTTAGTTCTGAGGTGAGACTTGTCACAACAATGGGACTTCTAACA
ACGTGTTTTGAGTCTGTCCAAGTAATATACCCAAAAGCTACTTTATTTTTCTCCATTTTG
AGACCTTCTATCCTCAACTTGTATGTCACCTTTTCATTTTTCTCCTTAAACACCAACTTG
TTAGGGATAACACTAACGTGGAACCCTTCAATTGGTGTAATGTTAGCTACATAGACAGTT
GAATCCTCCCCAACATTGGTCACTACTCTTTGAAATTCTTGTGTAAATACATTTGACTCA
AAACTATCAGTTTTGAAAAAGGCAATAAAAGATGGGTAATTAAGGTCTAGAGAAGGTTTA
GAGCAATTGTTAGAAGATGATCTTGTGATAGCCATGATGTTCTTTTGAGTGAAATTTAAT
GCACATAGAAGATTCACATAGTCTTGTTTTCCCGCATCATAAACAAGTCCGGGATCAAGT
GCTCTATTGGGGTTAACATGGCCAGCCCCCAATGCTAGAGGTGAAGCTGGTTTGCAATCA
TTACCAACATCTTTGATGAGTTCCTTTGTGTTGTCTAATATGTCTGAAGTTGTCATGATT
GCTGAT
>FTRC101538O17-b0FSP_20030602
TTTTAAGTAACCCCATCAACAAATCTAGCTATAGCTGCATATTATTTGTTGCTTAAACTA
ACCAAGGAAAAAGGCAACATTACTATATTTCCCATATTGAAGTTGAATTATTATTATTAT
TATTATTATTATTATTATTATTATTATTATTATTATTATTATTATTATTATTATTATTAT
TATTATTATTATTATGTTACATAATTGCATGCTTTGGAGTATCTCTAATGAGTCCAATGT
CATAACTCATATGTTATGCAATCTATTGGTTAGGGATGTCAACGGGGCGGGGAATGTGCG
GAGGAAGCTATTCCCGTTTCCCGCCCCGAACTGCTTTCGGCGGAATTTTTGCCTCCATCC
CTGTTTCCACGGGGGAATATTTATCCCCTTCCCCACAGATCTCCACGATTCCCGCGGGGA
TATATGGATATCGAATATTAACAAAAAATTATATTTTTTGGTCAAAATTATGATAGTAAT
ATGACATTATTTTTTCTTTTTTTTTTATTTAAAAAAACAAATATTTTGCATCATTATTTT
ATTTTAAAAAAAGAAACAACACATAATTCATTCATAAGCAAAAACAAATGCAAAAGCATT
TGGCTACTAATAATCATCAAAAACCGATAGCCAAAATCTTATACCAAAATATGCATAAT
>FTRC101054N12-g0RSP_20021213
GTTAAAACTTTCACAGTTAAATCTATTCATTCATCTCCACTAGTTAAAAACCAAAAGTTA
CTATGTAACCGGTTATAGCCGGTAAAAGGTCATCTTCAAATGGTCCAACACATAGAAACA
ATTTGTGTTATATTCATTCATATTCATATGGAATGGAATGAACAAAATTGAAACCTTTCC
TTTGAACAACGAAAGTGAAAGTGAATGTTCCTTAGTTTTAGTTTTTTTCTTTCTTCTTTC
AGTTTCAGTTTCACCTCAAATTATTAATTGCTTCCAATTTTTGCTACGAAAATGGATTTT
GAAGATCAAGAAGAACAAGAGGAGGAAGAGTTATGTGCGAGTTATGACTCGTTACCTAAC
TCATCATCCCGAGTTAAGATGCCAGGTGGAACTGAACCTATCATGGTGACTCAGCCACTC
AGAAACATCATCCTCAACAACAACAACAACAACAACAACAACGGAAACAGTAACATCGGT
GTCGGAAACGGAAAATCAAGATATAGAGAATGTTTAAAAAATCATGCTGTCGGAATTGGT
GGTCATGCTCTAGATGGTTGCGGCGAGTTTATGCCAGCAGGAAATGAAGGAAGTTTAGAA
TCGTTAAAATGTGCTGCTTGTAACTGTCACCGCAATTTCCACCGCAAAGAGACAACGGAT
ATAACCGGTGACCCTTTTTTGTTGACACATCATAGTCACCATCCACCACCTCCGCCGCAG
TTCGCGGCGTATTATCGAACTCCTGCAGGGTATTTACACGTTTCTGGACAGCAGAGGACG
GGGACACTTGCTCTGCCGTCAACTTCAGGTGGCGG
>FTRC101389P06-b0FSP_20021228
CAAATACAAACACCACAACAACAGCAACAAATTCAAATCCATCAGTCACTAAAAACACCA
TCAAACTATCATAATCAACTATAATTAATTACATAAAAAAATAATTAGTATCAAACTCAG
AAAAACAAACCCTTTCTGGAAGAGGTGGAGAGTTGACATCCTCTTCAGGAACACCACCAG
CAACACCTTTATCCTTATTACCACTAACACCAACTCTTTCATCACCCATAACACCAACAC
CTTCTTCTTCTTCTTCTTCTTCAACAACAACAACAACGTTCTCTTTAGGAGGTTCAACTA
AAGTATCAGGTTCTAATATCTCAATCAACGGCTCAGATTTTTTCTTGGCAGCCGGGGGGG
GGCTCGGTCTACCTCTTGTTTTTCACGCTTTTCTTAGGTGGCGGTTGTTCCGATTGGTTG
GGGGTTGTTACAGGCGCAGCAGCACGACGACGCCGGACTCCACTACGAAGCTGAGGCATT
CTGTAAACCCATACAATCGAAAGGAACCTCGATCACCATACGGTTTAGCAAAACTGCGCC
GACATAAGTGAGATTTAGATTTTGATGATTGAAATAGGAAATTTGAATCGCTGGATGGAT
TAGGGTTTGATGGGTTGGGAGAGACAAAGAAGGGAAAGTGAAGGAAGAAACAGCAACAAC
AACAACAACAACAACAAGATCCCCTTACAAGGAGACTCTATATTTCAGGGGTACAGGAGA
AATTTCAGTCTAAACGGACTT
>FTRC101637K21-b0FSP_20030729
TAAGGTTTTGATTGATATGAATAAAGAGAGGAAGAAGGAGAAAATGAAGAGTTTTTTGCA
GTGTGATGAGGTTAAAGAGATGTGTAGATTCGCTGGTGAAGTTGGTATTCGAGGCGATTT
GCTTAGAGAGCTTAGGTTTAAATGGGCACGTGAGAAAATGGAGGAACATGAGTTTTATGA
GGATTTGGAGAAATTGAGGAAAGAGGGACAGGTTATTGAAGAAGAAGAAGAAGAAGAAAC
AAAACATGAAAGTGAGACAGAAACCGAAACTGATGTTCATGTTGATGGTAATGTTGAGGA
GAAGGGTGAGAATAAGATTGTTGGGCTTCCTAAGAGGAAGGGGAAATTGAAGTTTAAGAT
TTATGGACTTGATCTATCTGATCCTAAATGGGAACAAGTGGCTGATAGGATTCATGAGGC
AGGTGAAGTTCTTTGGCCGAAAGAGGCAAAGCCGATAACTGGGAAATGCAAACTAGTTAC
CGAGAAAATTCTTTCATTGAAGGAGGAGGATGGAGATGATAGTTTGTTAACCCTTTTGGC
CGAGTGGGTAGAGCTTCTGCAGCCTGCTAGGGTGGATTGG
>FTRC101625A24-b0FSP_20030715
AAAAGCATGCATTAAATAAATTTTACTTCCATTAAATGGATTATGGGTAAAAGGGTCTAA
ACTTATCTAACTTCATTATTTGTTAATATGTGTGCCCAAACCTTAAAGGACCAAATATTA
GGGACGAAGGGCATACAATATTAACCGATTGCAAATTGATCAGTGAGTAAATACCTAATC
AACTAGTTATCAGTGTTACAGTATCAATCAATTATTACAAATCACCTATGTTTGGACTCA
TGTTTGAAGTACATGAGGAGGAGGAGGAGGAGGAGGAGCAAAACCTGTGGATACCCACCA
AAGCCCACCTCGACATTAACAAGAAAAAAACCCCCTTTAACTAGGGCTGAGTTTAAGTTT
TCTCTTATTGTCAATGTTGGAGCAGGGGGTGGGTTTGGGATGCTGAAAAATGATTTTAGA
AATTATCCTTGTTAATTTGTGAAGGAGTAACCACACAAGACATAGAGCTGGGCCAGGGAT
AATATAAGAGAGTCGGGGAAGTGGAGATGGACATGAGAACTCTCCCTCCCCTACCCCCAC
AGCTATAATTGTCAAGCAAGCCT
>FTRC101052F03-g0RSP_20021213
CACACCTAGCATTTCATGGCTTGTGTGATGCAAGTTGGCTCTATCCAATAGGGCATTGGA
TATTTTGTAACAACAAACAGTTTTTTCTGTTTTTAAATACCATAACCACACCATTCTTGC
TTCTTGTGACCGTAGGGCGAGAAGAACTGGTTGCAGCTAAGAGGGCTGGAAGTGTAGGGG
ACTGAGATGATGATGATGATGATGATGATGATGATGATGATGGAATAGGGGAATTTTGGA
CAGGTGGTGGACTTGAGGGTTGTGATATGGATGGCACACGAGGACTAGGTGGACGAGGAA
GGAGGCACAAACTTGATAAGGTTTGGGAGGCTGATTTGGACTACAAGGATATACTTGATG
TGAATGAGAATTTGGAATAGGTGGAATCAAACTCCTAAATTCCTCCCCTCTCCATCAAAC
TCCCAAACAGATACCTAAGGTTCCAAACCAAATTAAATATGCCTAAAAAAGGGCCACGAA
TACCAACTCAATTCTGAGATGTCTTTGAGCCAACATTTTTGCATGCATAATTTCTGTTCC
AGAATATGTTTGAGCGAAAATTTTAGGTTCATCCGAGTATATTTTTAAATTTTCTTAAAC
CCCCTAGTTGCCATTGAAGGCTTTAAGAAAACAACTTAGAGGGCTGTTGCAGAAATTATA
GTTCAGGTAGGAGTTTGAACTTGGGTTTTTGTACACGACTTTCGAATACCAGAAGGGCCC
AAACTGGATAGTTTGAGAAATAAATTTAACTTCTGGAACGTTGTGCGGATTAGTCGAACC
TAGAGGAATAATGAAGGTGAGAGGGGCTGGTGCTTAGACACCTTACAT
>FTRC101203A06-b0FSP_20021213
CAAAGCAGCATCTATCTGAGCCTCAAGTTCAAGTAACCGAGTATAAATCGCAGACTCAGG
CACAAGCTTAGCCACTTTTTCCGGTATTAAATTATCCGGTAAATTCCTCTTTTTCCTTAA
AGGAGCAGGAGTTAACTCCATAGTCTTAAAGGCAGATGTTTGATTGCCACTCGGTGAACC
TTGTGGACGCGAACTCGACTTCTGATTAGCACGCTTCACAGATGTAGTCGTAGTAGTAGT
TGCAGTGGCAGGAGAAGCCACATTAGTGTTACTGTTATTATTATGCATTTGGCTAACAGA
TTGTTGCTGCTTCTGCTGTTGTTGCTGATTGTGCTGTTGTTGTTGGGTTTGAGGGTGAGA
ACGAGGGTTTGGAAATTGTGGTTGTTGTTGTTGTTGTTGTTGTTGTGCAATTACATGGGG
TTGAGGTTGTGATAGCTGAAAATGACCGGGGAATGTTGAAGAAGAACCGTGCATTTGGGG
CTGAGACTGAGTGAGAAGATGAGTTGGCTGTGGTGGGTTAATGGGGATTGATGAATTACC
TAAAAACGACGGTGGCGCCGCCGTCGCCGGATTCTTGGGTGGAATATTGTTATTATTCAT
CGTTGTGTAGTAAAGAAACGATTTTGGGATCTGAATATGATTTGCGAAATTTGGAGAATG
AATTAAAAAAAAAAACCTAATTACGAAAACGATAAACCCGCGA
>FTRC101469J21-b0FSP_20030127
GAAGTTGGAGTTTCAAAGTTCAAGTTTTAGCAAGATGTAAAAAAAAATTAACATATTTAA
ACAGACACACATGTAAGTACCTGAATCTCTGTGGCATCATGAACGCAAATTTTGCCATCA
TAGAGAATGGTCAACGGCCGGTGTTGTTGATCTTGTAGTACTGGACTCTCACTGCTTTCT
GCTACTTCTTCTTCTTGTTCTTTCATTCTTCATTAGACAAATAGAAACAACAACAAAAAC
AATAATAAGAACCGCGTGTCCAATATGTTATATTTAATAATAATAATAATAATAATTCAT
AATAAACTGAAAATGATCCTTACGTGGAAGAAAGATCTGAATTTGAGAGAGGGAAAAGAC
GAAGTTCCAAGTTCAAATTCTTCCTCATCGTAAGTAATTTTGAGAGACAATATATAATTA
AGAACAACACTCAAGTGTTACGAGGATATTTAGGAAAGTGTTATGTTATGTGTGCTATCA
CTACAATATTTGGTACATATATATATATATATACTCCTATATATATAAAGAAAATGGATA
AGCGTGAATATAGTTATATAATTGAGTGAGGGGAAAGAGTAATGGAAAAGAACAGCTTGC
AAAAGAAACACGTAAAGCACAACTTANATGAAAACATCAGCGGGGAACCGGTGTGTGTGT
G
>FTRC101516P08-b0FSP_20030602
CAGATTTACAATTTTACCCTCGTAACTAACCGGTGATTCTCACCTCCGGTCACCGTAATC
AGCTTCTCATTGACAAAGTGCAACTTCCATTTTCATATATGATATGATAATTTTTTAATT
ATTTAATAATAATAATAATAATAATAATAAATTGTAAGAAAAAGTGGAGTAGTCGTATTT
AATAATTCAGGGAAAAGGAGTGACTTCGGATTGAAGTCTGAATAAGGAAGGAATTGAATG
AATGACTCTTATCACGTTTTTTCCTCGCCACTTACTTTTCCTTCAAAAAATGAGTAGTCA
TGCGAGATTCAATGACGAAAAAAGCCTTCGTTCTGAGGGGCATTTTTGTCTCTTTGCGCC
CATGTCGGAAGGAAGTTTCAACTGAGGTTGGGTGCGTCAGCCAGCATTGGTTAATGCGAT
AAATTAAATAGATTCAGCCATAATAATAATAATAAAGGGTAATAGAGTAAAAAACCAACC
ATTGGTGGCGTGTTTTCGTGGCAAATACTGCTACAAGTTAAGTCGTGTTGTTTAGTTTGG
TGTAGTGGTTGTGTACTTTTTTGGGTGTGTTTGCAAATTGCAATTCCAATTCTTGTCACT
TACTCCATTTATGGTTTGGTTACATTGACTTTTCTTACTACTATTATCTTATTTTTATAT
GGAGAGATTACATTAATTTTTTTAAATTTTATATTATATATATATAAACAATTTTATCAA
AGTACTGTAGCTAG
>FTRC101402M23-b0FSP_20021228
GTTCTGCGTTATCACAGCCTCCATCAAAATTTTCAAACCCTCGGCTGCCAAAAGAAAAAG
GAAAGGAGATAACAGACCCCCTTGTCTAAGACCCCGCTCAAGGGCTTAAAACTTAGCAAC
CACATCTTATTTTGTTTTACCATTGGAGTTGGATGACATGACATACAAAGTGGCTTAAAA
ATAGGGAATGTAACTTCATGGAGCAACTCTTGCCAAACAATAAAATTGATAATTTTAATA
GAGATTAGTGGGACCCACATCAAAAGTATTATTATTATTATTATTATTATTATTATTAAA
ATTAAAAAATTGAAAGACTTCCAATGAGTTTAATGTGTCAACGTATTTGAATTCATTATT
GTTATGTATTTTATTGCATTATGTATTTCTTGTCGTTGCATATTTTTCGTTATTATATTT
ATTGTCGCTATGTATTTTTCATCATTTAAAATAAGTTTACTATATTTTTATGTATTTATT
ATATATTTGTAATGTTTTTTAAACATTTATTAGATTTAAACATATTAATAAAATAATTGA
ATTAATATTTAAATTTAAATCAAAATTAAGTGAAAATAAAAAATATATATAAATTGGTGG
GGTTAATTATGAGTTGTTTATTTTAATGTCATTGAAGTAAAATTGGTTAAAGTTGCTTAT
C
>FTRC101611L01-g0RSP_20030715
GGAAATCAAAACTAGCATCATTAATCTATTCATAAGTTAACTAATTGACTTTTTATGCAA
GGAAGCACAAACACATCAAGTTTTTTTAAGTATCTTACAAATTTACAATACTATTCCATT
CAGTTTTTTAAACCTTTTACATCAAAACAAAAGGGAACACACTAGTAACATTTTATTGTA
TCCATCATAATCATATTATTATTATTATTATTATTATTATTATTATTATAATATTCCTGT
TGTGTGTTATCTATGAAGGACACAGGCTAAGACACCGACACCGATAATAATTTGAAAAAT
TGACATAATTAAGTGTAATTATAAGTGTTTCGTGCTTCATAGTGTGTTGTATTATATCCG
TTCTTTCTAGGTTTTATATCAATGCACAAATATTGAAATCAAGTTGATGATAGTGATGAA
ATAATCAAACAACGATAAAGTTCACTTCAGCAGCATGCATAGATGATAAACACCGCTTCA
ATTTTTCATAATAATTATTATGTGAAGAATGAAAACGAAGAATGGAAATGAGGAATTAGA
AGTGTATGAATATTATACCATCACGGGAGAGAGAATTGACAGGAGGATTGATGATGGTGA
TGATGGCAACTCCATCAGCTCCAACGTCCATAACCGTGTGACCTTTTCTGCTACCCATTC
TG
>FTRC101248F14-b0FSP_20021213
GTTTATGTGATGAAAATTTACATGCATGTTATAGCTTATAAGTTCTCACCATGATGGCAA
TAACTAGAATAAACTGCATTGTTGACCACACCATACTGATCAAGCTCATATTCTCGAACT
TGTAGTTCCATGTCAAAGAAATCACACATGCTGCAAAATCACCACGGCAAAATAAGCATA
ATCTTGCTAGATATTATTATTATTATTATTATTATTATTATTATTATTATTATTATTATT
GTTATTATTATTATTATTATTATTATTATTATAACCTACCTTAATAATTAATAATCCTAC
CCAAACTGATTTAACTCTTTTTATAAATAGAAACAAATGAAAGTAAAGAAAAAGGCCAAA
TAAAATTATTGCATCAAAGTTGTGCATGCAAAAAAAAGGAGTCTTAATTTAAAGTTCTAA
ACTTCAATATCAGTAAAAAAAAAATAACAAAATTAATAATGAAGGTTACATGTACCTTTT
GCTCTCATTGACATGAAAGAGTGGTAAAGAGGAGCTAGCCCTTGCCGGGAGAACAGACCG
GAGTGCAGGTGGATTGAATGGTTTGCGGCGAAACGGAAGAGTGGGAGATTTATCGTAGAA
GTGAACCGATCTAGTATTGAGGAGTGACGAG
>FTRC101639E09-g0RSP_20030715
ATTTTTCAGCTATGCTTGAATTGATAGAATAAAATGGAACAAAACTCTATTTTCACTTTT
ACTATTTCGATAGCTTTTAAACTTAAAAAAGACAAAGACAAGTCAAACCCTAATATTTCC
ACTTATTTCACTTTAAAAATAGATAGATAGATATATAGATGGATGTATCACAATCATGAC
AATTGCGTTGGGACAAATAGTGGCGCGTAATAGTCAATAGTACACAAGACTTTTTCCATT
TCTGTTCACATTCTCTGTATCTTCTTCATCCTTTTCCAAACTTCACTCATGGCGATGCTG
TTAAGAAAACTCCGCGATTCAGCATCATCGTTAAAGCAGCGATCCACTACTTCTTCATCA
TCATCATCATCATCATCATCACGCTCGAATCCTTCTCATTCTCCACCTCTTCCTTTAGGT
TCATTCGATTCACTACCTACTGAATTACTCCTCAAAATCATACGACTATTAGACCCTAAA
CAAGCAGCTAAACTCTGTATCGTTTGCAAATCATGGCGATCTCTCGTTTCCGATAACGAA
CTTTGGGCTTATTTTCTTCAAACACATCAACCTCTACACTTTGATTCTATTCTCTTCTCA
GAAATAAACTTAACCTC
>FTRC101234O21-g0RSP_20021213
CAAGGTTGTCTTAATATTCCCCTTCTATAGGGATCATCTAGAAAACAACGCGTTTTAAAT
TGATTCATAATGAAGAATCCAAAAACCTAGATTTTGAAATAGGGAAATTGAAATCCTGTT
TTTTAGTAGTATATAAAACAGGGGATACTGATACATACCTTGGTTTTGAAATCAGCAGAA
GCCAAAGCGGCCTTATAATCTGTGGTGACAGTTTGTTTGAATGAACGTTGAAAAGAAAGG
GATCGATCAAACCACACACCATTGACGAAAGAAAGGCGAGGTCCGCCAAAGCGAGAAGCA
TCGGAGAATGTAGAAGAAATAAGTTGAGAGGAAACATAGTTGAGATGATCAGTTGAGTTG
GCTTGGAGAAAAGAGAGAAGCTGTTGTTGCGTTGGTCCCTCGGATCCAATAGCGATGATG
CTGAGTATGGCGAAGAGTGATAGGGGTGAGAATACAATGTTCTGGTTCTGAAATTCTGGA
TTTGTAAACAACTGTTGTGTCATGTTCATTGAAATACCAGTTTGGTAACCAACTGGATGA
TAAAAATCCATTACTCTGNTCTTCTTCTTCTTCTTCTTCTTTGGATTATGAATGAATGAA
CCCTTTAATAATCTTTGTATGAAACGCGTTTTACAGAGAGATATCAATTTATTTTTA
>FTRC101222A13-b0FSP_20021213
TTGAAGATGAGAGCTTTGTTGTCAGAACTCCAAGCCAAACCGCCTCTGAAATGTATGTTC
CAAACGAAGACCAATACGATTGCGGTAATACCAAGAACGTGAGCAACGTAAGTGAACGGA
ACAGCACCTACACCCAAAGCCATCTTCTTCTTCTTCTTCTTCTACTGCTACGGGTTAATT
AGTGTTGGTGTTGTTTGGGATTATAATTAAGATTATGAAAAGTGGGTAGTTAAGGAGAAA
AAGCCACACAGCAAACACGAGCTTTGTTGAAGTCGTAGGTGAGATACACGGTGTGTGGAC
TTACAGATCATCTAACTAGTAGTGCGTTTCTAACCGTACGATCTACATCCAAATATTTCT
TATTTTTTAGCTAGATGCTTGCCACGTCGCTCTTTCTCTTGCCACTCTTTTGGCTTCTTC
CTTTAATATTCTCGATTTTGAATCCTCTCCCATTTTTCCTCTCATGTTATTGTAATTTTA
GTCATTCATAAATGCTTTTATGCTTTTTGTGATTTATCAACTATTAGATTAAAAAAATGA
GAGAAAACATAAGAGAAAAAATTGAAGATGATTCAAATCTCAATATTCTATGTACCTTCT
TTGCCCTCCATTTTTTAACACAAGTTTTTTTTTTATCTTTGCAATTGTTTAGGTTTTTCT
AGTGGTGAAACTGAGAGAAAAAAATAGAGAGGAAAGAAAATTACGGATACCAATTAATGA
ATTTGGATTAAAATTGGTCTAAATTCATTTATTGATATTCATGATTTTCAATTAAACACA
CCA
>FTRC101455N11-g0RSP_20030127
GGTACAAGAGAAAAAAACATCGCAAGCAGAAACAATCAAACCAACCAACCAAAATCACCC
AAACACGCATACAAAATCATTGAAAAGTCAACCAGAGTAAGCAAAACCCAGCCACAACAA
GAAAATTAAGCAGAAGAGCATGCATATGAATATACACATAATCAAAATCCAGAATGAAAA
TTCAAGCAGCACAATAATCACAATAATCGAATATTGAAGAAATAAAAAAAATAAAACGAT
AAATAATAGTAAATATAAGTGAAGAAATGCAGAACGAGGAATCAAGTTGACATACTCTTC
GTCTTCATCTTCGTTTTCTTCTTCTTCATCTTCTTCTTCTTCTTCTTCTTCTTCTTCTTC
TTCGTCACTATCAGATGAATGGCTCTGATCTGATTCTGAAAAAATAAAATAAGCAACATG
AAGAAAAAAAATTAACAACGACGATCACTATAACGAAACAAATCGTAAGAATTCATACGA
AAATGAACGAAACAGTTACGTAATTGAGATAGGAAAAACAACGGTTACCGTCTTCATCGT
TATGTTGCTCCTGGCTGTTCATTTCGTTCTCAGACTCTTCTTCATTTTCTTCGAGAGTCT
CATCGAAAGAACGCTTCTGTGACGGCATTGCTTATACACGAAGCGAAACCCTAGCACTAT
GTAAAGCGGCGGAGATGGAGGAGCAGTCTACAGC
>FTRC101274H03-b0FSP_20021228
CATGTGATACAGCAGCATCATTGCTATACGTATATAGTTGGGAAATTGATTGGATATGTT
GGGACGATATTGGCCATAAGAAACAAATTATTGTATGATATATTATATTTATATTAATAT
CTTATTATTATTATTATTATTATTATTATTGGTGATATCTTCCTTTCTCATTGTTAAGCT
TTCATAATTTTGTTTTATTTTTGAGTGGTTAATGATCATCTTTTACCTCTTGCTCTTGAT
GATGACTTTGGTAGCTTTTGCTTTATGGTGGTTCAACATTTTTTATTGGTTTAGTTTTAA
ATTTTGACATCATTGGCCTTTTGTTTTGGCATTCTTATTGGATTGTCCAAAAGGTATAGT
GTTAGAGTTACAAGCTTAATGTTTGGGTTTTTTTTTTTTAACAGCAAAAGATGTATTATA
TATATAGAGAACATATCCTATGAGAATGGTAAGGTTATATGAGAATATGAGAATAAATAG
TAACCATTGGATTAAAATGAAGGTGTAGGATTAAAACACTCTTCTAAAGTCACGTGACCT
TTTTCT
>FTRC001009J10-g0RSP_20020423
TTTATTCAGATTTTACTTCCATCTTTGAAGAGAGACACTTTTCACTTTTTTACTTCTTCC
CACTCATTTCTTCATCTTTTTCAAATTTCACCATCAATAATCTGTTATCCTTAAACCCTT
TCATTCTTCTTCTTCTTCTTCTTCAATGTCTTCCATAAACTTCAACCCATTCAGCGGAAA
CTGGTTCCCATTCTCAAAACCACCAACCCCACTCCCTCTCCCTCCTCTCAACACCCTCCT
CAATTTCTCCCATTCCCCAAATTTCGCCTCATCATCTCTCTCCACCACCAACACAAACCC
CACCACCACAACCCCCACCTTCGACGACGACGATGATGATGAAGAACCAGGTCCATTCAC
CCAACTGGTTAAACAATTCTTCTACGAATGCCAAAAAATCCCCAACCATAGACACACACC
ACAGGTCGAAAAAATCCTCAACCCTAACCCAACAGAACAAGAAATAAACCAAAACGTAGA
GTTTATGGATAAATTATTTGAAAATCCAGTTATACAGTTTCTTATGAGAGCAGAGTATAT
TGCTGATAAGATGAATGAGATTGAAGTGAAGAAGAATGATAAACCTTTTAGGAAAGAAGA
TAGGGATATTTGGAAGAAA
>FTRC101556P20-g0RSP_20030602
ATTAAGGTTACATTGAACACAAATAAAAATAAGAATTAAAAAAAAAAAATTGGTTTAATT
CCTCAAGAGAGAAATATAGGGTTAAAGTTTGATTGGAGTTGAAATCTAAATAATAGAGGA
TGAAATGCGAGTAAATAACGAAGGGGAAATCGATAGATAGATAGATAGATAAATCTAAAG
AAAAAACAAGAGGAAAGGATGCAATAGAGTTAGAAATTAAAGAGAAAATAAAGAGAAAGC
TTACAGTGCAAAGAAGGTTGATCCAGTAAGGGGAAAGAGAAAACCCTAATTCGAACGGAG
AATGAATGAACGAGAGAAAGAATGAAACGAACGAAACGAAGAAAGAGAGAGAGTGAACGA
AAGATTGTTGTTGTTGTTGTTGTTGTTGTGTGATGTGAGTGGGACTTTGTTGGTGACAGC
CTGTCTCCAGCTGTGTCGTCCGAACCTTCCGCTTCGTCGACAAAACCACTTGCTTCGGCT
TATACCTACCTACGTGTCACTCCTATCACGGCGTCTCTTTCCTTTCTTTCTCTCCCCGCA
ATGTTCCCCCCCGGCCCCAACTCAATTAAAATTAAAATACATATATATACATAATATATT
TTAAATTCCAAATAATTTATATCAATTTTTTAGACTAATTTTATATTATATAAATGATAA
ATATTTTTTTATAGATAGATGCAATGACAAAGTCATT
>FTRC101586C13-g0RSP_20030729
AGCATGAATAACTTTGCAAACGCAAGAAAATCAAAAGATTAATCAAAATTAACAGTGCAA
TCAACTGTAGAAACCGTTAATGCAATTGTTACCTTCTTGATGAGAGGTGAAGTTGACGTA
ACCGTAACAGAGGGATTTTGCAGTCACTGAATCCCTACAGACTCGAACGGAAATGAGGCT
CTTGAATTCCGAAAATGCCTTATACAGAAGATCATCGGTTACATCGGAGTGAAGATCACC
GACGTAAAGTGACGCCGGTTTAGCCATTGTTTGTATCTCAGAATCCGCCATTGTTGAATT
GGAAAACGAAGCAAAGAATGAGAAGAAGATTGTAGCGTTATTTGTTTGGAAAAGTTTGTA
ACAGTTAGTTAGTTAGTTAGTTAGTTATAGGAATGAATGAAGAGAAGAATGTGATGAAGA
GAGAAAGAGAGGGTGGTGATGTGTGGTGAGAGTGTGAGAATTTTGCATGGCGGGTTCAGT
ATAAAAAAGGGGGTTATCAAAACGGTTACGCGCGCTACGTTAGAGCGTTACCTTCACGGA
TTTTTCTTTTTTAAATTTTTTTTGTAATTTTAAAAAAATAAATAAAAATTAATCGTCTAA
AAAAAGTTTAAATATCACCATTCAATTTATTGTGAAAATTTC
>FTRC101117M08-g0RSP_20021213
GCAATTAGCACTAGCTTCTCATTCATTCATTATTCGGTGACACACCTTATCTCTCTTTAC
TCTATTCTCTTTAACTTTTCATTTCATTCTCCCAATTCACACAAACGCAAAATCAAATCA
AATCAAATCAAATCAACCATAGTTTTCTAGTATTATTAAACCTTGATTAATTTACATAGC
ATAAGATTGAGTCAATTCATTCAAATAGTAACTCTCCACAAAAAAATCTAGCAACAAAAA
TTAAGCTCCACACAAATTAACTTTTTGCTTACTATGTTCTGGATCAGCTAACAACTAGCT
TCAATAGTAAGTTGTCGGTTAATAATTTGATTCTTCAGATACAATTATTGATTGCTATGT
TTTATGAATTTAATCGCTTATTTATTTAATTTTTTCTATCAGTTCAGTTCAACACAAGAG
ATAGAAGCAAAATGAATCACTGTGTTCCAGATTTCGATTTTCATCATATCGATGAAGATG
AAGATCATTATCCTCTACATCTGTCAAAGAAATCTTCAACGTAATTATTCATTTATCTTT
TTCTGTTTTTTTTTTTTTTTAATTGTGTTTTGGAATTGATTAATTATTAAATCTAAAAAT
AATTGTACTAATTAACAGGCAACAAGATGATGAGATTATGGAACTGTTATGGCAAAACGG
TCAAGTTGTGATGCAAAGCCAAAACCACCG
>FTRC101271D19-g0RSP_20021228
GTTTACTTTATTATTACTACCCATATATCTTTTTAAAAAATAAAATAAAAAAGAAAGCTT
GATTGCATCTAATGTCCGTGGAGGTCCCACGTCGGCACAGACAAAACACGATGACAACTA
CTACTCCCTAATAGATATCTCCATTTTAATATTGTTGTTTTGAGCGAACCATTTACATGG
CCTATATACACCCACGTGTCACCCACTCATTCGTCATCACCTAGATTTCCTTTCTATGAC
TAGTCACTTGACTATAGATATTAGAAAAACCGCACCCAAAGAAATCAAAACTCACCCAAC
TCTCTCTTCAAACATATCCTTCCAATAATCTCTTAACACCAGAAGCGCGTTTTGTTATAA
CTTAAATTAAGTCATTTCATTAGTGGTGGGAGAGGGAGCATAGCATAGCATAGCATAGCA
TGGGTATTGAAAGAGGTGGACTCAAGAGTTTTCGAACCAGCAACTGGAGTGTGCCACCTA
AGCCATGTGATTCTTGCAAACTTAATTCTGCCGCGCTTTTTTGCCGTTCAGATTCCGCGT
TTCTATGTATCAACTGCGATTCCAGAATTCATTCCGCTAACAAACTCTCTTCCCGCCACG
AGCGTGTCTGGATGTGTGAAGTGTGC
>FTRC101180B19-g0RSP_20030127
AACACTAACCCGGATTCTATAGTCTCTCCCGCTAAGTTGAGAGAAGAGAAGCATTGTTAT
TGTTATTGTTATTGTTATTGTTATCAACAAACCTTCTCCGCCACACTCATTCCATCATTT
ATCAATATCATACATACATATGCTTCCCCGTTTCTCTAACCTTCTCCGCCGAACTCATTC
CATCATGCCACGCGCCATCACGTGCCTTCCTCAATCCCATTCCTATTCCATATTCAACAA
CAATACCAACAACGCCGTCGGCGTCCCTTTCTCTAACCCTCCTCGCCGTGTCTCTTTTGT
GCTTTTCGATCGCGGTGTCAAGAACCACCAGAGGCAACCGTTTCGTGGAGTCCGTGCCGG
CGGGGGCGGACAGAGAGAGTATCGGAAAGTCAGAAGTCGAACGCCAAAGCGTAAGAAGAA
AGAGTTGGAACTCTCCGTCGACATTTGCATCGAAGAAAGTTTGCCAGATGATCCTGAAAT
CTTGGTTGGTTTCTACTTCATCATTATTTAATCAATTAAATACCATCGAAATTCATACAC
TGCAAGGTCCCGGGTTCGAATCCGGTAACCTAAACAATATCGGCATTGCCAGTTGAGCTA
TTCGTGTAATGACCGAAAA
>FTRC101397K02-b1FSP_20021228
GTCCTGTAATTATTTACTTTCGTAGTGCAATGCTTTGCATTCTTTATTTCTAATTGTGAT
GGCTAACTTTAGTCACCTCTTTTGAGTGTACTTTGGATATATATATATATATATATATAT
ATATATATATATATTAATAAATCACACATTCATATTTTCATGTTTTCTCCTTATTTTCTT
CTATTTTTATGTTTTTGTGTTATCGGGGGGTTATGGAATGCTTGGTCAGGCTGGCAGTGG
CATGCTTCGTGTTTCAGTAGGTCAACGCAAACTTGCTGCAAAAGTGGCTAAGAAGTGAGG
GTCATCATGTTTGTAAAGTTAAGTGTCATTTTATCTTTTCAAAATACTACTAGCATTAAT
TGTTATGAATACGTATTTTGGTGGTTGTCCATTTCCCAAGTCTTTACATATTTCTTATGA
GTTACTTATAACCTCCATGGGTAGAGACTTTAACCAAAGTTATTGCTTAATGTGACACTG
A
>FTRC101631D10-b0FSP_20030715
GATTGTCATATGTTCATTTTTGGTGGTCGTTCTGGTGGTCAAAGGTCTTGTTTATGTTTT
GCTTATCATTACATTGAGAAAGAGTTAATCTTGATTATACTCATATAAGTGCTTATCATG
CATAAGCTATTGGGATGATAAAATAAAGTCAAACTGTTTTCATATGCTATTTTGGAGTGG
GTATGGAAATAAGCTGAAAACAACTTATTGACATGTCATAAGTTGTTTCATATGCTCTCT
CAAACAGACTCACAAGTGTTTATGCCAGTAGATACCCTCAAATAAGCCAATCCAAACCGA
CCCTATATCATAAACGGGTTGTAAATATTAGATTTAAGTTAGAGTTTCTCTTCGGCTGTT
ATAGTTTTGTGGTGAAGATTGATGAATCTTAAGTCTTAACTCTCATGCTCTTACACTTTA
TATGTGTGTGTGTGTGTGTGTGTGTATTTGCTTCTCACTATTATGTCTGAATTTTACAGG
TTGGGGGACTTTTGGGTTTTGGATACAGGTATGACATTTTGTATTATATTTGTTGGGTTC
TTGTTCTCGTATAGCTGTCATCTTGTGTGACTTGACATGTTTGGGACTAATGCTTTCTTG
ACATGTTGCCACTTGGAATGAACGATGATGTTCTAGATATATGGCAATGGTCTGAACTAA
CTGGTTTTGGGGACTTGCCTT
>FTRC101379C02-b0FSP_20030602
GACAATCAGTTAGCTAATAAGACCAAGAAATATATAATTATTTATATGTTATTGCCAAAA
TGAGTTTCCAAGACAGAAAATTACTGCATTACATACTGATGATGATACTCAGCATCTTCA
AGATCAGTCACACACACTTTCCACCTCGTTTGCATCACCATTTTCTAGCTCCTATACCTC
GCTTTCCACACACACACACACACTGGTATAGACACACCTACTACAACTACAAATTGAGAA
CATTTGCAGGACACTCAACTTATACATACATTGACAACCTACCCCAAAAGGATACATAAA
GCAGGTTATTCAAGTGCACTGACAGTCATTCAACTAAAACATTGAATCAAGGTATGAGTA
ATTATGGCGCCGTCCATATTCGAGAAGGCTGCCATAAGTACGATCCCATACCCCAATGAA
AAGGGATTCAGTGTCTGGACTGAAAGATATGCCTGATATCTCACCAAAGAAATCAATTTC
CTGTTCTTTCTCATACCCACTGTTCACGTCATATACATGCACAAAATCTGCCGGCTCTGC
TATAGCCATATACTTGCCATCGGAACTGTATCGGATTGAACGAATGGCTCCAAGGTTTCC
CTTCAGCACTGCCACTGACTTGGATAAATTGCGCATGTCCCAAATCCGGCAGGTTTTGTC
CTGGTTTCCAGTAGCAAAGGTTACCCCATCGGGATTCCATGATGAT
>FTRC101385D13-g0RSP_20030602
CCCAAACACAACCCACACTCTCTCTCTTTTTCTTTTTCTTCATTCTTCCACCGACAACAT
TATTCTCCCCGAAACACACACACACACACCATGACAGATCGTGTCTACCCTGCCGCCAAA
CCCACCACCAACGGCAACGGTAACGGTGTCACCGCCGCTAACCCATCTTTCCCAGCTACA
AAAGCTCAACTCTACGGTGCCACCCGTCCTACCTACCGTCCTCAACCTCATCACCGCCGT
AGCCGCCGCCGTTGCTGTTGCACTTTCTTTTTCTGGCTTCTCCTAATCATCCTCATCCTC
CTCCTCATCGTTGGTGTCATCGGCACCGCTTTCTACCTAATCTACCGTCCTCACCGTCCT
TCTTTCACCGTCACATCCCTTAAACTTTCATATCTCAATCTAACATCTTCTTCAACTCTT
AACTCAAAATTCAACATCGACATCACAGCAAAAAACCCAAACAAAGACATAATCTTTGTT
TACCAACCAACAACCATTTCAATTCTCTCCGGCGAAATAGATGTCGGTGATGGAACAATA
CCATCTTTCAACCATGGAAAAAAGAACACTACCCTTTTAAAAGCTTCGATTTTGAGCAAC
GGAGAATCACTAGAAACCGATTCTGCTTCACAGCTGAAGAAGAACATGAAGAGCAAAAAT
GGGTTA
>FTRC101400D12-b0FSP_20021213
GTTACACAGGGAGCAGGGAATGTGCAATAATGACCCGAAAAGTGGAATAAATATGAAGAT
AGGGAGACATTAAGAAGGAAGAGAGTGATTTGGGGGCAAGACAGTATAATGGGTCTTGTT
TGGTTTGGTTTATTGTGTCACTAACTTATAGACACACACACACACACACACACACACACA
CTAGTAAGTAGTAACAACAACATCATCAACATTTGAGAAGAACAGTACAGAATCATCATC
ATCATCATCATCATCATCATCATTAGATATGGAGATGCAACAGCTTCTTAGCATGGGTTT
CCCCGACGAGTTAGCCGCCCAAGCCTTAGCTGCCACCGGAGGCAAATCCACCGTCAAAGC
CACCGAATGGATTCTCACTCACAAACCCAATTCCACCACTCTTGTTAACTCTTCATCTTC
ACCTTCTTCACCATCACCTTCATCACTTCCTGCTTTCCAACCCAAACTCGACCGTTTCTT
CCACACCCCCCCACAACCCAATAATGTCTCACAACAACAACAACAAACAGAGGGACCAAC
CAAACGCATCAAGTTATCATCTTCACCAACCCCACAAACACAGACACAATCTCAAACACA
ACCACTACAAAACAAACCCTCTTTTTTCTTNCACCGTTCTAAAAAACAACTAACTNCAAC
CCACACTCACGAACCCTTATA
>FTRC101338A06-b0FSP_20021228
GTCTGATAAAACTAAAAGTAGCAATTCCACGTAGTAACTGTCAGGGAATCCCTATGCCAT
CATGCAGGGAGTCGATTACAAAATAGAGGAATAGAGAGAGAGAGAGAGAGAGAGAGAGAG
AGAGAGAACAGAAAAAAAGGATAGAAAGAGAAAGGAGGAACAGAAAGGAAATGGATTTAG
AAAACAAGGAAATCATAACAGAAAAAGGAGCGAAAGAGAACACAGTTGACCAAAGACGGG
GATATGCCATAGAAATGGAGTTTGAGTTTGATGGATATGAGCCACCTCATCAGAGACATG
AGTTAGCGATGGTAGAGATTTGTGCTGTGAGATTGCTTTTTAGGGTTTAAAATGGGTGAG
ATATGTTTTGCCAGCCTCTTTTTCAATTTTTAAAATGGTGGTGCTGCTTTCGCATGACCG
CTGTGGACAACATGACAAACATGGAAATAGTAGCCACCATATAAAAGCTGCTACACCATG
GCTTACAATGGTGTTTTGTCACACAACTGCCATGCCTTGCTACCATGGTGCTTAGTATGA
ATATGTTTTACCTATATATTACAATTTACATGTAAAATTTCTCCACAGTGCCTTGTATGA
ATAATCAGTTTATAATGAATATGACAACACATTTGTTCTATCCCATTANGGAAATACAAA
GCAAGAAACACGGGATAGACACAACAAAAATCAATTGCCATC
>FTRC101470L16-g0RSP_20030127
TATTTGTTAAAGAGAAAAAAAAAAACATTTAACAACTCAGACACAACACATCAAGGCATT
GGTGTAAAGAAAGACACTTTCTTTCTCATTCTCATATAAAAAACCAAAAACCAAACCATT
TTTTCTTGTTCTTGAAGAACAAAAATTCAATACTCTCTCTCTCTCTCTCTCTCTCTCTCA
TTCATTTCAATGGCTAAGTCAAAAAACAATGCAAAAAAACTCTCATACATCTCAGTTCCT
TCTCAAATAATCAATTCCATTTCATCTTCTTCTATTCAATCACTAATTGATGAAAATACT
CCAAAGAAATCATCATATAGAACTTCCTCACAGTTCTTCACCACCTTAACAACTAAATGG
AAAAACCCAAGATTAATTTTCTTTTTCACTCTCTTTTTTATTGGTTTATTTGCCATATTT
AAGTTTGGTTTCAATCTTGAAACACCATTTCCTTCCTACCCATGTGTTACAAATCTTCAA
AATCCCTTAATCTCAAATGGGTTTGATTCAAAATCTCAACTTGGTGCTGTTTCAGTGAAT
AAAGATGAGATTTTTAATGGTGCTATTTTGTCAAAATCTGAACTTGGGGTTGATTCAATG
AACAAAGATGAGATTTTGAAGGATGAGACTTTGTCAAAGTCACTTCCTTTGATTTCTAAT
GTGATGTTGCAAGCAAAGGGTC
>FTRC101379A03-g0RSP_20030602
GTCTCATACGCTTTCTCTACTTGGCCCTTATTCCATTTCCATTATCAACCTCACATCACA
ACACAACAACACAACAACAACAACAACAACAACAACAACACATAACATAACACCTCTATA
TTCCTCTCTTCTTCTCAAAAACCCTTTAATTATCATTTTTCATTAGAAAATAAATAAACA
AATAAAAATTCATAAATTATTATGGCTCAGAGAACTGAAAACGAAGAAACTGAATTCAAA
GTTGTACCTGAAACCATAACGCTTTGTATCAACAACTGTGGCGTAATCGGTAACGCTTCA
ACGAACAACATGTGTCAAAATTGTTTCACGGCGTCAACGGCAACAACCTCATCCACCACC
ACCGTTAGAATCGGAAACAAAATTTCATCTCAATCTTCCAAATCTGTTCGTTCTCCGAAG
AGATCTTTTCCGGAGGAATCATCATCGATTGTTACCGATCGGAGTTCGTTAGATCAAGCG
ACGTTTCCCGAGGCGAAGCGTGTTGTAAGTCGATGCTCTGGTTGCCGGAAAAAGGTAGGG
TTGACCGGATTCCGATGTAGATGCGGTGATCTTTTCTGTTCGGAACATCGGTACTCCGAT
CGTCATGATTGTAGCTATGATTACAAAGCTGCTGGAAGAGAAGCGATTGC
>FTRC101534P13-g0RSP_20030602
AATAGTTTGTTCAAGATGATCTTGGGTGGGGGAAGAATTGCGTACCACTAGGAGGCATGA
AGCTGTTAAGTGGAGCTGGATACAAAGAAGAAGGATCAACAATTGCCCCAACACCAACAA
CAGCAGTAGCAGGAACAGCAGATATAAGCTCTAACGGCTGAACAACCGCTCCACCACCAC
CACCACCACCACTAGATGAGGTGTTTCCGGCAGCCATGTTATAATTATTACTCCCATGAT
TATCTGGACCATAATCATACAAAATTCCTCTGAAAACATGTCCTCCAATGTTCACAGCCG
TTGAATATGCATACTCTTCCTCGGACTCGTCAACCGAGCAAACTCGCACACACCGGAATT
CTGCCGGTGTACTCACCACCGCCGGAAAATTCACCTCATCTAGTAACCCTTTTAATTTTA
GAGCAAAATAAAAAAAATCCATTAGTTAGGTATAGATATGATTTGAGAGTTACAACAAAA
CAAAATGGAATGGAATAAAACAGCTTTATAGGGAAAAACATAATGCATAACTGTGATCAC
ACATGATTTGATACTATTTCGTTTTAAAATATAAGCAAAATTAGGTCAAAGAAAATAGAT
CGAAAAAAAAATTGATGTATTTAGTTCGAAAAGAAAAATGAAAGTGAGT
>FTRC101437I07-b0FSP_20030127
CTTTTTTCATGTTTTCAACTAAACTAAGCCTGGAGTTCAGGTCTGCAGAAAATAACATCT
ATTCCCCTTTCGTTCCCTCCACTTCTTGGAAATGAATTTCATTCACTAATCCCAACAACT
CTCTCTAACAACTTCTCTTTTTGTACATTAATCAAAATTATTACTCCTAATTAAAATGTA
AAAACGGGATTAAACGAAAAGGGTTCATTTTTCCCCCAATTTTCCATCATAATCATCATC
ATCATCATCATCATCATTTTCCTTCTCCGATAATATTTACGAATCGATCCTGCTAATTCC
AATTCTCTTCACAGAAGCATTCCTAAATCCATCATCAGAAATACACATTCCATTCTGCTG
CTCCAATCCTGCCATGTAACTCCTCACCTCCGTCCTTATCATTTCCTGCATCACAGTCAA
CAACTCCGCACTAAAATTGAACGGCATCGCCGATCCTCTCGCCGTTGCCGCCGCTTTAAA
TTGCTGCATCATTGGAACCGCCATCGGAACAGAAACAGGAACAGCTGCAGTCATTATCGG
AATCAAAGGAATTGCACTTGGCAGTGGTGGTGGAGGAGACGGTGGAGCAGAGTTCTTAAC
AGGCGGCTCAGTCATACGGTTTGAATCTTCCGACGAAGAATCTACTCCGGGAAGTGAAAG
TGATAATGATGTTGGA
>FTRC101530F15-b0FSP_20030602
TCCCAACAACATCAAACTCAAACGCGAAAAAGAAACTTTCATGTTATCCGTACCGTTTAA
AAAAATCCAAAAGAATAAAAAACTTCCTTAACTCGGTTTCTTAATCAAATTTAAAACCTC
CGTTAAATTCATTCACCACACTCATTATTTTCAGCATTTCAACCTCATAAGCAACAAGTA
ACCTATCTTTTTCTCTCTCTCTTTCTTCTTGTCTCATGTGTTTGTGCCAATAACTAAACA
CAAACCTTTTTGTTTTTTTGCGGTGGAATGTCTTCACCGGGCTTCCCCGGCGGTGGTGGT
TCCTCCGATTTCTACGGCGGAGCAGCTAGTTTTTCTGGTAGATCTATTACACTTCCATCA
TCCAACATGAACAACAACAACAACAACAACATCATCAACAATAACAATAATAATTATCTC
TCAAACATAGCCACCACCACCACACACAACAACCTTCATCACCCTTTCTACAGAACCCAA
CAACAACAGCTTCCATCGATTTTCATCGATCCTTCTACACAAATCGCACAACGACAAACA
TCTTCTCTCATCGGGAAACGCACCCTTGCTGAATTTCAAACCCAAAACATCAAC
>FTRC101465K21-g0RSP_20030127
AGAATCGAGTTTGAATTTCAAACACTCCACTAATTGACGAGTAAACAGTTAATGAAAGAT
ATCAATGGGGTAAGTGTAGCAAAGTGGTGTGGGTATGTTGAGCGTTGGTTAAACGACAGA
CAGTGACAGTAGTGCAGCAGCAGACACGTTAATATCCAAGGAAGGAAAGAAGGAAGGTAA
CACCCACACACACACACACCCACAACAACAACTATACTATACCGTGTGTGTGTCTTTCAC
CATCATCTTCTTCTTCTTGGAATTGGAACAACAAAAATCTCTACTATTTCTATGCGGTTG
TGTTAATTTTGGTGAAGAATAACAACAACAACAACAACAACAACAACAATAGATGCTGAT
GATTACCGCTTGGATCACTGACCTCTTCGCTTGCATGGGGTGAGTCCCTCTCTTTCTATT
CCCTTCCCAATTATTATATACATAGCTATAGGGTTGATTATTAGGTATTTATTTCCCAAT
CAATTTGCTTCATTTTATTCAATTTTATTTTATTATTCACTTTCCATTTCTAGCTAAAGG
TATCAATTAGGGGTTGAATTTTGGCCCTCATCTTTCAATTCCTTGATTTTTGTATTATTA
TTTATATCAGAAAGGGAAGGGTTTTGAGGATTGGGGTTTGCCAACCAAAATTAGGTTTTT
ACTGTTGCTGTCATAAATTCACCAAACAAGTCTTTGCCACACTATCTACAATACTCCCTC
CGGTCACTA
>FTRC101210J07-b0FSP_20021228
CCCTATAGATTAGGATATAAGCCAATGAGAAAAAGAAGTAGAGCAATGAAAATGTCTTGA
AACAAGAATTAGCTAGTGTAGGTGTGTAGCAAAGCAATCAATTTTGAAAGAAAAAAGAAA
AGCAGCACCCTCCCATTCCACTCAATCATCCTCATTGGTGTTAGTCATCGGCGTTGGGGG
TAGGTAGTTACTACTCCTTACTGCCGCCACCCACCCAACCAACGTGACAATCTCCGCCAC
TCCTTCCGATAATCCCTAACCCTAATTTGAAGCAATAATAATAATAATAATAATGTGGCC
TTCTAGTATTACTTCTACTCCTAACCCTTCCTTCTTCCTATTTCTTCCCACCTCTATCAA
CAACAACAACAAACCCTCTCTTTTTCATTCTCACATTTTCAATCCATCTCCCACTCTATG
CCGCTCTGTATCTAACGATTTCAATGGCTGGGCCCACCTCGATACACCCGTCCGCCCCAC
CACCACCAACGACAAAGGTCGTATCAATGCTACTG
>FTRC101275K15-b0FSP_20021228
CATGCAATATTAAAAGAGTGTTAATCATTTGTTTGTAAAGAAACCTTTCACGTGCCAATG
AATTGATATCGGAGCACCTGGCAACACATCATCATATTCTATGACACATATGCATCAACT
ATTGTTTAGAAAAAAGGAAAATGGGAGAAGCTTTGCTAGGTTGACACATGACTACGGTCA
AGCAAGTGCACCAGTCTTTCGTCGAGTAATAATTCACACTCTAGGTGTCTAGCATAAGTT
CGTATCCACTGGGATCGTGCCGAAGCTTCACTAGCGTTATTTAAGTTTGGATAGTTTGCA
TTCGCTTTGGTTTTTGGAAAAAGGTTTTATAAAATTAGCGTAATGCTTGCATAACTAAAT
AATAATAATAATAATAATAATAATAGATTCAGAAACATAGAGGATAGGTATGGTGGTTGG
ACTCTCTCTCTCTTCATATTTGGCATGACCGGTGTATAACATAGTTATTTAGATTAATGT
TCGGCGGTGACTTTTCCTTGTTGTAGTAACACCTTACTGTTACACTATGTCTATTAAAGT
TTCCCTACTTTCATAACTAAGGTACCTACGAGAGTCTAACCTCAATGTGTCACATACCCT
AATTACTAAGTGAGTTGTTTATAAACATGCATTATTATCTTCACCAATTAACCTCTAGAT
CCTAGTATCAGGCTATTCATCATCTAAGTGCTCAGTTCACGCCTAGTTCATGATTCCTCC
TCTAACCGCTCATTCACGACTA
>FTRC101079G18-b0FSP_20021213
CAGCAACACCTTCATACAACTCCCTCATCTTCCCCATCAACTCCTCAAAACTAATATCTC
TAGAAACACTCACAATTCTTGTCTCTCCACCAACATAACGTAGTTTCCCATCTTGTGGAC
GTGGCATTATACTACCTAGAAAACTACACAAAAATTTAACACGCCGGCCATCGTCATTTG
AACCGGAACCAGAACCGGTTGTGGTGGCTGTGGCCGGCGATCTAACAGCTGTAGGACTAT
CCATCATAATAAAATGGTGTCTATGATCAATTACAATCTCAGACTCGCTCAAGCATTGAA
ACCCTTTATTACACATCACATCATACAACTCTCAAAAGTTTCAAACAAACAAATCTCCAA
TAATAATAATAATAATAATAATAATAATAAGTAGAGATCCAAATTTATTAAGAGGAAAGA
AGTAGCGATACCTGATATGGGAAATATTCATAACCCAGAAATCAAAATTTGAAATTTAAA
TGACCCAATGAAAAAATATTTGATGGGTTTGAGAAACGTAACGTATTTGGTTTGGTCTTT
ATCTCTCTCTCTCACACACACACACACAAAGACAGAGTTATTAATTAGTTATTGAGATTG
TGGAAGATGGTGTTGTTGTGGAAAGTAGTTTGAGCTGAGATATGAAAAAGGAAAGAGATA
ATTTTAACGATGAAATTGAATAGGAAGATGGTGATGAAGCGCCATAGGAATTGAAGAGAG
AGTGAGGTTATGTTTGTGACGATGAATGAATGGATGGT
>FTRC101553O05-b0FSP_20030602
AAAAAACAAAGGGCATAAATTTTTTTAGTTAATTAGACATATATTCTTGCCAAAACAAAT
AAGACTAAGTTGCTTAGAAAAACCTAAATGCATAGATCATTCATGATTTATGGCTTAGAA
TAAATCGTTCATGATTCATTCAACTATGTTTTGCGAATTGAGCTTTCACTTTGAGCCAAA
AATTAAGCCCAATAAGCCACAAACGTTAACATACAAAAGTCTCAACTCATAAAAAAGATA
TACATGGAGTAGAAAAATAATAATAATAATAATAATAATAATAATAATAATAATAATAGT
GTGTATTATTATTATTATAAAAAAAATAGTGGGTATGGGATTGGTCAACTTTGAATTTCG
TTGGGTTTGAAAACTCAACTTGAGTCCGTCCGTTTCAGTCAATTCAAACCCACTACCACC
CAACGCTCATTTTTTCTCGATTTTGTCGGATTCGGATCGGTTCGGGAAATCTTGTCCACC
CTACTTGCTCCTACATATCTCTCAGTGCAATGGAGAAATCAAAACTACGTAGTTCTTTGT
AAAAAAAAATTGTGTGTTGGTTGATTTTATTTTTGAAAATGGTTTGGTCGCACTTGGGCG
AAAAAAGTTTGTTTGATTGATCGTGCTTGGGCGAAGAAGTTTGCTTGGGAAGAAAAAAAA
AGGCAGACTCGCACATAGATGATGGTATCCA
>FTRC101583H10-b0FSP_20030729
CCTGCTGCATATGCAAGTTTGCTACCTACCAATTCCCAAAGTTGATCCTTGGTTACACCC
CCCCTCATGAGAATGTGAGTGTGCATTCCCCTATTGATCTTCCATTTCTTCCTGTGGTAC
AATTTAGTTATTTGAGGGCAGCTATCTATGATAAACTAGTGACTGCATCTTTTGGCTTAA
CAATGGGCATGACACAGAGACATTTTGAGATGAGTTATCCTTAATATAAATAATAATAAT
AATAATAATAATAATAATAATAATAATAATAATAATAATAATAATAATATACTGATGATA
ATCCCATGTGCTAACTTGCATGTTGCCCTGAAATATTCTGTCATTGTCTTGAATTGTTGA
TTTTAAAACTGTTATTACTTCTCATCATAGGAGTATGTGGTTGAAGATGTAGATGGAGAG
ATGACAGGGTCTGATTGGTCTCCCCCAGCCCTCCCCCCTGAGCATGTTCAACAATTGAAA
ACATTGGGCCTCTTATGAGTTTGAATGAGTCACCAGTCATCTATTTTATGACTAGAATGA
CAGTACAGGTAGACTGGCCCGCTCTTTGTTTTGGTAAGCTCGTCCTTTCCATGAAGATCT
GCAATTGATTAATAACTGTCCAGTAGCCACTCAGTTCAGTTTGATTACAGTTTTACACTT
GTGCTGAATTCCTGATATATGTAAATTTGTTAATTTCTGATCTGTCTACTAAT
>FTRC101304P04-g0RSP_20021228
TACAATACAAAACTACTCTAACAAAACCACTATCATAATTCATAGCATAGCAACACAGGA
CCACAAAAGGACAATGATAATAATAAAGTAGTAGTAATAAAAGATGGGCACGTAAACCAC
TTTCTGTCATTTTCTCTGACTATAAACTCTCAGCACTTGTGCTCTACTAAACACGTCGCA
CTAATCTTCTAATTTATCCAATAAATTCCAATTCCAAACCGGTCCAAGTTTTCTGGTCAC
TTCCACAGCTTACAACAACAACAACAACAACATTCATTCGTATACACTTGTTCGGTGATC
TTTCTTTTTCATCGAGATGTCTACGCAACCTAAGTTTACCAGAGTTCCCAGTATCAGAGA
CAGAGTTCAAGATACTCTCTCTGCGCACCGTAACGAACTCATTTCTCTCCTCTCCAGGTT
CTTCTTCTTTTTCTTCTATTATTATATTATGTATGAGTTTGATCGACTGTGTAATGATGA
CAAATAGTTTAATACTTGTTTTGTTTGAAGGTATGTGGCTCAGGGGAAAGGGATTTTGCA
ACCTCATAAGTTGATTGATGAGCTTGAAAGCATCCCTGGTGAGGATCATGCTACACTCGA
TCTTAAAAA
>FTRC101422G11-b0FSP_20021228
AATACATATATGAATATATACATATATGAGAATATTTATTAAAAATGAGAATATACAAGT
ATGAATTATTTTATATGAAAGTGTGAAGAAAAACATTATATTTTAATAATGGATTCAAGT
TGTGTGTGTATATATAATATAAAATAATTCTATATATGTATTCAATTAAACTATGTCATA
TTTCCTTTACATAATAATAATAATAATAATAATAATAATAATAATAAAAATATCAAATCA
TGTCATACAGATTTATTTGTTGAAATATTTAAATATTAACCTCTATAATACTATAATGAA
ATTTGATTTGATAAATAAGGATTGATCTTTTAACATTGTAGAAGAAGGAAGCTTTGGATG
GTCATAAAGATTTAATCATATAATTTAGTCGCATGCACATATTTTTAATAAAAAGTAAAA
AGAGAAAACAATTAAATAATATATACCTTTAAATAAAATGATCAAATATTTATGACTATA
TAAATATTTTTTAATATAACTTATACTTATGCACAAATAATTTATAACTCAAATGAATGC
ACAAATATTTTGCGGAAATGAATTTGGTGCAGCAACTGCGCGACGCAATTACACACCTGA
AGTGTCTAATCTAAAATTGATAAACAAAATAATTTTTAATTAGTTTGATGATATATAATT
CTTACTGTCCAATCCATCGTCAATGATTCAGATTAACATTTGCGGGAAATTATGTGATTT
TATAAATGTAGGGTGTTTGGATCATATTTTGTTAAGATACTTTTGCTAAGATAGATACAT
CATA
>FTRC101380O11-g0RSP_20030602
CAAGTGTTATTCACTTATTCGGTCCCATCATTTCCCAAAACCACCATCTTTCTTTTCTTC
TTCAACAATCCATTGTGTTACTCAACTCTCACACATTTCTTCTTCCTTTCCTCTCCTCTC
ACACTATCACTCTTCAACTATACTCAAAACATAACACTAACAAATCATCATCATCATCAT
CATCATGCATAAGACCGGTTCTGCTTCAACGTTAGGTCCAGGCGGCCTAGACTTAACCCA
AGCATTCTTCAAACCAATCTCAAACGCAGCTCCACAATCTCCCACCAAACGCCACAACAA
AATCTCCGTAATCGGAGCCGGAAACGTCGGAATGGCCATTGCTCAAACCATCCTAACTCA
AGACCTCACCGACGAGCTAGTCATCGTCGATAACAAACCCGACAAACTCCGTGGCGAGAT
GCTCGATCTTCAACACGCTGCTGCTTTCCTCCCTCGCGTTAAGATCAATTCATCTGTTGA
ATACTCTGTCACTGCTGGATCTGATCTCTGTATTGTCACTGCTGGTGCGAGACAGAATCC
AGGTGAATCTAGGCTTAATCTTCTTCAGAGGAACCTTGCTTTGTTTAAGACGATTATACC
CCCTCTGGCTCGTTA
>FTRC101379D08-b0FSP_20030602
GTTTGTTAAAAAAATATTTTGTTTAATAAATATAAAAAAAATTAATTTTGGGAACAAAAT
ATTCCCTTAATCGTGATAACAAATATTGTCGGCGGAACCTAGAAAAAGTCCAAATGAAAA
GAAACGAAATTACAAGAAAAAGAAATGAAAAAGCCAGCGAACAAAGTTGGAGTGGTTTGA
AGAAAGAGATATTGATTTGAAGAATCATCATCATCATCATCATCATCATCATCATCATCA
ACACATGACAGAGAATAGAACAAAAATGGAGACAGAACAACAACAACACCTACCCACATA
CGATCCACTCTCCCACGTTGCAAAGAAAGAACTTTCTCGTATCAGATCAGCACAGAAAGC
TGTTCATCTTATCCCTCTTCTTGTTCTTCTCTGTGCTATCATCCTTTGGTTCTTCTCTTC
CCCTACAAGTAACTTAACTTCCATCACTAAGGTTGTTCTAAATCATGTCTTTTCAATTCT
ATCTTTCATTTTTGCAGTTTTAGATTGGTTTCAATTTCTAACTGCTCTTGTTTTTGCATA
TATTATTGCAGATTACATAATTTGATGATGGATATATCAATTTTTGTTAATTCAACTTTT
TATTATATTTAGGACTGGAGGTAATATTAATTTGTTCCGATTAATCGATTTAATTATAA
>FTRC101093E07-g0RSP_20021213
GTTGATGATTGAATATGCTAACCACCAAAATAATAATGATTGCATAGGTAGATAGATTCA
TAGAGATTAGATACAAACAAAAATTACATGAATGCATAGAAAGAACTTAACATATACTGA
ATTTTGTAATTTTTCACTCTTCCAAGTAAATACATTGACACTCAAGTTCAAAGAATAAAT
TAAAAAATGAACTTGGTCACACACCTCTTGTATCAATCATGCTATGCCAATAGAAGCTAT
ATAGAATTCCACACCTGCATATATAATTATTATTATTATTATTATTGTTCATAATTTTAC
TATGCCCCCTTTGTAAGTTACCCTGTCGATCGCCATTTGGCTTCTCATTCTTGTGTTGTA
TTAGTCATTAAATTTGATTCGCTAACTCTTGGTGTATGTATTATCCTCTTTACCAAAGAT
ATTTTCCAAGGATTTCCTCCTAATTCCTCGAAAACGACCAGCAAGTTATTTTTTGGCTTT
AACCAGGACCTTGGAACATGGTACCTGCAAAATTCAAGTAGTGAGTAACATTTTCCTAGA
GATAAGGTTCGTGCATGTTTGGTATCACAGTGGATTTTCCAGAATTACAGTGAGCTACCG
TGGTTTAGTTACAAAATGTAGCTGTTGAAAATCACGGTGACTCGCTGTGATTCTGATAAC
CCACCGTGATACCAAATGTGCATCATTCTTTT
>FTRC101253M07-g0RSP_20021228
CTTTTTTTATGAGGAGAAGAAAGAGCCACATAACACAACTTATGCAATATACTAGTGCAG
TATATATATGCTAAACTCACACCTAACTGAAAATCCAATAGACAACGGATACATCTTAAG
ATTGTTTGATCTTCCTATACACGTGGTAGACTGGTAGTTGATAACCTAGAGAGGAAGGTT
AAAACGTGGTACAAAAAATAATATACTGCATCACATATCTACCACCATTCTATAAAGTCG
TGTAACTTACCAATATTATTGTTTCAATTTTCAAGCCATAATAACATTATTATTATTATT
ATTATTGCTCCTCTAAAGCTCAAACCTCATTTACAACCATGGCAAATCAAAAGGTTTTCA
CCCTCTCACAAATCTCCCAACACAAGTCCAACAAAAACTGTTGGCTTGTAATCAACGACA
GAGTAAGTAAAATAATTCTTTCACTGCTAGAAAAAATGACATTATGGACGGCTTTTAGTA
ACGCCAGAAAGCCATAAGAAAACCAACATTTCGGGTGGCCTTTTTTCGAAGGCCACATGA
TTTCTAGTAACTAACTAAAGTTACTAAATACAGTTATTTTACGATTGAAAATGATTTTTG
ACGCATTTTCCATCAAACCCTTATGAGGGCTCCAGTAGTCCGA
>FTRC101602A16-g0RSP_20030715
CAACACATTTTTACCCTTACTCCCAATAATTAAGGAAACATTACTAAAACATTTCTAAAT
TAACCACTTACGATCATATCCATCCAAATCATACACACATCACCACTTGACTTCTTCTTT
AACTAATTAATTATTATTATTATTATTATTATTATACTAATTAATCACACTTTCCTTTAT
TTTAGCTACCACATTTTAAATTCCTCCTTACCTTACTTACCCCTATTTATACTTCCCTCT
CTTTTATTCATTCTCACTTCAAGCCTTGCTCATTTTTGCATCTCATCATAGTTTCACATT
GTGTGTTTTTAGGTCAAGAAAAATATCAATAAGAGAGGGTGTGAGGAAAAAAACAATCCA
TTCATTCATAATCATCGTAGTAACAACAAATCAATCATCCACAACATCAGAGAGAGTTTA
ATACAATAATTACAAGAACATATATTTCATATATCATAAACATACATTATTTTTTTAACC
GGTTGATGGCCACCCGTGTGATCCCTCCAAGAATTCTCAAGAAACTCCGATACAACACCG
CCACTAAACCCTTCCAACCTTCCCTCACCTCCCCCGCTCTCTCTCCTCCTAATATTCTCG
ACCAAAAACCGCCATCATCAGCAACAACAACAATTATTCCTCCGGCCGTCGCCGATATCA
ATTTTCACGACGTCGAAAAACTCTTCTCTTACGTACCAACC
>FTRC101233H11-b0FSP_20021213
TCGAGAAAGGTATGAATAGTGAATAATCAAAATCTTTGCTCTTATAGCACACAAGGGTTA
AAAAGAAAACTAGAAAAAGGCAGTAAATACGGCACCAAATCCCCAAAGGCAATAATTGGC
CCCTTTTCGCCCACTTTATAAATACAAAGACAAGTAGTAACTAACAATTACAAATATCCA
CATCTATCTATCTATCTATCTCTGTTCTGTTTTGCTCCTCATTTCAGATAGAAAGATAGA
TCCATCATCATCATCATCATCATCGCTTGATTTGATTTGATTCATTGCACAAAAGAGAGC
CAATTTGGGCTCTGTAATGTCCAATACTCAATTCCAGTTACTTCCACTTGTCGCCGCCCA
ACAAATCATAGTTCAAGAGATCCAGTGGGAGAAAGAACGATAGATAGATATATACTTCTT
CCTATCACGGTAAAATCTATTGTTCATTTCAATTTCAATCGTCTTATTAGCTTTGCAATT
AGTATCATATACTATTCCATTGAATCACATTCATGTAGGTATCATTATTATGTTCTAAAT
GTCAATTTTAATCATATACTATTCAGTTGTGATTCTATGAATTTGAGGGTGCGCGCTTGT
GTGTGTATGTGTGCGCGCGTGTGTGACACTTAGAAAAATAAAATAGGGCACTTATTACTG
TTAAAATCAATTAGAAATCAAATGTTATGATTTGATAGTTGGCATATTAATTATGTTTTA
ATTAATATTAATTATAANTGATTATATTCTATTATATGAATA
>FTRC101442G21-g0RSP_20030127
CTGTCATCGCGAAGTTGAAAACATTATTAACACACCACACGCAAACTCAACGAAAAATCG
AATTCAATCCCTAACCAAAATCCATCATCATCATCATCATCATCATCATCATCATCATCA
TCATGAACAATCATACACAATAGAAAACCCTCAATCGCCGGAAAATATGTCATCTCCGGT
GCCGGAATCAATCTTCCTCGAAGACTTCGGCCAAACAGTCGACCTAACTCGCCGCATCCG
CGAGGTTTTACTAAACTACCCCGAGGGAACAACTGTCCTCAAGGAACTCATTCAGAACGC
CGATGACGCCGGTGCCACCACCGTTTCACTCTGTCTCGACCTACGCTCTCACGGACGTGA
TTCACTGCTATCTGATTCGTTATCACAGTGGCAAGGACCTGCGCTGTTGGCTTATAACAA
CGCCGTTTTCTCTGAAGAGGATTTTGTCAGTATCTCGAAGATCGGTGGGAGTAGTAAGCA
TGGACAGGCTTCAAAAACCGGTCGATTCGGGTAATTTGCTAATTTTTCGTTCTTAAAGTG
TTAATTTGATTATTTCATTAATTAGGTTGATTTGTTTATG
>FTRC101394P09-g0RSP_20021228
CACCACCGCCACCACCACCGCCACCACCGTTCTTAGCCTCTGGCATACCACCATTATTTT
TGTTACCTCCACCACCACCGCCGCCTCCTTCTTTCTTTCCTCCATTCCCATTACCACCAA
CCATACCTTGAATTTGAACCGGCACAGGTCCACCACCACCAGGTTTCTTCCCGTTTCCAC
CACCACCACCACCACCATTAAAATTTGCACCCTTCATGGCATTCATAAGCTGTGGATGAT
TCCCATTCATCATCATGTGAGCACCATTCCCCATAGGCATATGGGGTTTCATCTTATTAG
GCGGTAAATCCTCAAACTCATCATCAAAATCTTCATCATCATCATCGTCTTCGTCGTCAT
AATCTAATTCATCGTCACTAAAATCACCCTCATCATCTTCAGGCACATCAAATTTAACAG
CTTTAGGCATTTGCTGGTTTGGGTTCTGATTCGGCGGCATCTTCATTCCCTTGAATTGAG
GTAGATCTTGAAACTCTTTCATCTGTTGAAGTTGCCGTAGCTGTTGCTGAAGCTGTAGTT
GCTGCTGCTGCTGTGGATTTAGTCCTTGTGGAACACCACCTTTTGGTTGGTTATGGTTAT
TGTTTCCACCACCACCGCCACCGCCACCACCATTCTGGTTCTGATTTTGATTTTGTCCTT
TGTTGTTGTTTCCTCCTCCTCCTCCTCCTCCACCTTTTCCCTTGTCAATTTGCATGTTCT
TCAACTGATTAACAAGGTTGTTCTG
>FTRC101413H03-b0FSP_20021228
CTGAACTATATTCACATATCACTGTTCCATTTTTTTAAAATTTTTGTTTTAAATTCACTT
GTGTTTTAAATTTTATCAGGCATATTAAATTCACTTTTTATTGAAATTATCCTTAATATC
TCATATTATAATTTAGCTCAACATCTAATTTTATTTTAGGAACTGTGGAGAGACTTGAAG
AAAAAGTGTGTACCTCTCTCTTTGTGGTGTGATGGATGATAATACAGTGAACTGGTTAGA
TCTTCCTCCAGATTTATGGTTTAAAATATCAAAAAATATGAATACTACAATTGATATCGT
TCGATTCCGGAGTACTTGTAGTTTATGGCGCTCCGTTCTCCCTCCTCCTCCTCCTCCTCC
TCCTCTTCCATCTTCCTCTTACAAATTTATAACAATTCAATCTCTTCGAGATATTAAATT
TTGGCAACTTCTCCAATCTAAAATATATCGTCTAGAACCTTTAATACCAACTTGTTCCTC
TTCTAGTTCTTGTTCTTCTAATAAAGGTTGGATCATAAAGGTTGAAGAATTAACATCTGG
TAAACTTCGTCACTTAGATGTTTTGAATAACACTCACATCTCACACACATTTCCATCTAA
TGTGTTAGATTTCATGAACTTACGTGTTAGGGAACTATTTCAAACATACAATATGTATTC
TTCTAATGTTCAAGGTGATTTAAACTCATCTAATGATGTTTATAGAGTAGTGTTGTTTCA
TGTTG
>FTRC101478J01-b0FSP_20030127
AAAATTCCTAAACAAACTTTCAGAAAGAAACATCGTGTTCATTTTCTGTGCATTTAAGCA
ATATATATTTGAAAAAGCCACCTTATCTCACAAAAAAGGACAAGTTAAAGCCACCTTTCA
GCTCCAAATTCCAATTCCGTAACCTTTTCTCCCCAAATTAGTATTCCCACAGAAGAAAGA
AGAATTTGCATAACTAGCTGCTGCTTCTTCTTCTTCTTCTTCTTACAAATTATCTAATTA
AGTACCTATTTAATTTAAGTTCTAATCAAATCAGTACATGGATCAACTAATTACAAAATT
ATTTTCGATATTCCTTACACTTTATCTTTCAACCTCAGGAGTAGCATCAACAACATTCAC
ATTCCTTAACAAATGCAATTACACAGTGTGGCCGGGAATTCTCTCCAACGCCGGCGTTGC
GCCGCTTCCAACCACCGGTTTCGTTCTTCAATCCGGCGAATCCAAATCAATTACACCACC
TTCTGGCTGGGGAGGTCGTTTCTGGGGACGAACACTCTGTTCTCAAGACTCCACCGGAAA
ATTCTCTTGTGTCACCGGCGATTGTAACTCCGGCAAACTCGAATGCTCCGGTAACGGAGC
AACACCACCGGCTACTTTAGCAGAATTCACTCTCGACGGATCCGATGGACTCGATTTCTT
TGACGTGAGTTTAGTCGACGGTTACAACGTCCCTATGCTAGTGGTTC
>FTRC101062G06-b0FSP_20021213
GATGACAATATATAAAATTATTTTATTATGATAGTGGTTATCATGTGATCAAAATAAAAT
GATTAAAATAGTGTTGTTAATTTTATAAAGAATTTTAGTGTAAAAGAAATTACTCCATTT
GTCCTGTATTAAGTGATTCATATTGTTTTACAAATTGTTTTGAGGAGGAAGGATTGTTGT
GATTGTGAGGAAGAAAGATTGTGAAGAAGAAGAAGAAGAAGAAGAAGAAGAAGAAGAAGA
AAAACAGAGTATTCGTGAAATGGCGAAGAAAAAGAAAGTTAAATGGGTAATTATAATTAT
ATTCCTTAAATACTATCTTAAATTTTATTCATATTAATTATTTTGATGCGCAAGTGTGTG
CACGCACGCACACACATATACACACACTAAACAACTAATACAAACCTCATCCTTGAATAT
TTTTGCATGATCAAACTCAGTTCTTAGCTTGAAGGACTCAATAGTTGCTTTGGTTGCTGC
TGCTGAACAATTTGAAATACAACTTTCAGTTTTAGTAGTTCTAATTGATCTATACTAACA
GCAAACATCTAGAATCAAATCTAACCGCAAATACTTCAATTTTAACAGTACAGAGACAAA
TTAATTTATACAACTATTCAATATTAAACACATTCTATTCTACTCCTCATTAAATTTTCC
CCTACTAGTACTTAAGAAGAGTGAACAAACTACAACACTAAAAACATACAACAAAGTAAA
CCCGAGAAATACTCAAAGCCGGATG
>FTRC101087E09-b0FSP_20021213
CACCAATCCTTACATATCTGAAGGCAACTGTTGGATATGAAATTAATCTCGTAGATTGAA
GCAAGCAGTTTCGGTTTATATATGATTGTTGCTCTCTTGTTGGACTTTTAGGTACATGGC
TGTAGGTATAATGCACATTCCATGTTATGCCGTCTTTGCCTTAATAGTGAAGTTGAAGCA
CTTGTGGTTGTCAAAATTGTGTCCTGGTGCATGTCAGTTTCTACGATGATGATGATGATG
ATGATACATTCCACAACATTAATCATAGATAGATTCTCTTCTCCCCGAAAATTGTTCAGA
GGACTGTCATTTTTATGAGGCGGTAATTTTGGGGATGCATATTTGTATTTACTGTATTAT
TTAAGATTAAACTCAATAAAGTTCTCTCACCTGTGTTTTAAGTTGTTTGCCTATGATGTC
TTCCATCCAAGTTAAATGTGCCAAAATATCATACACTGATAGATTCATCCCAGGTAAAAT
AAAAGAGAGATATACTAATGAATATGGTTGGAGTTGTTGTAGGGTGACTAAAACAATAGA
AGTTCTCCCACAATGCAGGGAACCAACGTTTGAATCCTGGCGAAGAGGGATGTCCGCATT
TTGTGTCTAACAATGTCTCGAATTGAATTACTTCCAGTGGAGGGAACCTATGCAACATCA
GGAAGAAAAAAAAAACACTAGGGATAAGATTGCCTATAATATAACCTACGATGGGTTTCA
CTCTTTGGATCCTGTTTAGT
>FTRC101563H19-b0FSP_20030715
AGTATGTCCTACCACTCTGAAAAGGATATGCAGACAGCATGGGATTACAAGATGGCCTTC
AAGGAAAATAAAGAAAGTGGGCCACTCTTTGAAGAAACTTCAACTGGTGATTGATTCCGT
TCAAGGTGCCGAGGGCGCGATACAGATTGGCTCTTTCTATGCAAGCTTTCCAGAGTTGAG
CACTGCAACTGCTAATGGTGGTGGTGGTGGTGGTGATCACAACAACAACGGCTTCTATAA
CAGCCATGGAGATGGAGTAGTTACTGGTTTGAAATCTCCACCCTCTGCTTGCAGTCAGAC
ACATGCAGCAGCAGCAGCAGCAGCAGCAGCAGGAAACAAACTTATCACTGCTAGCACCAT
TAATGGAGAACATCATCGTAATCATCATCATCATCATGTTATGATGACAGAAAACCCTGC
AGCTCCTTCCGCAGCAGATGCATTAAATATGATGCATGCATCCAATATCAATATCCAAAA
CTACCAGCAGTTGCAAGAGGATCAGGATACTAAACAATTACTGCTACATTTCAACAACAA
TAACAATCAAACCCTACCTCCAAGGCCAACTGCAGGAGGAGCCTGGAACAGCAACAATAA
TTCATCATCATCANGACTACTGGAAAGGGGTGCTTTC
>FTRC101219N21-g0RSP_20021213
GATTTCTTCTCCTCCACATTATGTTCAAATTCTCTCTTCACCACCGACGAATTAGGTTTA
CCAAGTTCTCTTCCTCTGAGAGGAATCAACGGCGGAGAAGACTGCAAAACAGTTGAAAAT
CCAAACGGAATATCACTGTTAGAACGACGGTGCGATTTTCGAGGCGGTAAAGAAGGGTTT
CTAGCAAACGGAGGTAACGGAGAGTGAGAAGTGACGTCACGATCTTCCATTGACACGTCA
GCGTTGTTGTTGTTGTTGTTGTTAGTATCCGAAGATTCACGAAACGAACAAGGGCTAAGA
GGTGGAAGAGAATCGAGAGAGAAAAAAGACGGTTGAGAGAGTGATCGAGTGTGGGAAGGT
GTAGGACTTGTATTATGAGAAGACATTTGCGTCGTCCGTGAAACCGGGATCTGAGAGTAT
GGTGAAATAGGCGGGATCTGATGTGGGTGTGATGGTGGCATACCTGCCCTTTGATTATGA
TGCTGATTTCTACCAACGGTTCTCATTTGTGAGGAATTATACTGAGGTATACTTAATTGT
TCCATGTGATTGTTAAGTTGTTGTTGTTTCACAAAAGAAGAAGAATGAAGTCTCTGAAGC
ATTTCATTGTTACCATCTTCACTATCTCCCATTCTGTTACCACCACTCTCTTCAAATAAT
TAATTAATTAATTAATCTGCAATG
>FTRC101109J15-b0FSP_20021228
CAAATCAAATTCCGTATTCTTCTTAAAGACTAATGCATGCACTTGTTATATATTTCAAAT
TAGTTTTAGGATGTTGAAAGTTCGAATGCTCACTCCAACATATCAAATATATATATGAAT
TCTTTTAGTAATCCGAGTTATATTAATAATAATAATAATAATAATTCTCATTAATAGAAA
GAGATATACCAAACTCATCTCATTATTTGAAATATATGTAACTTCATATTCTTTCAATTA
TTTCTGTGTGTGCATATATAAATTTAACTTGACCACTACTTTTACATTTTGAAATATGAA
ACTAAAATTTTCAAGAAATAAAACTTAATTAGCAACCCATTACTTTGTTAGCCTTATTGG
TCTTCTCCACCACAGTTCCATCATTACCAGCAAGTGCTCTATACTTATCCCTTCTAGTAA
AGCTAGTACACTCATAAGACAAAGTTGAAGCTATCACCCTTTGTATATAATTTGCCACTT
CATGACTTGACTTTTGTGAACCACAAGTCAACTCTTTAGGCAACTTATTCAAGAATGTAA
CTTCATAAACAGGACTAGGGTTCATGAAGAAGTAAAAAGGATCCATTCCTTTCCACCCTC
TCGCCGTTGTTCCGTGAAACATACTCATCCGATTAACCATAGCGACCGGGACAAGCTCAT
CGGTTAACTCGGCAAACAAAGCCGAAAACCTAAGAAGAAAAGGTTCCCTACAAGTTGTTC
CTTCAGGGCATATAGCCAAGTCACCTTCTTGNCAGAGTTTCTTGATCATGGAAGCATCCG
TTGCACGGTCGCGGCTA
>FTRC101625E04-b0FSP_20030715
CATTTCTTATATCAAGTTGAGTGCTAACATAATTTTTTATAGGGTAATCATGCATGGTGT
TTATGATAAAGGACTTCTTGCGATGACATTATTATTTGTCTATATTTGTGGCGATCTAAC
ATGTGGGATCATATCAATAAAAATTTGAATGATATTTCATTGCAGGGAATTGCTTCTAGA
TTTCTATAGTTCAAGTAATGGACACAAACCAGCTCAAATTATTCTCTTCAGGTGTCACTC
TATCACTGTTACGTTTGTTAGATATCCAGTCGTGTATGTTCTTTAAGTGAATTAACTGTT
TGTAGGTCAAATGTTATGTAACTAGGATATTTTTAATAATAATAATAATAATAATAATAG
TGGAAATAGTTGCGGTTTCTACTCCACTTTTTTCATTTGAGAACATTTTGCATTGTTGGG
TTAATTATGAGAGGGACAATTCTCCCATGCATATTCTAGAATTAAGGGGATGTTTGGTTT
GAGAAGACGTTCTGTTTTAGTTTCTTATTTTTACTTTAAATTGTAAGACTGGCCATTGTC
TAATTCTAGGAAACTAATATTCAACTATTGATATTTAATTATTAGTTTTTTCAAGAAATG
GACTCGCTTTTAGTAGCTTCAAATTAGTTTATATCTTTTAATATTTTTATTCACTTTCTG
ATGTATATATTCCTGTTCAGGGATGGAGTTAGTGAATCACAATTTCAACAGGTTTT
>FTRC101200H14-g1RSP_20021228
CGCACTACATTAAACACTGAACATCATTCCCAGATTGAAGACTCAAGAAGCAGCAAAACT
TAGCTACAAGCTGTTGAAATGCACTTAATACTAGCAACCCCAACAACAACAAAAACATAA
ATATAATATAAATACAATACAAATGGCTGTCATACACTAATAATAGATACCAACATCTCA
TTTTTCAACATAAATTAAATAAATGCACTTACCATTAAAACACTGTTATAATATACTAAC
ATAGCACATAAAATACAAGCACACAGACAAAAAAAATAGTAGTAGTAGTAGTAGTAGTAG
TTTTTAATTAATTTCTGGCAAAAAGTATGTCATGTTACCAACAAAGCATGTCTGGAAAGT
GCTACTCAAACACTAATTAATTAAATGGTAAAACCCGTATCATGGCAGACATTGACAATG
TACCTCAAACAACTCATGAACAAATTAATTTCTTGCATGTTTGGTATCACAGTAAATTTA
TCAGAAACACAACGAGCCAATAATTTTGCCAAAGCTACACTTTGTGTATATTTAGTATCA
CAGTGAGTTTGTCAAAATCACAATGACTCATCGACTCATCGTGATTTTGGCAAATGCACG
TGATACCAAACATG
>FTRC101108D02-b0FSP_20021213
GTTTTCCAGTGGCTCTTAATTCTCTCCTCTATATATTAGTTGATGTTGATCAACATTTCA
TTCATTCATTCATTTTATAAATTATTCCTAGTAGTGAGATCCACATCAAAGGTGAATTGG
ATGGAAGAAGTGAAAGGGTATTGTTCTGATAGCAAGGAAGAAGAAGAAGAGGAGGAAGAG
GAAGAAGGTGCAGATGAAAAGATCATCCCAATCACAAGAGAAGGAGGTGAAAACAGCAGC
AGTAAGTAGTAGCTAGCAAGCACTACCCCCACTCTTAATTTCAATCTTATAACCATCATC
TCCATGCATATCTAACTAGCTATAGCTACTTGCAAATTAATTAATCAAATTATATTATTA
TTATTATTATTATTATTATTATGACTTTGATCACCATATTATTGCTGTTATTTTTTTAAT
ACATATTTTTTTTGAGGCAGATAGATCACCATCTCTAATTCATTTTATTTTATTTTTGAC
AAAACCCGTCTCTAATTCTTAATTATATGTCGTTTATTTATTTAATTTAATAAATACATA
TATTGATGGATCCACACCAAAATCAATCCATGGTTGGGGGTTTGGGATCTTGATGCATGA
ATATTTGAATCTATCTCTATGGATGGATCTATTAAAATATATTGGATGAATAATTACTAA
TGAATGAATTACAAATTTGATCCTCAAATTGGTTAGGGTTACCGCTGGAAGAAGAAGATG
GTAGGATGAATGAGGAAAGAAAGCAGGTAGAGGAAGT
>FTRC101522I14-b0FSP_20030715
ATATAAAAGTTCGCAACATAACATTATTGGTTGGTTTAACAATGACCGATGTAAATGTAA
CCCTTCAATTTTTGTCACACAGATGAAATGATATAAACATGTTTGGTCAAAAAAAAAAAT
GATAGAAACATGTTCTTTTGTAGCATTTTATTTTTATACTATTATTGATTAAATTACTTC
ATTGTTTTGGATTTGAAGGTGGTAGAAATAATGGCATGGTAGTGAAAGAGTCTTTCAATC
ATAATAACAATTATTGGGATGGGACAAACAATGAATATCAACAACATCAACAACAATTAT
CTAGTTTCTACCATCATTATCCTCAACAACAATATCTTATGTCAATGCAACAACAAAACA
ATCTAAATTTTTACAACTTCTCAAATTCATCATCATCATCATCATCAAGACATCATCATA
ATGCAGAAAACAGTGAAAAAGTTGTGATTGGTGAGACCAAAGATGCTGTTCAAACCCCTC
CTAAATTTTTTGACTTCCTTGGAGTAGGTGCTACATGATCTTGAAATTAGACCAAAAAAA
GCTGCAGAATTTTCCACGGAAATTGCTGAATATAGGTGTGGTCCAACATAAATGAGAAGT
CATTCAAGGGGCAAATAGAAAGGATAATTGGGTTTAGTTTGGTGACTGT
>FTRC101514N06-b0FSP_20030602
AAACAAAAAATTCTGTGACAAGATTGAGAAATTGAAAGTTGAAACCAAAAAATACACATA
ATCATCAGCCATGAAACTGGTACACAAGGTCCAATGCCCTCAACTTAACAGCATGTGGAT
CATATTCCTTAACAAACCCATCATTGGAAAACCGCTTCTCCTCCAGCCGAGCCACGGTAG
ACGGTGACAATGGCCGTTTAGGCCGTTTGTTTTTTATGAAACAATCCCTCAATTTCTGCT
CAACCCTGTCAATTGTGCACTTTGAAGTCTCTTCATTCTCCTCCTCCTCATCATCATCAT
CATCATCATCATCTCCCAGCTGCATAGGAGCTGCAGCGTTGGCAGAGGAGACAGAGTTTT
CCGGCACCATAGGGGATTGAAAGGTGGAGAGAAAGGAAGTGAGATGATGGTGTGCTTGGT
GTAAAGAATTGTGGATGTGATTGAGATGGGTTGGATTGGTTGAATTTGAATTTGAAGAAA
GTTGTTTTGCCATGAAAGTAGCTTGTTCGAGAGAAACTATGAGTTCTGATAATGATGAGT
TTGGTTCTTCCATCATGGAAATGAAAAAAGATCACTTTTTTTCAGAGATTTTAAGGAATA
AAGTTACAAAGTACAAAAGGGTGTG
>FTRC101391J05-g0RSP_20021228
CGTAAGTACTACTATTATTATGTTATGTTATTCTCAATTCCTTATTATTCATCTTCTCTC
AATTCCAATCAAATTGTTTTGTTTTCAGATTGCATATCAGCTTCTGTTTTTCATCATCAC
TGCACTCCTCAAATTCGATAAGGTCACTGATTTTGCCGGTATGTACGGACGGACGGAGGG
AGTACCATCTTCTTCTTCTTCTTCTTCTTCATCTACCTAACTAACTAACTAATTCTGTTT
GTTTTGTAGGAAGTACAAATTTCGTTATAATCGCTATATTGACCTTAGTGCTCAAAGGCT
CTTGGCACTTTCGACAGGTTTGTTAGTTAGTTAGTTAGTTAGTTTGTAACATTTTCCAAT
TGCTCACTCACTCACTCACTCACTCACTCTTTATTATTAATTTCAGGTAATCCTCACTCT
TTTTGTGGTATTATGGGGTCTTCGCCTTGCCTTTTTTCTCCTACTCAGGTACCAACTACT
ATCAGCATAAATCAATCAATCAATCAATTCTGCTACTACTACTTGATTTCATTTCTGTCT
GAATGAATTATCCCCTTTTCAGGATTTTACAATGGGGAGAGGATAGACGCTTTGATCAAA
TGCGCAATAATTTGCCTAAATTGGCCGTCTTCTGGATATTTCAGGTTTTCATGTCTCCCT
CCTTATTATGCCTCTTGCTACTCTTATCTTTTCCTTCATTTCTTCTTTTGTACACTACCT
>FTRC101123H09-b0FSP_20021213
GAGTTTAGAGAGTATATGTGAAACAGAGGAAGTACACAAAGTATCACATCTTCACTTCTG
TAATATAGATTTGGATTCTCTCCATCCACCTGCTGCCCTATGCTGCTCACCAATCCCTTG
TGTGTTAACATCACCCCTTTTGGCAGACCCGTTGTTCCTGATGAATAGGGAAGCGCCACC
ACATCCTCAGGGTCGATCTTCACATCCGCCGGCAATTCCTTCTCGTCAGCATCCATCAGT
GTCGAGAAATGAACATGATTGTTATCATCTTCTTCTTCTTCTTCTTCTTCTGTTGTGGTG
GTGGTAGAGGAAGGGAGAGAGTCTATGAGCACCAACTTCTTCTTATTATTATTGTTGTTG
TCCAACAACAACTCCTTGACTTTGTCGTAGTAACATGCCTGTGTTATGATCAACTTGGCG
TTGGAGGCTTTTGCTTGCTTTCCAATCTCCGCGGCCATGAAGAAAGGATTGGCTGCTGTG
GCTATGGCGCCGAGATAAGAAGCTGCAAGAAAGGAGAAGACGAATTCAGGGGAATTGGGG
AGGAGTATCATGATGACATCACCCTGTTGGACTCCCAATTTGTTGAGACCGGAGGCAACT
TTACGAGAGATGAGTTCTACGTCGTGGTAGGTATAGACCTTTCCGGTGGGTGCATTGATG
AGACATGGACGTGAGCCAAATTGGGAGAGATTTTCAAA
>FTRC101567C21-g0RSP_20030715
GATTTACTTTTATAGGAATATATTTAAATTTAAATCACTTTACATTTAACTTAATTTTAA
TGGAAATCAATTAATTAAAATCAAGTTTTCTCACGAACAGAAGCATACATCCAACTTAAC
AGTTAGGCCCGTAGAGTTTAGCTATAAAACGGGCCTGGCCCATTAGACATTTCATCTTGT
TCGATACACCCTGCAGCAGCATAAGCATCTTCTTCTTCTTCTTCTTCTTCTTCTTTTTCA
TTCTTCTCTTTCAATAAAGACCCCCATAAGAAAGAGAGCGAAACAAGAACTCGAAGCTGT
CTTTTTTCTTCTTTGTAGAATAATTTCCTTCATAGTATGTCGTATTTCCTACGAAGATCA
CAACCTAGAATCACTACCACATTCTCCTCGTTTCTATACAAATTTGTCGGAAACTTGTCT
GAATCGCAACCCATAATTCCTTCACCAATCTTATTTTGTTGTCGCCACTTATCACATTCC
ATTCCATTTTTCTCTTCAAGGAACGGTTACTCTCACGGGCTATTTCCCACCCGGGCTCGC
TTTTGGGCCTCTCAGCCCGCTGCCGCCGACCCCTCAACCTCCGATGGGCTCACAGTCCAA
GGAATTCTAGCCAACAATTGGCCCATTCTTGAAGAAAACGACAGTGATTGGAAGAGTCAT
GCCATGGCTATAGCTCAATCTATT
>FTRC101392K09-b0FSP_20021228
GTTCGTTCTATATTTACGGAAGGAAAAAAAAAAGGGTTTAGTTCTTCATCGCTTCAAAAA
ATAAAAGTTCTTCGTCTCCTTCATGTTTTCGAAACCCTTCGATTCTAATTCTAATAGCAG
CAGAAAAAAAGTAGCATAAGTACTTACTTAAAAGTTCAAATAATAAAAACAAAAATAGCA
ATTTTATTATTATTTAATAAAACAGAGAAAAAAATGTCTTGGCTCTTCAACAACTCCAAC
AACCCTCACACTGAATCTTCTAATCTTCACCGCGCCGCTTCACCGTCTTCCACCACCGCC
GTCGATCACGGCGTCAAGGAAGACCTCTCGCTTATTTTCCGTGGCGTCGCTAATTTCCTC
GCTCCGCCTCCTTCGTCATCTTCGTCTTCTTCTTCTTCTTCTTCTTCTTCTTCTTCTTCT
TCTTCTTCTTCTACCTCTTCCACCGTCGAGTCTACGCCGCCTTCGAAAACTCTCACTGGA
ATACGGAACGATCTCGTGGAGATCGGAGGAAGCTTCAGAAGTTCGCTTTCTCTTCTCTCG
CCTAGAAAAGCTGTCACCGGAATCTCTAAGTTAGCTTCACAATTGTTGCAGTCCGAGCGT
GATCAAGAAGTTGACGGTGGTGCCGTGCCTGGAACTACGGATGATGTTGTTCGTTTCGTT
AAGGAAATTTCTACACGGCCTGAGTGTTGGACTGAATTTCCCTTTCCACTCCATAACGGT
ACTTCAATTTTATTATTCTTTGTTATTTGTTCTGATTATGATTCTCTATTTTAATCAAT
>FTRC101078L18-b0FSP_20021213
CAGTTCAAACAGCACAGAGAATTTAGTTATTTCTGTTCATAAAGTAAGGGAAGGATGCAA
ATATGAAATTTTCACAGCTGGATATATTCATTACATGCTCTACAAAGTTTCTTATGTTTA
TACAACAAAAAATAACAAAAATGTAGTACTTGTTTGTTGAGAAGAATGAATGCATCCTAT
ACTCATAAACTTCGAGGATCACAAACTGAGTACAATCTTTAACATATACATACTCTATAT
AAACAATTCTGCAGAATGAATAAAGCAAAAGCCATCCCTACTCCCTACCAAATGCATGAA
ATTGCTATGAATCTACCCACAACATTTAAATATTATCAATTCTTTAGAAGCATTTGTTGA
GAGCACCGATTGAATGTCAATTTGATGATGATGATGATGATGATGATGAATGAGCGGATT
AGAAGTGCTAACTAGCAAGGAACAGCCTATTATCAATTTGTATCTGCTACCTTCTTTTCT
AAAACTAATTTACAATTATCCAATAAAAGAAAGAAAGAAAGAACAGCCTATTGTCCACTA
CATTCACTCAAAGAATTTGTTTTGTCTTTTGTGTCCTCGCTCTCATCATCAGAGTCAGGA
ATGAGATCAAAAAATGCTTNCAGGCAGCGGGGACTTTGACTTTGATCATTCGAGGTACCC
TTGCTGCCATTGGCACGCCACTTCTGATCGGCTACCATATC
>FTRC101360K10-b0FSP_20030127
CGGTTTTTCTTCGGTTACTGAACCGGGCTATTGCTTCAACGACATCACTTCCTTCAGGGA
TTTCAAGAATGTGTGGGCTCATCGCGGGGTCGGGCTGGCGATTAATAATGATTTGGTGGG
TTTTGGGCTTGTTTTTGGAGCCAGGTGGACGGCCTCTGGGCCTACGACCAATCTCAACAG
TGGAACCGTCGCCGCAACTTACAGAGAAAGGTTTGTGGGCTGTTATTGGGCTTGGGCCAC
CGCTGCTTCGGGTTTCATCTTCTTCTGATGTTTGGCATTCACGAGAGGGTTGGAAAAGGT
TATGTTGTTGTTGTTGTTGTTGTTGAAAGTTTGAGAACATTGTCTTTGTTTTGTTGAAGT
TGTTGTGTTTTAATAGTAGAGGACTCTATTATGGAGAGAAGAGAAGATAGAGATGAATAG
AAGTGGAATGAATGAGGTGAAAGTAGAGTTGAGGTGATTGGATATTTTGGGTATTAAATA
GTAGTAATTGTGATAATGTGGGGTTTTGTTGTAGAGAGATTTGAAATTGGATTAGATTGG
ATAGAGAAAGAAAAAGAGAGGGAGGGAGGTGGGTGAACTTGGAATCCAAGTAAAGACTGG
ATGGCGCCGCTGGCTAGCTAGTTGGTTGGAGCAGTGTGGGGTCCCACGTTCATAGACGGA
TGGGATGTGTGTATACATACATA
>FTRC101323P01-g0RSP_20021213
ATGCACAAAAATAAAATAAAGTAGTCAAATTTAACTTCTTTAATTGAAATGTTAAATAAA
CCGAGCAAAGGAAGAGTAAAAAAAGAGAAATTGCAAAACAATGAAACACATGATGTTTGA
TTGGATCTCCAACTATATTGTAGTTTATTATTATTATTATTATTATTATTATTATTATTA
TTAATCGATTAAAATTTGCAATGTTATAAGTCATTTTTTTTATGTCCAATTATAAGAATA
CTCCTCAACCGTACTGTGACGGACTCCAATCGCTCCCAAAAACACAACAGTTGGGGCCAA
ATGGCGTGGACAGGGGTGAAGCTCACTCCAATCCCTCGCCCCTAACTCGTGACACTACCT
ATGATCGATAACATTGCATATATTTATAAATAACAAAATACTCCCTCCGTTATAATATAT
AAGCAAAAAACCACTTTTTAGATTCATTATATAATTAATGTATCTGGACAGTTTATTGTC
TAGATACATTAATTATACAATGAACCTAAAAAATAAATTTTTGCTTATATATTGTAAAAG
AGGGATTAAGTCTTGATTGGTCATAAGTATTAATATACATTATTTAGCATTTCTCTTAAT
TTAAAAATTTAAATATAAATATTAAGTTTTCTACATTTTTCCAAATAGTGAAATTAA
>FTRC101467M23-b0FSP_20030127
CTCGTCGCAACCAATCCCAGGATGCCAAGTAACATGACACCTTGCACAAAACAATCTATG
ACAAAAAGGACACTCAGATTCCCTAATATCTTCCACTCCTTCATTCTCATCAAGCAACAT
TGCAGAACAATCCTTAAAAGGACAGTAAAATTTAGGAACTGTTAGTAAAAGTGCTTCACA
CAATGCATCATCCCATCTATCTATCAATTCTTTAGGAAGCAATGGTCTACAAGATTCAAG
TTCTAACAAACCCTTACAATTCAAACCAGGACAAGATACATTTGTTATGTTTTCTTGAAT
TTTTGTTGCCACTTGTTTGACAACACATTCAGTACAAAATGAATGGTAACATAGTTGATT
CCTGAACATTTCATCACTTGTTTTTGGTTCAGCACAAATCTCACAAATGATCATCGAAGA
CGATTCATCATCTGGTTCTTCTTCTTCTTCTTCTTCGGTGCGGACAGTGTCAACATGAAC
GGTCTTTGATGAAGATGCTACACAGAGTAATGGCGGTGGTAACGTGGAGGAAGAAGCCAC
GCAAGGCAACGATGATGACGAAGAAGTGATGAGAGAGGACAATAAGGTTTCTTGAAACTG
TAATGCTTCAGCGTATTTGTCATCGGAAACGGGGACGTTAGGGTCGGTTTCATCGTCGGA
GACAACAGAGAAGTAAAAATCGTCTACGGTGTCGAGACAGAGAAGTGAGGATGATGTTTG
TT
>FTRC101266A20-g0RSP_20021228
GTCTATTCTGAAAGAAGGAAAAGCAAATTATTCAAACGGGATTATTATGCCTTCAGTGAG
CCTTGGCGCCAAATCTTTGAACTTCCATCGTTAACTCTCTAACTAATTAAACTAACTAAC
TAACTAACTAACTAATCAATTCACTCACCCATTGCAAAATCTTTCTCTCTCGCCACTCTC
TCTCTCTCTCTCACACACAATCCTCAGTCCACAACAGAACCACCACCATGTTTAACACCT
TCACTTTCTCTCTCTACCTTCTGCTCTCTCTCCTCCTAACAACCACCACCACTTCTTTAC
CTACCATCGG
>FTRC101540L06-g0RSP_20030602
GATTGGTAATAGTATACATTGTATCATTTCATAGATGGAAAAATGAAAAATGTTATTGAA
TTACATCTCACAAAGGACTAATTCTGGTATGATGACAGGACAATGTCTATAGGTAGAAAT
AATTGGAAAATTGATGACATTAGAAATATAATAATTAAATTGGAAAATGAAAAGAATAAG
ATATAAATAATGATAAAATAAGAAGACTTACATGAGATTCCCAAGCAGAAAGATCACTAC
GACAGAGAGAGGTGGAGACAACCTTAATCCTAATTTCCAATGGTTGAGGAGGACTGACTT
CCACTTCCTCCATTACCAATGCCTCTCCAGCTCCCCATGCCACTGCAGCTGTTTGTTTGT
TTCATAAACAAATCAACATAGTCATACATACATACATACATACATACATACATACATACA
TACATACATATCAAAACATGAAGTAAAAAAGTCATAATAATGGTAACTGGACTCACCTTT
GCAGGTTATGACTTGAGGGGTTGATGATGCCATGTTGGCTGTTGCTGTATGAAGATGAAG
AAGAACTACAAAGCAGCTAATGTCAAGAGAACTTCAATTGTTGATGTTGTTGTTGTTGTT
GTTGGTGGTAGGTGGAGGAATATATGATAGTCTCTCTTTCTTTTTC
>FTRC101639M09-g0RSP_20030715
ATCAACAGACAAGTTACCTTTGCAAAACGAAGGAATGGTCTTTTGAAGAAAGCTTATGAA
CTTTCTGTTCTTTGTGATGCTGAGGTTGCTCTCATCGTCTTCTCCAATAGAGGAAAACTC
TATGAGTTTTGCAGCACTTCTAGGTACTATAATACTAATATACATTAATTCAACTTAACA
TCATAATTAATTAATTAATTAATTAATCAATAAGCCTCTCTTTAAATTAAATGTTGTTTG
ATATATTTTGAATTTTTTTTATTTTTCAACTGTTTGAGTTTTTTTTTTCCCTTTCTATGA
ATGTCTCAGCGTTTATGGCATACATTGCTGTTAGATCTGCATCTGGAAAACAAATATTTA
TAACATAAATAAATATATAAAATATAAATAAAATAAAACAACATAAGAATGAATGAACAC
TGTTGTATTGTTATTGTATTGTATTGTTGTGTTTGTTTTTTCTCATGTTCTCTAATTTTG
TTTTTCCCCAAATCCTTTGGATTTTACTTTCTTTCCTTCTTTTAGCTATCAACACATCAA
TCCAAAAATTTCTGGTTTTGCTTCATTTATGTTACAAGC
>FTRC101489F03-b0FSP_20021228
CGACTCGCCTCCCACACCCACACCGCCGCGACCCCAACGCTCGCCTTCACCGGAAAGCTT
CGACCACCGCCACCTTTCTCTCTCTGCTTGACCACACCACCTTTCTCTCGCTGTTGGGTT
TTCAAATTTGAAATCAACATCACCTTCACCGGAAATATTAGTCGCCGCCGCCACCACCAC
AAAAGGTTTCGCTCTCTCCTTCTCCCTTTTGTCTCTCACCCTCTCTTCTCTATGCGACAG
ACAGGTACACTCTTTCTAAATCTATAATTTTTCTAGGTTTAGGTTTTTGAAAAATAATGA
TTTGGAAAATTTTGATTTGCTTCTTTGATTGATTGATTGATTGATTGAATAAACATAGAT
AATAGGGCTGCAAGCCAACCATTTCATGTTAAAGTTTGATTTTTCAATATGCTTGATCTT
TTAATTCTTCACAAAGAGTATTTTTAATTTGGGGTTATTTAGTTTTGATTCTAATTGGTT
TTCTTGTTGTGCTGAGTTGTTGTTCTTCTTTTAGGATAGAATAATGGATTGATAGATAGC
AGAATTCATTCCTTTTGTAACTGCATTGCACCTCAGACTTGTTGTCAATTTGTTTTACTA
AGTGCTGAGTTGTTGTTCTTCTTTTAGGATAGAGTAATGGATTGATAGATAGC
>FTRC101598F24-b0FSP_20030715
CCGCACAGACAATTGCTCCACACAGTGAAGGTGCCATTGATGGTCATCTTCGTGAAGCTG
GACTCACATTTCACCTTCTTAAGGATGTTCCCGGGATTGTATCAAAGAACATTGATAAAG
CATTGGTTGAGGCATTCCAACCATTAAACATCTCCGATTACAACTCAATCTTTTGGATTG
CTCACCCAGGTGGTCCTGCAATTCTAGACCAAGTGGAGATAAAGTTGGGATTAAAACCTG
AAAAGATGAAGGCCACTAGGGATGTGCTTAGTGAATATGGAAACATGTCAAGTGCATGTG
TATTGTTCATCTTAGATGAGATGCGTAAGAAATCGGCTCAAAATGGACTGAAAACCACAG
GAGAAGGACTTGACTGGGGTGTGTTGTTTGGATTTGGACCAGGACTTACCATTGAAACTG
TTGTTCTACATAGTGTGGCTATATGAGAATGCGAGACTTGATTGTTTTGTATTGTATTGT
ATTGTATTGTATTACTTTTAATCTTGCTTGAATTTCCATTTAACAATAAATATGGAGTTC
AATAAGTACCATCAGTGTTAAAATAATATATCGTTAATAGCTATTATTTTAGTGTCTGTT
TCTTTTTACTAAACTATTTTATTTTAGTATTTGCTATTGATTTGAAATAAATATTGTCCT
CTTAACTAATAAATTTCTTAATTGAATACTTTTTGGAATTTTTCAC
>FTRC101262I24-g0RSP_20021228
TATAGAATCCTGCTATTTTGCAAGAAAACACAACCTGCACTAAGAAAAACAACGGATAAA
TTTCATGTTGGTTAGGATATAATTATAATAAGAATGGCTGAAATCCAAAGATATTGCGCC
GCATTGAAGCTTTTATTTTGGGTTGCATTCGGTACATTGCTTGTAATTTTGTAAGTAAGT
TTTACTTCTAGAAAATAAGAATAAAAGACAAGTAACTTTTTTTTGACTGGAAAAAGATAA
GTAACTTGAGAAATATACTGTAATAGAAAGACAAAAGAAGTAATTTGTAATGTAATTATC
ACTTTGTTTGTGCATAGCATTCTATTCTATTCTATTCTATTCTTCCACCCATCCCACTAT
CCCTATTCCAGATTCCATATTTCTGTCCTTGCATCCCCATCCCCAAATTTCATAGTGAAT
GTCTTTGGCTAAGGCTTACCCACGCGTCATACCTTAATTAGCTACTCTGTAGATCACCCC
TACCCCACTCCAGATAGTGATACCTTACCCCAATCACCATTCACCACAACCACACACATA
CCCCTTCTAGTTCTCTCCCACACTCTCAAACCTTAACAACACACACACAACAC
>FTRC101163M16-b0FSP_20021228
ATTGACAAAATGATCGTTAATGAGGAATAACAGAAAGCAACAATTTACTTACCAGTCAGT
CCACTACTGCGCAAATGAACTGTGTTGGTGATTCAAGAATCTGGCCCCAAAGAAAAAGAG
GTTGGTTGGAAATTGGAATGCACTGCCGCAGCACAGCACAGCACAGCACAGCACAGGGGA
ATGAAGTCAAATAGTAAATAAATCAGACAAACATGGAAACTGTATGCGCGTGCATGCGTA
TCAATCCCATTACGCGTATATGCTGACCGGGCTGCCCCAATTATTATTATTATTATTATT
TATTTATTTATTTATTTATTTATTAATAAAACAAAATAGAAGAAAGAAAAAAGAAAGAGG
ACTGCGTAGGTTTGAAATTGCTGAAAGAATGTTGTTACTTTCTTTTCACTGGTGTTGTTT
TTGCGTTGCCATCTACTAGATGAACAATTGATTGAAGATTTGGAGGAAAGAAGAAGATGA
AATATTGTGTGCCTTACTGCGCTTTCTAGGAAAGAAGAAGATGAAATATTGTTTGTTTTG
GAAGAGGAAACGGAACTGGTAGAATTATTTTGTTGTTTTGAAGCACATTATGAGTCTACT
ACTAGTACTTTCTAGAAATTCTTATAACTATTAATTATAATTATAATAATAATAATAATA
ATTTATTTA
>FTRC101575H15-g0RSP_20030715
ACATGGAGCACTATTTATTTTCGATCAAAAAGAAAATTCAGTATTTAATGGTTTTCTTAC
ATATTTTCATTGGCTGGGTGTCCATGTCACTCCGGCATTACCGCCTACTACTTTCTAGTA
GTATATAATTAAATAATAATAAATTAATAAGGTGATTGTGTTTGTGTTGGAATGAATGAA
TGAATGAATGAGCCGTCCACAGTGACATGACAGATCGGTGTATACCATTAAGTAACGTGC
GTGAAGATCACTATGTTTGAACTTTGATTTGATTTGATTTGATTCATAGGAGTATGTGTT
GTTGTGATTTGATATTGTAGTGTAGCTGTAGGACTAGGGGCCTGTGCTATGGTCAATGCT
ACTCTATTGAATATTGGATGATCATGATCTTCTCTTTCTTCTCTTCTCTTCTCTTCTCTT
CTTATTTACTACTAGGCTACTATAGTATTCTCCGTCACTGGAATTTGATGAAACATTGTC
TCTATCGCTCTTCCTTTTCTTTTCTCACTTCTTTCAACCATAATTTATTAATATCTCTGC
TCTCTCCTCCTGTTATTCTAATCAATACATATGGCTTCTTCTCCTCCTCCTCCCCCTCCC
CCTGCTGCTGCTCATCACTCTATGGTACAGTACAATTTATTTTTCTTC
>FTRC101108K08-g0RSP_20021213
CAAAATGTATACACAAAAAGAATCATACACGAGACGAGACATCGTATATTCAAATTCAAA
TTCAAATTCAAATTCAAACACTCTCACAACGGCTAGTTCTTTTGCTTCTCTCTCTGTTCC
TCTCTCTCTCTCAACTCAAACCCTAGTTCCTCTTTCTAAAATCACGTTGCAAATAAGCGA
TTATGATGAAGAAATTGACGGTGCTGAGAAATGCAAAGCGCGACAGTCCTTCCTCTGTCA
ACCCCAAATCCACGCAGAAGCACCGATTCACACCCTTTAAGGACAAAGAGAACAAACCCC
CTAAACCTCCCTCTAACCCTCTCAAGCGCAAGCTCCATTTTCCTCCCGATGACACCGTTT
CTACCTCCTCTGATTCCGGTGTCAAGGTTTTTGTTTCACTCTTTTCCTCTTCAACATTTA
TTAGGGTTTTTAATTTAATTAATTTTGAATTCGAATTTGATTTTATATTATATCTTACTT
TTCAGGTTGTTGTGAGGTTGAAACCGATTTGCAATGACAAAGACGAAGGTGATTCCGTGA
TTCAGAAGATTTCTAGTGATTCCTTGCAAATCAACGGTCATGATTTTGCGTTTGATTCTG
TTGCTCACATGGATTCTACTCAGGCATGATTTTCTTCTCTATGTTGTGTTTCTCTTGTGA
TCTCATTGCAATTACTTGATTCATGTGTTGTTTATTGTTTTTCAGCTAGATATGTTTGAG
CGTATTGGTGTGCCTCTAGT
>FTRC101134G07-g0RSP_20021228
GGCAAAACCCTCAACTTTTCACCTTGAACTACTTCTGAGAGGCAAACCGAACATTCCAAA
TCCAAACCATCTTCTTCTTTGGAATTGAATACCGATACGGGTAGGGACTTGAGTACAGAA
GCATCAAGACCATGACTGGTCCGTCCTCTTTGGCGGGATTGGGAATTGTTGTTGTCGCTC
TGGCGCTGCCGCCTCTGGCTCCACCAGAATCCCTTGGCAAAAAGATGAACGAAAAGAAAA
GAAACAACAACCATGAAGAGAACTATTATGATGACCACCATGATCTTGCCGGTTATATCA
ACGGCTGGGGAATCACCCAGAAGATTACTATTATCAGTTGCAGCGTTACTCATTGTTTGT
TTGTTGCTTTGCAGCAGTGTGTAGGGAGGTGAGGTGAATTGAGAGAGAGAGAGAGAGAGA
GGAAGGAAGTGTTTTGAAGTTGAATGAATGAATGAATTGTGAGGAGGAGGTTAAAAAGAG
AGGAAGCTAATAACTGGAGAGAGTTCAAAAGTTCAAACCTCCACAATGGACTTTTGACTT
GGCAATCAACCAATCAATATTATTATTTTTGAGTATTGAGCAAGAGAAGAATATAAGAAA
GAGAGGAAAGTGTTTCCCTTCTCTTTCTCCTCCCACGTTTCCTAGAAGGATCTTCTTATT
TCTTTTGCCTT
>FTRC101538C24-b0FSP_20030602
CGAGGATGATAATGAACTAAGTGACATTGATCTTGGGATGATGAATGAGACCATAATGTA
GTTACATTAGTTCTTTTGAGGGATTGAACACCTGAACTTAGAATTCCTAAGTTTTTTTCT
ACACTCCATCAATAATAAATATTTAGAACCTTCCAGAATTTGTTTTTCACAATTATTTGG
CAGAACTTACTTGGTACAGCATAACAAGAATACTTCTCAATAAAAAAAATTCCGTCCGAA
AAATCTTAAAATGACCCTAAACTATGAAATTGTATACCACAAAAAAAGGTGTCTGGTCAA
AAGCATAACGCTACCCACAGCTAGCACATGAAATTAGTTATTTATTAAATATAAAGAAAA
CTAGAACTAGAGACATTTTTTAAACAGTGGTAATGGTATTTACATTCCACATTGAACCTA
CACACACACACACACAAGGATATACTAAAAACAGGATAGTAATATATATTTGAGAAACAG
TATAAACGAGTGGAATACCTGTTGCAGTAGTAAACAGCACTCTTTTCATATATCGCAATT
GCACAATTATACAACTCAATTGCATCATAGTATCGCTTGGATTGCATTGCCTTGTTACCT
GAGTAAAAACCAAATTTCATGTATTAAATGGTCTTATGAAAATCCATCACTGAAGATACC
CTTAAGCAAATCCATCACTAAATTGAAAGCTTTCATGTATAAAGACGTTTTTGCATACTT
CAACTT
>FTRC101642N23-g0RSP_20030715
GTCCCCCTTCCCACCTTTTTCATTTTTCTCATAAAAATTCTGTGAGAGTGAACAAAACCA
GAAACCCAAACCTTACAAAATAGTACTAATCCCAAAACTTTATTATTTATTATTACTTCA
CTTTACATCAAAAAAGAAAAACAAAAATTGAAAAACCAACAATAATTCAATTCATTTTTA
TTTAATCATTAAAATTCCCGAACAACACAAACAAAAACAATTTCAACAACAATAATAATG
AATTTTAATTAAAAAATTATTTTCCTTGCATCAAGATTCAAGATCAACCATCATAATGCT
CTCAAATTCATTATTGAATTGAATCAACCAAACAAAACCCTCTCTCTCTCTCTCTCTCTA
GTCTCTCACTCTTCAACTCTTCACTCACTTCACTACCATTTTCCATTTCCATGGCATTCA
GCTTTAACTCTAACCGTTAGATCTCTGATCACTCCAATGTGAGTCAACACATTACTTCCA
TTTTCATTTTTCTTACAAGATTCTTTGCTTCCCCTTTTAGTATTGCTTTGTAGTTTTTTG
CAGCTTATAAAAAATTGTTTTTTTTTTTTTGTTTGCTTTCAGTTACTAGATGTGAGTGTG
AAACAGCTTGCTACTTGGA
>FTRC101355D24-g0RSP_20021228
GCTTAACTTTACCAAATAGAGCCTAAGAGTGCGATTGATCAGACTTCTTTTTAACTTTTA
AGTTTGATGCTGAAAGATAGAGTTAAATTTTTCACTTGAAAATTTATAATGTTTTTCTTA
AGATTTTTTATTTATCAATGGATCTAAGAAAGACACTGGTGGAAATAAGACTTTTTGTTA
AGAAGTTTTACATCTGTGAAAGAAATAACTGATGGGAAAAAGAATATGGAGTTGGAGTTC
CTTTTCACATCAGGTTTCCCAGAGGGGAAAAATACATAGATAATAATTTCACATTGGTTA
TTAGCTTACCTGAAATGAAAATGCGAAGCGGTGTCTAAAAACAATTTCTCATTGATGTGA
AAACTCTTTCAACGAATAAAGGAGTATCTTTCCCTCTCTAAGATTCACTCTCGAACCGTC
CCTCATCATTAACCCTAGCTCCCTCTCACTGCTGAAACGCCTCTATCTCTCTCTCTCTCT
CTCACTGAATCTCACTCTCCCTTTCACGCGAAGCTCACTCTCGAACGAAAACGCAAACAC
GAATTGAAGCTCCTCTCTCACTGAAACGTAAACACGAAGCTCCTTCTCTCCCTCTCTCCC
TCTCTCGTTCGCTCTCCCTCTCACTGAAACACAAACAGGAAGTTTTTACTTTGAAGTCGA
AACGCAGTCACACGAAGTTCAATCTCTCAGTCA
>FTRC101114O24-b0FSP_20021228
CTGACCTATTTGTTATTATAGGCTGTTAGTCGTGAAATCCGGAAGATTCTGACTGAGAGG
GCAGCCAACTTCAATATTGCTCTTGATGATGTGTCAATTACTAGTCTGACCTTTGGCAAA
GAGTTTACTGCTGCAATTGAAGCCAAGCAGGTGGCTGCACAAGAAGCTGAGAGGGCTAAA
TTTGTTGTGGAAAAGGCTGAGCAAGACAAAAGAAGTGCTGTAATTAGAGCACAGGTAAGA
AGAAACTGCTAATACTTATGCAGAGTTACTGCTGTGGTGGTGCTTGGCACAAGTTTCTGC
TATTTCTTTTTTATTTTCAATGTTCAATACAATTGGAAAAAGTGTTACTTTTATCTAGTC
GCAAAACTCACGATATCTTTATTTGTTTCTCTTGATCATGAAGTGGGATTTATCTTGGGT
AACGACTAACTAACAAGTGTCTTTGTTCGAAAATCGGCTGTCAAGTTTAATGTGTGTTTT
TAAATTAAATAATTTGTGTGTGTGTGTGTGTGTGTGTGTATTGCAGTTGACAGTTTGTTG
CCAGTTTTACACCTCGGACTACTATTTGTATACATTGCATATTAGACTTATTTTGTTTCC
TAAATATTAGTTCCCGCTGACATTTCTTACAAATCAACAGGGAGAAGCTAAAAGTGCACA
ACTGATCGGAGAAGCCATTGCCAACAATCCAGCTTTCATCACACTGAGGAAGATAGAAGC
TGCAAGAGAGATTG
>FTRC101358M04-g0RSP_20030127
CACGACTCTTACAACAAGTTCTACATCTCATGTGAGTACAATCTTTTTTAGCTTGGTTAC
CACAATCTTGACAGCTAATTCCTTCAACAACACCACCACCACCAGATGATGACCTTACCG
TCATATTAAAAGCAGCAGCAGCAGCAGCAGCCGATCTCGGTGACGACTGATCATCTGATG
AAACCCTACTGGGTCCCACACCTAATCCATAGAGATCTCGCGAAAAGAACGGCCTTGCAA
CACCATGCATATCATCTTGTTGTTGTTGATGATGTTGCTGCTGTTGCTGTTGGTTCCATA
ATTCTAAATTTCCTCTGTAAGATGAAACGTCGTCGTTTTTGTTGTACCAAAGTAGATTCT
CTTGTGGAGGAATTTGACCTTGTTGGTTTGATTCTCTTCCTCCTCCTCCTCCACCACCAC
CTCCTCCTAATGAGAATAAACCAGCCATATTTTTGACAATTTTAACCCTAATAACTTTAA
TATTTTGGAACCAATTTCCATATCAAAAACCTAAATCGGTTTATTTGTTTGTAAGATAGT
ACTTGATTTGATATGAAGAAGAAGAAGAAGAACATGAGAAATGAAATATTAAAATAGTAG
TAGTTGATTTGATAGAGAGGTTGAGAATGAATTGGGATTTGTGTGTGCGTGCGTCTCAAC
ACAGAGAAATTGAAACATGTCTCCT
>FTRC101450O09-g0RSP_20030127
GGCTTTTCTCAACCATCTTCTACCTCTTCTTCTTCTCTTCTTGGTCTTAACCACTTGACA
CCATCACAAATTAACCAGATCCAAGCACAAATTCAACAACAAAACTTTACCATGCAACAA
CAACAACAACAACAACAGCAACAACGTCTTAGTAATACTCTGAGTTTTCTAAGTCCAAAA
CCAATCCCTATGAAGCTTGTGGGAAATAATCCATCAAAACCCACGAAGCTATACAGAGGT
GTGAGGCAAAGACACTGGGGAAAATGGGTTGCTGAGATAAGATTACCAAAGAATCGTACT
AGGCTTTGGCTTGGTACTTTTGATACAGCTGAAGAAGCTGCTTTGGCTTATGATAAAGCT
GCTTATAAACTTCGTGGTGACTTTGCTAGGCTTAATTTCCCAAATCTTAAACACCAAGGT
TCTTCTATTGGTGGTGAATTTGGTGAGTTTAAGCCTCTTCCTTCTTCTGTTGATGCTAAA
CTTCAAGCTATTTGTGAAGGTTTAGCTGAGATGCAGAAACAGGGAAAGACAGAGAAACCT
AAGAAAACACCGGCAGCTCGGT
>FTRC101607G09-b0FSP_20030715
AAATACTATATCATATATCAAATTATAGATATTCATTCACACATATGAATCTTGAAAGTC
ACACACTGAGAAAGTAACAAAAAAGCAAACCCTTAAAACAAACAAACACACCAACTAGGA
AGAAGGTAGGTATTAACAAAAGTAGTAACTGCATTTCCAACTTTTAAGAAAACAAAAACA
TACAAAAATGGTGTGTGTTGGTAGAAACATGAATCTAGAAGAAACAAAAAGAGAAAGAAA
TGCGAAAATGCAAGATACAAACAACAACAACAACAACAACAACAACAACAACATAATGCA
TTGTCTTGTTCTACTTGCATTGATTGAAAATACAAGATCTAACTTGAAAGGAAAAAGGAA
AGAAAGAAAATGGAGAGAAAGAAAATGGAGAGAAAGAAAAGGGAAAGAAAACAAACCCAG
TAGCATTGAAATTGAAATGAAGAAAAGTAAATGCACATAATCTTCTTCTATTGTTTGTTG
ATGATGGTTTATTTTTTTTTTTTTTTTTGATATAGTTGATGATGGTTTATTGTGTTTACA
GCTTTTGCTTTTTATTTCTTTTTTTAAAGAAAATAATTTATTTTCATTAATTGATTTATT
TATGATTATTTTCGCTGTTGCTTTTGAATAGAAAAA
>FTRC101120D23-g0RSP_20021213
CAGTAATAGGAGTACAAGGATAGGGCCACATGTGATATGGGCTTCCATCACTCTCATTCT
TATTCTCAATAACATTAAATGGCACTCTCATATGCTGCTAGTGAGTAGTTTCCGTAATCT
TCGAGATGCAACGTCATCATCAAGCTTTGATGCTGCATGTAATATAACAAAAAATAAACT
ATCAGTAATATATTTATTGTTTTCACGCCCCAATTTTTTTTTTTTAAAATAATATAGAGG
CTGTTTATTAGTACTAGACTAGTAGCAAAAAATCATAAAAATAAATAATAATAATAATAA
TAATTATTATTATTATTATTATTATTATAATAATATGAAAAGTTTATCTTAAATAAAAAT
AAACAGTCTAATATAAATATGGTCCAAAAGGTAGACCTTTTATTATGATTTTCTAAACCA
TTGTTGTGAGGTCCATATATATTAGATAGATTGAACAAAAAATCTTATACGTATATAGAG
AGTCTCTAGTAAGATCCAGCATTGTAACATTTTTATAGGCTCATATAAGATTAATCCATA
AATGTATACTTCAAAATGAAACATAGCATATTTATAATAAAACTATATCCAAAAATAAAA
AATATGAAATAATTTTCAAAATTTTGATGTGTGTTATTAAAATAGAGAGAATATAGAAAG
TTAGATAGAACACATACGTCTTACAGTTGGTGGAGGTGCTGATTTTGT
>FTRC101551H02-g0RSP_20030602
AAATGAATTACCGTGGCGTTGTATTTCCAACATTAGCGAGACAGACAGACAAGGTTTACC
TAGGCGCAAGGACAAGTATTGAAACAAAGAAAGAAATCGAAGAAAAGACTTCTTGTTTCA
GATCCAAACCAAACCAAACTCATTCATTCATGTTCTTTTTCTTTCAACTTTCAATTTTCA
ATTCAACCCATCACACAACATATGATTCTCAATTGACATTCCTTTCCATTTTTTCATTCA
ACCGCGCATTTGCCACTCATGGACAACAACAACAACAACAACAACAACATCACTCTTCTC
TCTCTTCTTTTTCTTCTTCTCTTTCTCTCTCCAATTGCTTCTTCATCAACCATAATCAAT
TTTCATCAACCGTAAGCCCCTTCTTTTCTTTATAATAATGTCTTTATTTCTGAGATCTGT
TAACTGTTTCTTGTTCACTTTTATAATAATCTCACAATCTTTTGATTTTTTGTTTTTTTT
GTTTTTGGGTTTTTTTTGTTTGTTTGTAAAAGTTAAATCTTTTTGGATTCTTTTGTTTCT
TGCTTTGGTCATTGATTTGGGTGACGTGAGATTCACTTACCCATTTTGTCTGACTTGTGA
TGGTGTGAATAAAAATTCAATCTTTGCATGTTGGTTATGAATTTCAAACAAAATTGTTGA
GCTAGTTTTGTATG
>FTRC101376E19-b0FSP_20030602
CGATGGTGTCGAGGGAAAAACCGTATTGAGAGGAGGCTTTGATGAGGGAATTGAGGAGAA
ATGAATCGGGGTCGATGACGGAGAGGAAGATACGGCGGGTGTAGGCGATGGAACCGGCGG
CGCAAGAGAGAGTGAGGAGTTTGGTGAGGAGAGCTCGGCTATGGTGACGACCGGAGACAA
TGAGATGAGCGTGAGCTTGTTGGAGGGGTCGCACGTGTGGGCCTGCACGTATCACTGCTT
CGTATTCTGCAGATTTTTGTTTTTGTTTTTCTTCCCGCTTTTTGTATCCTTCCATAGAAG
AAGAAGAAGAAGAAGAAGAGGGAGGAAGAGGAGGGAAAGAGAATAGCAAAATTTTGGAGA
TAAATATAGAATCAAGGTTGTCAGAACCGGATCGGTCATCGAACCGATAAGTTTACCGGT
TCAAGGTTCAATGGTCGGACTGTGATCGGACCGGAATCGGACCGTTTTTAATTAAATATA
TATTTTAATTAATATATAAATACAAATCAATGAATAATGACTCAATATTCCTTAATTTCA
CACATTAAAAAAAATAAATGTCATAAAGACAATATAAAATTAAAAATTTAGTAATTATAT
TATATATATGTTGATAAATCATATACGAATTACTTTGCATAAAAAAATCATATACAAATC
ACTAGTGTATATGAAAGCATTATAATCT
>FTRC101596P06-b0FSP_20030715
ATGAATTTGACTTATTTATTCACCTATCTTAACACTGTCTGTGTGAATTGGTTTTATTGA
TGAAGAACGTGCCACATGACATTCTGGAGAAACTATCCTCATTTGTGTATATGCATAAAT
TGAAAAGGTTTTGTGAAAGTCCTATAAGGCTATAACTCTTATTACCAAGCAAAACAGTAA
TAAAAGTCATAATAATAATAATAATAATAATAATAATTATTATTATTATATAAACGCCGA
AGTATATTTTTTCAAATTTGTATAGTATTCTTCTATCATTGAATGATTTTAGTTCAATTT
TAAGGATTTATGATAGGGAAAATAAAAGAAAGGATATGGGTAACTTTAAACGACTGGTTG
TGCTCATCAAGAGAAAACCTGAGATCTCATCTTATACAATCCCAGAAGTTAATGGACAAA
GACATGTTTTGACTTTTTGAGCTGTAGTATTAGACTACTAGTTCTCCTTCAACCTGCCAC
CACGCCACCATCATTTGGTTTATATTTATCGTAGGTTGTACATGTTTTACGGACAAACAT
TTCTTTCAAATTTCAGTCTCCTCATTTTGCAAATGATTTACTTACTCTTCGGTTGTTAGT
GGTGCCATGCTTTTGAAGCAATCTAAAGTGATTCTAACCCTTTATTTCCTTTTAAATTAA
AATATCT
>FTRC101606P15-g0RSP_20030715
TTTTCTTTGTTCTCCATCCAATATTATCACATTCGTGAGCGAGCACTGTTTCTGATCTCA
CCTCTGAACCACACACAGATATGATGCATACGCATTGAATTCAATTCAATTAAAACAATA
TGTACAATTCAATTCAAACGGAACTCCAGACACCAAAATTGAACAACTACTGCTTTTGCT
TTTGAGTACTACTCGAGATCTATCTATCTATCTATCTCTTTAATTGAATTGGATTGGATC
CATCTCAAAACAAATGCATGGCCACAGCCGCCTCGGAAGGAGCAAGAGCGGCGGTGTCGG
TGGAACCTCCTTCTCCTCTTCCTCCTCCAAATCATCATCATCATCATCATCATCATGCTC
CAAATTTGTATTCGTTCTTATGTCTGCCATCTTCAGAAGACGAGGGTTGCTCCTATTTGC
GCCTTTATTGTATATTTCGGGAATGCTCTTGTATATGGGTTCTTTAAGCTTCGATCTTGT
TCTTGTACAAAAACACCGTTCTCTCCTTCCTTCCACCACCACNTNNTCCTGGTTCTATTT
ATAGAAGTCCTCAACTCTTTCAACATCTCTGGCCTTTCATGGAAGCCGACACTCCCAATG
CTACTTCTCTCAATG
>FTRC101206P03-b0FSP_20021213
CAGTCCGGGGGTGGGCGGGTGGCACCCAAACCAAACATCATCAATTAATTCAATGTTCAT
ATATTGTAATTATATATCATCCGGTGGTCGGGTTGTTAATTAATTCACTAATTGCACCTC
CCTCAATCCCTCTAATTAAGCTTCTTTTTCCATTCATATACTTTCTCATTTACTTTTTCT
TTCGATTTCTTCATTATTATTATTATTATTATTATGCAATCAATCAATCGATCAATAATC
AAATTTATTCAGAGCTATATATAATCTAGCTAATAATAAGCTTCAATTCCTTTATTAGAG
AGAGAGATCTAGTTTTATTTAATTGCAAATCACCACTATATTATTGATATTGCTAGCTAG
CTAGCTAGCTAGCTACAAGTATTATTTAATGTTTATTACATTGCTCAGCTCAGTCTTGCT
TCTTACGTTTATGTGGATTGCTCATGAGGGGCACCACCTGTTCATCAGCCATTTGCATCA
TCATGTGCCTACAACAATAAGATGGAACAGTCGATCTATCAATAGGTTTTCTGCATCTTA
TAGCTTCAGCTCCACCCTCCGCACTGCAAATTAACAAAAATAAATGTTGATGAATCCAAG
TCAATAGTATTAAAAACATATTTAATGACTNTCCTTGTCCGTCCCCCCTCCTTTCTGACC
AACAATAATTGCACAATTGTTGATCATCAATATGGTATGTGCAATATTGCAACAAAATAC
TATTCAACCAATCAAATCT
>FTRC101104N14-g0RSP_20021213
ATAAACCGCTTCTAAATTCTCTTTCACGTTCGCCGGAATCGCGTCGTAGATCGATCGGAG
AGATGAAATTCCGGCAAAATTCTCACTCCTCAGAACACCGGTGTGAACATACAACACCGC
GAATTTCTTCTTCCCTAATTTTGGGAAAATCCTCTCTTCCAAATACTTCTTCAGAACATC
AACGCTAACCAATCGTGCTAAATCACAACAAAATCAACAACAACAACAACAACAAAAATT
TCAATACAAAAAAAAAAAAATCGGAAAAGAAAATAAGTTTTCATGAAAAACAGAGAGGTT
TATGATTTTTACCAGGGAAGAATTTTCCGATAATGCGAAGGATCTTACGGCCATGTTTGT
CTCTGCCTTTGATCTTGAAAACTTCTGATTTTTCAAGCAATTCTTCTTGTTCAAGTTCAG
TTATGGTGGAACTCATTTTTATTTTTTTTTATAAGAGAAGAAAAAAAATGCTACAGTAGA
AGATTGTGGATCGTGATGATTGTGATGGTGAATTGAGAAAGATAGATATAGGGATAACAC
AATTTATAAGGAATGTTGAAATTAATTAACGTAATAATTAATTAATTAGATTAAATAGAA
AATTAGAGAGAGGAAAAAGGAAATTAATTAGTTAAAGAATGAAAAAGAAAATTGAAGAAA
AAGAAACGAATTTGCGGTTGCGCGGTCATTGGGAATATCCGAAAGCATCTTCCATTTTTT
TTA
>FTRC101567A15-g0RSP_20030715
GACATCCATTTCCTCTTCGGTTAGATCAGCAAGACCACGGCGATTGAGACCAAATTCGCT
GTGAGTTGTGGGTGGCCGTTCAAGAGTCTCCTTGAAGATACGGAACCTGAGCTCATCCTC
CTCTTGGTCGTATTCTTTATGATAATGATCTTTGAAACGTTTGAAAAGTTCGTAAAGTTC
CGGTTCTCTTTCTTTCAGGCTTGCAACTAGATACAACAAACAACAAGAATAATTAAGGAA
TATCAATTTTCTTAAACAAATCTATCTTCATAACTTCAACAACAACAACAACAACAACAA
AAGAAAGAAACAACAATATAGGAATCAAAACATGAAATTATGATGATTTAGGGTTTGTAC
CTTTAGGAACGGAATCAGCGTTGTCTTCTTCTGCTAAATCTTTCAATTTCGCAAAATCCT
TCTCATTCTCAACTACAAACAAGAAATCGATTTCAATTAATTAATTTTATATATCGTAAA
TAAAATAGAGATTGTGCTGCGTATATATTAGAGTCTTTGGTTTACGGTGGTTCGTACCTG
AATCGTGGTCTTTGAAGAGCGCGAGGTGGCTGGAATTAGAGTCGACAGGCCTCGCCATCA
GTCGGTGGCTGTTGCGGCGGTTTGAGAGAAGAGAGGAAGAATGGGAATTATGGAAAATCA
TCATC
>FTRC101114D23-g0RSP_20021228
GAAGTGAAATAAATTAACCTTCATAATAATAGTAATTAACATGATTCACCTTTGTTAATT
AGTATGGTGTTCTACCATGACTCCAAGGAGAATTATTATAAGCTTCATGATTATTCAACA
ACTGTTGTTGTCCTCCATTTGTAACACCCAAATTATTATAAACCGGTATCGACGACGAAC
CTTCTCCGACAGATCCACCCGGTAACTGTCCCATCCCCGCCGCAGTTGGAGACTCATCAT
CACCACCACCACCACCACCACCACCCTGTCCTTGCTCCTGATCATCACCATCTTCCACAG
GCAACCTCTCATAAGTCGCATTCGAAAAAGTCGCTGCCATCAACATAACCGGTCCAGCCG
CCACAAGTGGACCAACAACACCACCGCCAACCACCTGTCCCTGACCTCCAGAAAGATAAA
TAGTCAAACCAGTAGCACCAGGAGGAGAAGGTCCAGGAAGAACAGAACCAGTTAACGACA
GAATATCAAATCTACCAGGAAGAGCCACCACAGCTCCGGGACCTGTTGGTTGCCGGAGAG
AAACGTTAACGACGGTTCCACTTGCGCTTAGAATGCAAATACCTCTCTGTCTTTTTCTAG
CAAACTGAATAACACAATCTGATATGTCTGTTCCTGTTGCTACTTCCATGACATGACTTC
GAAGTGCATTAGGGCTATCTCTTGTTATGAATATTGGTGGTTTTGGTTTGT
>FTRC101394K10-b0FSP_20021228
GTTTAATAAGTATCCGAGACACTATTTAACATAACTCTTAAAAAATTATGAATTATATAT
ACCCATAACATAAGACCCACTTAAATACCCAAAATTGAATTTTGCATTGGGGATGCTCCA
AGCAGGAAAAGTAGTAACGCGGGATCCGTTGTTTGGTTGTTGTGGCTCGGTTATTATATG
ACGTGGAATCACCATCACCGTTAAACCTAACCCCATCATCATCATCATCATCATCATCAT
CGATTAATAATAATAACGCACGTGACTTCACCAGATACATACACAAACACAAGAAACTGA
AGGAAGACGAAGAAGAAAGTAGATTATGACGATGATGAATTTGTTGAATGCGTTGACGGT
GAGTCGGATGTTGACTCGCGATCACTTATCTCTCGCCAACGAAGGCATACCTTTTGGATC
CGTTAAATGGATTGCTTACGCCGGAATCTGTTGTTTTCTCGTTATCTTCGCCGGTATCAT
GTCCGGTCTTACTCTCGGTCTCATGTCTCTCAGTCTCGTCGACCTTGAAATTCTCGAACG
TAGTGGTTCTTCTTCTGAGAAAAAACAAGCCGGTAATTAATCCTAATCCTCTTCCTTAAT
TATTATTATTATTGATTGATTTTGTTACCAATTCAAAACTTAATTCACCTTATTATGTAT
GTATGCAGCTATCATACTTCCTGTTGTTAAAAAACAGCATCAGCTTCTTGTTACTCTGCT
TCTCTGTAATGCTGTTGCCATGGAGGTAATTCAATTTCAATCTTAA
>FTRC101413K13-b0FSP_20021228
AACCCTAAGTAGAACTAGCTAGCTAGCTTGATCTTGTCCATTAAAATTTGAGACTACAAA
TTTTTTGTTTTTTTTTTCACACACAATTTTCTCTCTAGAGAGATCAAAATTGCTTAATAA
CCAAATATAGAAGAAATTAATTAGAATAATAATAATAACAACATATAAATTAGGGTTTCT
TACCAAGAGTGTTCTTGTTATTGTGCATCCAAACTTTAAGAACATTTCTCTTCACACAAT
TTTCAGCACAAAACTGTTCTATAGCAGCTTCATCTTGTTTCTGAATTCTCCATCCATGTT
CTTCAGCAAAAGCTAGCAACTTATCTTTCTGTTCTTGAGTAAATTTTGTTCTGAATCTCT
TCCTTGATCCACCACCACCACCACCACCACCGTTACCGCCACCACCTCCTCCACTGCTGC
TAGGGTTTGACATATCATCTTCTTCTCTGCTGAGTCCACCACCGGATGCCGCAGCGGGGA
GAGCTAATGGTCTATGATGTGCAACCGGAGTTGCAAGGTGGTGAAGGTAACCGGCGGTGG
AAGGTGGACCACGGTGATAGTAAGATGGAAATTGATGGTGGTATGGTTGTGGCGGATGTG
GTGGTTGTGGCCGCTGACATGAACTAACTGTCTCACCGTCGATCTCTTTACGGTGAAAGT
TCCGGTGACAGTTACAGGCAGCACAAATCACAGCTTCAAGTGTGTTTTCTTCACCGGCGG
CGATAAACTCGCAACAACCGTCGACAGCATG
>FTRC101514L18-b0FSP_20030602
CACGATCATTCTTCTCAAGGAAAAAAAAAAATTGGACCACAAAGATCAATGACACTAAAC
CAGTGGGGTTATGCACAAACTAAACATACAATGAACTAAAATCCAGCAATCAAAGGAAGT
GCTATAACATGATGATAACCAGAAAATTCCATATAATGCGATCACATCACATTGATCCAA
ATGCTATATACAAGTATCTCAGCATCTGTGAGCCAAGAAGCCAACTAGTCAAAGCCTCAA
ATAAACAACATTGATTGAGCAAGCTTTGATGAAATTACACTAATAACAAAAATTAAAAAG
GAAGTTCAGAAAAGAGAAAAAAGATTGAAAGCATGAAATATATTACAATGATTACAAAGT
TATCAGCAGAAGAGAACATACTCAAACGGTGGAACCTCCACCGCTGCCACCACCACCACC
ACCACCACGACCCGAACCTGAAGCTCTCTCTTCTTCATACTCCTTATCATCAGTTGGAAG
CTCAAACCTGCAAACAGGACAAGAATTTCTACAACTCAACCATGGAACAATGCAATCTCC
ATGATACTCATGCCCACACGGCAATCTCTTCGCCATATCTCCAACACCGAGCATATCCTT
ACATACAG
>FTRC101582E21-g0RSP_20030715
GTAATGAAGTTTTTTCAAACCCAAATCTTTTTGAATTCCAACACTGTCCGTCCTATCCTC
ACTGCTGTCCCACACCTTTTCTAAGTTCAACACACTTCCCTTCTAATCCAAAAATTCCAA
ATGGGTTGTTTTTTCAGCAGAGCCACAACCAAAAACCAAAACCCACAAAAACATCAACCC
CACCTAAGATCCTCACACCCCAAATCAACTCCAAACCATCATGAAAAAACCCCACCACCA
CCACCACCACCACCACCACCAGAAGAAGAATCTGTCAAAGAAGTCCTCTCTGAAACACCC
ATTTCCAAACCCAATCAAGTTCCAATTTTAATACCAGAAACAAAAACCCAAATACCATTA
CTTCAAAACCCATATGAGAAATTCCAAAATAATAGTCACCAAGTTCCAAGTTTGATACCA
GAAACAAAGACCCAAATACCCTTAGCTCATAACCCATCTCATAAATTTGAAATTAAGAGT
CACCAAGTTCCAATTTTGATACCAGAAACAAAGACCCAAATACCCTTAGCTCAAAACCCA
TCTCAGAAATTTGAAACTAAGAGTTCTATAGAGGAAGTAACAGAAGTAGTTTCTCAGCTT
TCAGAAACAACCACCGTGACTGAGAGCTTCTCAACTGCCACTACTGCAACTACTGCTACA
GT
>FTRC101515L11-g0RSP_20030602
CTGAATATTCAATTTCAATTCAATTCTTCTTCTTCTTCTGTCTAGCTAGGGTTTCTCTAT
TCCATTTCCATGGCCACCACTATTCGAACTCCCCTCTTCTCTCCCACCTCCACATGTTTT
CCCTCTTCCCACAACCAACTACTCCTCCGCCTCCATTTCCCTCATTCCTCTAAACCACGC
CACTCTTTTCCCAATTTCTCCATATCTTGCTCCTCCTCCTCCTCCTCCTCTTCCCAATCT
CAACCCCAACCCCTCCGCCACCGTCCTCCTTACATCCCCAACCACATCCCTGACCCCTCT
TATGTCCGCATCTTCGACACCACTCTCCGCGACGGTGAACAGTCACCCGGCGCCTCCATG
ACTTCTAAAGAGAAGCTCGACATTGCTCGCCAGCTTGCCAAGCTTGGCGTAGACATAATT
GAGGCTGGATTCCCTGCCGCCTCTAAAGACGACTTCGAGGCCGTCAAAATGATTGCCAAT
GAGGTCGGAAACGCCGTCGACGAAAACGGCTATGTTCCTGTCATCTGTGGTCTCTCCAGA
TGTAATGAGAAGGACATTCGAACTGCTTGGGATGCCGTTAAACATGCAAAGAGACCGAGG
ATTCATACTTTCATTGCTACTAGCGCCATTCACATGGAGTACAAACTCAGAATGT
>FTRC101134B20-b0FSP_20021228
TGTACTGGTGATCTGGTTCTCTCTAATGTTTATGTACAATTATAGTCTCATATATAAACT
TGTTTTCTTCCTATGTTTCTTTCACAAATCCCTACATTTATATATCCCCTGCCAAAGCAG
GGGATAGTTTGATTCAAAAAACTTATTCATCTCTCTATATATCTACAATTTATTAATATA
TGGAGCCAGACATTGAAATTTCTAACATCAACACCATTCCTAACCCTCCTCAAGATGATG
ATGATGATGATGATGATGATGTTGAACCAAAACCAAAACCGATTCTCACCCGAAAGAGGA
AGACTGGTCCAATGAATGTTCTTAGGGTGGCACTTCTCATGATGCGAGGAAGTAGTCCTA
AAAAATCAAGCCTGACTCCTAAGAAATCAAACGTGACAGATGATGAATCAAAGAACGTTT
GGACCAAATTTGTTGGGTCAATTAGACCATTACATCTTCAAAGTAGCCGATCCCCGCAAT
CATTTAGTGGCCGGAAATTCGATCAATTGATCACTCTGCCACCGACTTCTCCTTCTTCGT
CTGAATCTACCGGTGGTGCTAGCGTGTTTACGGCAGAGGAGGAGCCTTTTTCGCCATTGC
AAAAGTCACCATCGAATAGCCGTTACGCTTCGGCTGTAGGATTGAACGAACTCGTGCAAA
GTGATGCGAATAGCCCTTACGCTTCGGCAATAGGATTGAATGAGCTCGCATCGAGTGATG
AGGAGAGTGAGATACAGGA
>FTRC101417I11-b0FSP_20021228
GTACTAAATCGTGTAGCACGGAACATTAGCTGTTAATTAATATTCCACTATGCTATATCT
GCTATTTGACAACACTGCTTTTACCCTCTTTATTTTGCATTAAATGAAATGCAAATTTAG
TGTTTACCTGCTCCTGCAAATAAATGTGGACCAGGAAATAGCTTTCCTGTCCTTAACCAT
GTGTTCAATCCTCCACCAACAGCCTCAAAGACACCAAATCCTAGAAGTATGGATCCTGCA
TTGAAGTGTTTATCCCTATATGAACCTTTGATAAGCTCTTTCCTCTCCTGAATATCAGTT
ACCAATAAATTAGGTCCTCATCAGATTCAAAATCACTCATCACATCACACTGTTACTGTT
ACATCCTATGAAGCATGCAACAATAATGCATAAAGGGTACTACTACTACTACTACTACTA
CTATATACCTCAGTAAGTTGCTGAATTTGGAGTTCAACCGGTGATGGTGGTGAAGATTCA
ACTGATTTACCATCCGGTGTGACCGGAGCAGGTTTAACTTGTTTCTTGAGTTCATTAATA
TCATTCTGAATAGTCCTGACTCGACGCCATTGCCACCCCAAATAGCCTGCATATAGTGTA
TAGAAGAACAAACCACCCAACACAATTGGGTGTATGAGAGCAAATGTTCTTCCTTCAAAT
ATCCCAAACTCTCCACCAACAGCAAGTGCATCCTGAGCCATTAACATTTTCATCAACAAG
TAAAGAGGATTGAGCTATGCATGAAAGAATATGATTATAATTT
>FTRC101245J20-b0FSP_20021228
CACTATAATGTACAAGTAGTACAAAATAGACCAAAGATACAAAACATGGTCAAAAGACCA
GTCCACACCAAAGCAGCAAAACTGACAAGAGAAAAAAAGGCCACAAAGCTAACAAGCACA
AACAGAGGTGCAGAATAACCGCAATACAAATAATAACAAAATCAAACAGCACAAGGATAA
ATATAAGTTAATAAGTATAAGTAAACAAGGCAAAAAGATAAATATAAGTTAATAAGTAGT
TCCTTACAATTTAAGATAAATACTAGAAAATGATGCATTTGGATCTACACCAAAACAGTT
AATAAGGAGTGAATGTAGTAGCGGTGGCGGATGAAGAAAGAAGAAAGAAACAACCCTAAA
TTTGGAATAACAAAGAAACGTGAAACTGTACAAGTAGTGAGAAAACATATTATTATTATT
ATTATTATTATTATTATTATTATTATTATTATTACTGGATTGAGATTTAATTGGGCTCCT
CACTTAATCCAAACCCAATTTGCATTCAAAGTATATTAAAAAAAAATCCGTGGGCAAACC
CGGCCCGCACCGCCCCCTCCATTTTTTAGGCGAAGCAAACGGGTGCGGGCCAACTTAAGA
TATCAGGCCGAAAACCTCGGTCCAACCCGCCAAAAATTGCGGGTTAAACGGGTCGGGCCG
GC
>FTRC101611M21-g0RSP_20030715
TTGTTTTTTTAAGAGATGTTGTAGTTTAATATATATTTTTTGAGGCAGTGATTATTTATT
TGATAAGATGAGGGTGAAAATTTCAAGATTTTATCATGGAATAAGAACCAAACCTAAAGA
CTAGTCCACCATATGGTGGCAATCAAACAAGTGACAGGATTCTGTTTCATGTTATATAAA
CTTAAAATAAATGTAGTGCTAGGAGTCTAGGACATTGAAAATTGATTACTAAAAGCGATT
TTTTCATTGTTTAAAAACTTTAAAACATTATTTATTTATTTAAAGACATGTTTATCTAAA
GACATGATATATTATTATTATTATTATTATTATTATTATTATTATTATTATTATTATTAT
TATTATTATTATGTTTATTTACAATCATAAAATTCACTTTCATAAACTTTTTTTTTATTT
GTCAAGTAGCTTAGTAGTCAATCAAAATTCGCCATAAGGAGAGGGAAGAGCCTTTACTTT
CGGTTAGGCCGGTCTCGTCATTCATGCAATTCCCCTGTCCATCACACGTTATAATTTTAA
CCTTTGAAGTGAATAAAGGGGAAATTTCGTGTTCAAACCCAAATCTCTCCATATATATAA
TACGATGTCGTTCGTATCAATTGAGCTATATTCATGGAGATTATTAA
>FTRC101628M23-g0RSP_20030715
CTTTGAATTTGAGAATTAAAAATAAAGTTTAACGAACAAAGGTGGACACAGCTAACCTTG
ACCCTTATCACTAATTAATTCCTATAATATGGTGATGATGTATGTGATCTTATAACTTAA
CCGAATACATTAATTCATTTTTATTATTTCATCAATTCATTTGTTTATTAATTAATTTAA
TTCATTAATTATTATATACTACATGTTGTTGAAAATCATGGCAGAATGTTATCACAAGGT
GTATTGGATCCAATTCTCTGTTCAACTCCATCATCATCACTGAACAACTACAACAACAAC
AAACCGTTCTCTTCTTCTTCTTCTTCTTCTGTTTTCTGTTGCAATAGCATCAATTATAGA
ACTAGAAGAAGAAGGTTTTCTATGGCTTCAAATCATAGAACAAACAATTTTCTACGCCAT
TTGGAATCAATGAAGATTCTTCCATCTGGTGCTGGTTGCATTCCTCATTTGAATGCTGTT
ATTCTCGGTGAATCTCTCGCTACTGAAGAAAATGATTTTGTTCTTCCTAGCGAAGAATTT
GCTTCCCAAGCAAATGTTCAGTCTCCAGAACAGGTTTTTT
>FTRC101217L07-g0RSP_20021213
GTGAGAGCATAAAGACGTGCGTAGCACGAAGATCCCGTTCCCGCCAAAATTCTGTTACGA
TCCTAACGAACCAAACCTCTTCTTCTTCTTCTTCTTCTTCTTCTTCTTCAATCTCTCTCT
CTCTCTCTGTGTGTTCTTCAAAATGATGCAAAGATCTTCAACCTCAAACTCTCGAAGTTC
CACCGAAGATCACAGAGCCATCAACATCGCAACCGAACCTCAACAGCAAAACGCAAAGCG
AAGAAGGAACCCCGACGATGATTCTCTCGACGCACTTCCACTTTATCACCACCGTACCGT
CGCCGGAAGGAGAGAAGTTTCCCGTTCACGTTCACCGCCGGTGGATAAGATGATTCACGC
TATTCCTATGCTTGTGCTGCTTTGTATCTTCACTCTCTGGTGGTTCTCTTTTCCAGGTAC
CTTCTTTTCACGCGCTTTCGTTCATCTCATATTTCACGCGCTTTTTCTTTTTGTTCTTTC
ATTCTTTATGCTTCCTAATTAGCGACATTCTTGTGTTCTAAATTTCTGATTAGTGATATT
AAGTTCTGATTAGCGAAAAAATAATCACAGAGACTGAAAACGAATGTTGAAGTTTAATAA
GNCAGATTAAGTGTAATTAAATTTTAATTTCGTTAAAACAGTCTTCAATGTACATGATAT
TCTCAATAACTTCAATTTGTTGATAGAATGATTAGATTAACT
>FTRC101484B04-g0RSP_20021228
ATGAATTAATATCTTGATATATTAAAAAGAAAAAGTGTGAAAAAGAGTTATGGCTATTAA
AGATTAAATGAAAGGCACAATAATAATAATAATAATAATAATAATAATAATAGAAATTAA
GAAAGATGATGATAGGATAGAAAAAACAGTTGAGAAGGATGTTAGCAATGGCATTGTCAC
TAACACTTCCTTCAATTTCCTCTTCTTCTTCTTCACAATCACATTCTCTTCCAACTTTTC
GCTATAATCATCATCATCAATCTCACTCTCTCTTTACCAACGGAACACACTTCACCAAGC
TCACCACCACTACCCATCGACCAATACTTTCCTTTGTTCCCTCTGTTGGAAATGAAGATG
CTGAACTTCGTGTTTCATCTACACAGCAAATTGATGATGATGATGTTGATGATGATGATG
ATGATGATATTGATGAAGAACCAACCCCTCAAGACCTTGAATATGTTGCCCAAATCAAAA
GGGTATCTTTACTTTTTCTTGAAAATTTGTTTATTTATTTTATTTCATTTCCTAATGAAT
TTTTATGCCCTCTTTCAGGTTTTGGAGCTTCTTAAGAAAAACCGGGACATGCTTTTCGGG
GAGGTATACTCTTTTCACTTATTTTTTCTTTCAAATATTGTTGTCCCTTGAGAGAGAGAG
AGAGAGAGAGAGAGAGGG
>FTRC101374A13-g0RSP_20030602
TGTTGTCTTGGTGGGTTGAATTGGGTTCCCAATTACCTGAGCGGAAGACTAAGTCATTGG
AACCAGACTTATCCCTCACCCAATAACCACCGTGATGGTGATGATGATGATGATGATGAT
GATTCCCTCCTGCTAGCCTCTTCTTCTTCCTAGTATCAGTGACACCACCATCCCTTGGTC
TTTTCCTATTGTTATTGAAAGACCTCTCAAACCTGTCATTGGTGGGTTGATGATTGATTT
TCCGGTCGTGATTGTTGTTGTAGCATCCGGCAAGACGAGCCCTTTTGTTGCATCTATTAT
CTTCTTCTTGTTCTTGTTCTTGGACAGCAAGAGCAAGAGCATTAGGTTGAGGTAGACCAT
CACCGTTCTTGATGCTGTCAAAGATTCGATCAATACCACCAAAGAAGTCTTGATTATTGG
GAGTAGGAAGAAGCACATCATCAACAGTAGTAGTGGTGGTGGAGTTGTTGTTGTCTAGAG
TAGTAGTAGAAGAAGAAGAAGAAGAATCAAAATCAATGAAATCGCAAGAGATATCCTCGC
AGGCATCCAACCAGTAAGAGGGAGATGAAACCCTATTTGCATTCGCCGCTGCATCATCAT
CTTCTTTCATAGTAGTGTGTGTGTGTAACTGAACTAC
>FTRC101561L24-g0RSP_20030602
CCACGTGGCATTCCTTTCCATAAAGTTTCTTCTTTGTTGTAATTCTGCTGCCTCATCGAA
TTGGACCCATCCATCTGTTCTTGTAGAGTACTGATCTACTTTTGCTGCTGCTGCTGCTGC
TGCTGCTGCTGCCCTTTGAATTGAAACAGATTCCTGAAGATTTTTTAATTAAAGGCATTA
TATATTATTATGAAGGAAGGAACAACCATACATACATACATACATAACATAGGTGAGTGA
AAAATACTAACTAGTAAACCATAGGTTAAAATAAAAATAAAAAAGAAAAGGTGCATGCAC
AGATTTCAAATGGGCATGCACTCAAAGTATAGTATAGTATAGTAAATAAAAAAGGTAGAT
GTTGGTGTATGTGAAGTCAAATAAAAGCAGGGGATGAAGGTGAGGGTTGTCTTCTTATAT
GAGGTGGTCGCAAGAAGAATATAATGGAGAGTGCCCAAAAGCTAATACTACTACTGACTT
ATACTTGAATATGCACAAGCCCCAAAAGCCCAGCCAAGTTTCATTACAGCAGCCCCGACA
GAAAGGAAGGAATTCAGCTTTTAGGACCTTTTCATTTCCCAACAAAATTACTTACTTACT
ACAAAGACTTTTCTTTTCTTTTCTTTTCCTTTTCTTTTCTACCTTACTACTACTACCTAC
TAGGCTGAAGGTGAGGGTGAGGGTCCTTTACTACCCTATGACTATGCATTCATATCATAC
CTT
>FTRC101312H20-g0RSP_20021228
CGATAAAAAAATGATAAAATTGATTTTGTAATATTTTTTTTAATTAAGTGGAAGGTCAAA
GTCCAAAAAAGGAAGTTGCAAATTAACTAGTTTTGAAAAATAATTTCAGTTGCAAATATA
ATGATTTTATTATTATTATTATTATTATTTTTCTCATGTTTTCTGATTTTCCATTGGTTA
GATGTGTAGGTCCTTTATCAAATATTGCATATGATCATATTTCACAATTTTGTAATGTTT
ATGTTTTTCGGTAAGAAGTTCGATCAGGTTTATAAGTGGTTTGGTTGACTTGTTGCTAGA
TTCTCTGGAAGAACATAAACAACTGGATTTTTGCTCATAAAGATTCTTTGGTGGAGATAT
TGTTTGACATGGTGAAAAGATTATCGTGGTCGTGGTTGAAGGCTAGAAATAAAAATTTTA
GTTATGACTTAAATATGCGGTGATTAAATCAATTGTCTTGTTTAGGATTTTGATTGTATT
TCTTATTGTTGATGTTGTTGCATTTTTGTAACCTCTTGTAAACTCTTTAGTTAGCATCTT
TCTTTGGCTTCTTTAAAAACATAAAATAATAATAATAAGAAGAAGAAGAAGATAGCGAAT
TTGAGTCGGA
>FTRC101477E08-b0FSP_20030127
GTAAATAAGGTTGAAGAGGAAGAAAAAAGTGAATGTGTGGTGAAATGTTAATATCAGAAA
ATTATTAGTATTATTGTTATTATTATTATTATTATTATTATTATTATGTTACTTGGATTT
AGATCTGGGTGAGAAATGGAAAACTCTATTGAGTTCTAAATTTTACATAATAGTTTAAGG
AAATTTGAAAGACAATGTCAAGAACTGTGGGCCATATTGATGTATAATATCAGTGTTTTA
CCATGTTCTACAAATTTAAAAATTTAAAATATAGTGTTTGTTGTAACACTATGTTCAGAT
TCTTTCTGCATAAAGTCATATATTATGCTATTTATTTCATAAAAAAAATTATTTTGATAT
TTTTAGACCAAGATTGCTTATTTAGTATGTACAGATATAAGCATCTTCCACATGGAAGGT
TTTCATTCTAGACAAAATGTACAGCAACCACTTTCCTTTGAGTTGGAGTATTTTATAGTG
ATTAATAACTTCATTAATTTAAAATTGTTTGATTTATAATTAATGATTGAGATGTAAAAC
TGCGTGAAAATTGTGTGTTTTATTATAACAGGGAATTTTAGTCAATTTTCTTAGCTACTA
ATAGTAATTCTTTTATTTTTTATAATAGCTACTAATAGTAATACTATAACTAGTTGAGTG
ATGCAATTTGATTTTGATTATTATAAAACAAAAGTTTCAACAAAAGGACAATTGGTACAT
TATTCAGAAGATCTGTGTTTGATTTTTTATAATAAAAATAGCTTTATTTTTTCTTTCTTT
ACCTTTTCCCCCTATCACATA
>FTRC101477O10-b0FSP_20030127
CCATCAAATCAAATGACAATATTATTACATGTTACCCTAATTATTTTATAGGAAAAAGGA
CACAATGTTACCATTGAACCAAAAAAGAAAAAGGACACTTCTTTCTTGTCGTTGGAATAA
GTTTCAGGCAAATGCTAATATGGATCACCTAAATAAGTGATCTATTATAAATTAGTGACA
AAAAATTATAAAAAAATTAGTAACCGTTGACAATACTCTAAAGAAATCAAAACTCATGAC
CCTAATTTTTTACGACTGAAACAGTCACCTAATTGATGATGGTTTCATATCACGTACATA
TTTATTTTTGGTATTTTTAATAAAACTGGTATCCAATTAAGTCATTTGTTCAATCATAAA
ATTATAAACATCCAACCTTAGATTCAAGAGACAATTGTTGTTATTATTATTATTATTATT
ATTATTATTATTATTATTATTATTATTAAATAAGTAATTCTTATGATAATATATATACAA
AATTTTGCACAATTATATAAAATACAAAAATATTCACAATAGAAAAAATTTAAAATATGA
TAGTATATATACACACCAAAACTCAATAGAAAAATTTGTGATTCAATTCTTATGCCACAA
TATATTACTCAAATTGTGTGATTTCTAAAAAGCCTACTATTTTTCTATCACTTAATTTGT
GATTCAAATCAAGGCAACGAAACTGAAGGCAATGCATCCATTAATAATGCTTGCTGCATT
ATTCCTGTTGGTAGAAGCAGTTGCATCTTTGGCCAGAGAAGCAGTTGCATCTGATCAACT
CCAACAAGTCCTACC
>FTRC101182I21-b0FSP_20021228
CTTCAAAAGAAACAGTGCCAAACGACTTCGAATCGAGCATTTCTAGATCAGAGCTTGCGG
TTGATACACGACGATTGAGGCATTGAACAAATGTAGAAGACGCAGAATCTGTTGCAATAA
TGCGATTTTTTTTATAGATTTTATCAAAAGAAAGTGAAATTAGAGAGAAAGAAAAAAAAG
TGTACCGAGAGGAATAGGTCTACGATTGATGGATTGTTTGAGAGCATTGGAAGAGGATTG
AAGATGATTGCAGAATGATTCCAATGCGTTGCAGAAACTTGAAATTGGATCCTTCGACGA
CATCGTTCAATTGTTTCTTCTTCTTCTTCTTCTTCTTTCTCTTTACGATTGGTATTTGAA
TTTCTTGAGCGGGAACTATACAAATTATTTATATAATAATATTGATTAATTTAAGCAACA
CAAGCGCCTGTAGCTCAGTGGATAGAGCGTCTGTTTCCTAAGCAGAAAGTCGTAGGTTCG
ACCCCTACCTGGCGCGTTTCTTGTGTGTTATTTTTCCTTTTTGAGGGCAGTGCTGCATAA
CTACGTCGTTTCTTTGGATTATTATCTTCTATTTCATTTCATCATTTTATTGACAATATT
ATTACTTTCATAAGTTCATTGAACATATATTTTCACTAATATGTCAAAAAAAAAAAAACT
AAAACTATATTTTTTTTCTTTCAGTAGTTAGTAGATAAAATTATGCCAGC
>FTRC101137E14-g0RSP_20021228
TTATATTTTTCATAGTTTATTTATTTATTTATATTTTTTCATAATTCATAGTTTATTTAT
CGACCAAATTAGAAAGACATAGTTTAATAATCAAATTGATAGTTTAATAATTTTCCCTTC
TCTCTCTCTCTTACAATAAAATGGGTCATACAATAAGCGGTACCCGACCCGGTTTAAAAA
CCATGCGAGATGAGGTTTATCGGATTGGGTGGGAAATGATATCAATTTACAGATTTCTTC
TTCCATTCTTCTTCTTCTTCTTCTTCTTCTTCTTGCATTTTCATCGTTCCTCTTTCTCAA
AACCCTAATTCGATAAACCCTTTCAGTGTCGCATGTTAATTCACCCTCACATGAATTTAT
CATAACAACATGAACATTCTTTGCTACCCCAACAACAATTCCTATCACTTTCACACTCAC
CGCCATAAAACCCTTCATTCCAATCACAACAGAACAAAACAAATTCTTCTTCGGAAACCA
TTCACAGTCTTCTGTAAATCCTCTTCCTCATCCACTTCCGATGATTTCGTGAAGCGTGTT
TTAGAGGAAAATCCAAGCCAAGTTCCACCCAAGTATCTAATCGGTAACAAGTTATATACT
TTACGAGAAAAAGAGAATTTGGGTAAAAAATCAAATGAGGGTATTTTTGATTTGTTGAAG
AGGTTGAGCTTGAAGAATTCTCAGAGGAAGAAGAGTGAGAGTGATGATGAGGTTTCAGGA
GAGAGAGATTCTGTGTATTTGAATG
>FTRC101590C09-g0RSP_20030715
GGGACATTTTAGATGTAGATACTAATGCTTAGGAAAAAAATTAAACGAGGAGATGGTTGT
GAATCTTTGTGAGGAAAAAATGGAGCTTAGACAATCCAAAGAGTGAATATGTGAGGATAA
ATGGTTTTGAATCTTTGTGAGGAAAAAATTGTAATTAATAATTATCTAAGTGTAGTAGTA
TCATGTTATTTACAGAAATCAATCTCAGATTCACCATAGCTTCTAAAATGAATTTGACAC
ATCAAAAAATAATAGTAAAAAGATTGGAGAGTAAGAAGTCCTAAGACTAAGAGAGAATAT
ACAATCTGTGTAGACCGTGATTGTTGTTGTTGTTGTTGTTGTGTGTTAGAGAAAATAATC
AAGTGTGCTAAAGATCCCACACACCATCACCATCCAACGGCTGACATACAAAATTTAGAC
TTGCCCATGGTGGGAGACCTATTGGCCTCTCCCACCCTAGAAAGAACAACCGGTTTCTAA
CCACAAGTTATTCTAATTTCCATAGGCTGCAATTTTAGTTGCAGTCATAACACCACATAA
TTTTGCATGAAAAGCTGAAGATGAACCAAAATTGGAAGCAAAACCACAAAGAAAAGCCGC
ATTGCTGTTTCTAAAAATTCCACAATATAAAGAAGTTGAAAGTTGTAATACTACACCACG
TAGAGGAAGTTGCCAAATGACTTTCTTAAATAGGTAATCTTA
>FTRC101309D14-g0RSP_20021228
CACTTCCACTACTTTTTTCGACACTTTCATTATCGATTCCTTTGAACAAAGAATCTTCAT
TTTCATTATCAATACCCTTTTCTTCCAACCACCATTTTTCCTCAACAACATCCTTCCTTA
CTCTCTCCTCTCTCCCCTCTTCAACATGATTCATCTCATCAATGCTTCCACTTTCTTCCG
GAAACAAATTATCGAACTTTTCCTCGACTTCCCCGAAACTATTCCATACATTCGAAAACG
GATCATTCCCCTTATTGTTGTTGTTGTTGTTGTTGTTGTTGTTGTTGTTGTTATTGTTGC
TGGAAAAGGGTTTTGGAAAAATGGTGAAATGAGGATTGATGTGTGGTGAATTAGGGAAAT
TGTGTTGTTTGGATTGAAGAGAGAAAAAGAGACGGAAATGAGAGGGTTTTTTAGGGATTA
AACGAGAAAGCATGGTGAAATAAAACTGTGATTGTGATAGAAACTATTGTTTATTGATTC
ATTGATACCTTTTTCGTTGCGACTGAGAGAAACGAGTGTCGCCGGAGAGATAATTGACGG
CGACAGTGGCGGCGGCGATACAAGCTTG
>FTRC101143M13-b0FSP_20021228
GAATTGGAACTTGATTGTTATAGTGACATAGTGATATCATATACTCCTTCTGAGCTTCAA
TATAAGCAGTAAGCAGAGGAGGAAGTAATATTAAAGTGTGGTGATGTGAAGAAAGAAGAA
TCAAAGATTAGGGTGATGGGCAGACAGCCCATCCATAACAAGTACTCCCTCCGGCCATTA
TTATAAGTAAATTTGACTTTTTTGGTACATTAAAAAAGTGATGTATTTGGTTCATAATAT
GGACTAGATACATTACTTTTTCAATGTACTAAAAAAGTCAAATTTGCTTATAATAGTGGC
CGGAGGGAGTATAACTGTAAGTAACCTATGGACCAGCAAGCCTATTTGTGTTTGGCTAAA
ATTAAAATAATAAATAAATAAATAAATAAATAATATTCAATTGTATATCAACCAATCAAT
GTCCATCATCATATCATGTGATATCATAATAAATAATGAATGAATGCGTGTTTGTAAAGC
CAATCTCATTCATTTTCTCTTCTTTTTATCTATACATACATACATACATGAACAGGAAAA
AAAGATATACAGAAACTAATTGAAGAAAATGTGTATGGAGGAGAGGAAGAACTCAATTGA
TATAGAGAAACTTCCAGATCATGTTGTGATAGAGATATTGATAAGAACAGGAGTGAGTGA
TTGGACACAAATATCATGTGTCAAGAAGCAGTGGGCTTCCCTTTTCCGAACCGAGTGTTT
CTGGCAAGCTGCTCTTTCTCGCATCTATCCTAATTCTCAAACTTGGCCTGCTGGACCACC
TATTCCT
>FTRC101636J05-g0RSP_20030715
GAATTAGGGGGAAACGATTAAGGTATATGGTGAAACCGTGTGCCAGAACTACACGGTAGA
GTCGATTTTATATAGGCTTAAGACAATACATACAAAATAAATCTAAGACAATATATACAT
GATCTGATATGTCTATACAACACAAAATTCAAAGATTGTAATATATTTTCAACACATCCA
TTTTTATAGCTTTTAGGTCACAACTCACCAACCCAATTTGATTTTCTCACTAACTAACTA
ACTAACTAACTAACTAACATGATATCAACATTTAACAACAATCAAATCAAAAACATAAAA
ACAAGAACTTTTCCTAATGGGATTACATAAAAATGAAAACTTTAATAACAAAAAGACACA
CCAACCTTAAAAGAATCACGAGGATAATAAATTCCAGCATGAACAACTTCACTGTTTCTT
GAACTAGTTCCAGTACCAAAACTAGGTGCTGATTCAATGACAATTACCTCTCTACCCTTG
AGTGCTAGTGCTCTTGCAACTGCTATTCCAACCACACCAGCTCCTATCACTATACAATCA
ACTTTCTCCCTTGAGACAGAGTACGAGGTTGCTGTGTCATTTTCTGTGTTACTGCTAATG
TTTCTGACCCTATTCATAAATAAGCTGTTCCATTTCATATGAAC
>FTRC101230L21-b0FSP_20021213
CAGAGTTCGTATATCTAGAATATCTATATCTTCCAGGATATGTAGCCAAACGATCAATGT
CGGATGGACAAATATATTTAGACCTATTTCTATATCCTAAATGGCGGTACATAACATCCA
CTTCATCTTGAGTTCGATCAGCATCAGCAATAGCGCAACCATTGTGACGATCCTCCTTAG
GTTTTGCCGATGAAAGAGTTTTCTGGAAGATACCGAACCTCATCTTTTTTTCGGCTTGGT
TGCTGTATGTTTTATCATAACAATAGCACCAAAGTTCGAAAATTTTTTCTTGTTCTGTGA
GGCTTGTTGCTAGAAAAAACAAGCACTGTTAAGTGTAACCAGCAAAGAAGAAATTAATTA
AAATATGATTTAGGGTTTGTATGTATGTATGTATGTATGTACCTTTAGGATTGGAATCAG
TAGTGTTGTCTTCTTCTGAATCTTTGAATTTCGCAAAATCGTCATTCTTATCATCAACTT
TAGGATCATGAGTGTTGTGTTGTTGTTGTTCTCTTCGTGGTATTATTACTAAATCTATGA
ATTTGGCAAACAAAAAAGAAATCCGTTGGAAAGGGAAGAAAAACGAATGAAACAAAGCAG
CGAATAAGATAGAAAGAATGGATGATGAATCGTGGTCTTTGTGGAGGAGGGCAAGGGGGC
TTGAATTGGAGATGCGACGCATGTGT
>FTRC101488A06-g0RSP_20021228
ATTTATTGAATTAAGAAAATGAGAAATAATATAAATGAAACTATGAAAGTGGCACAAGTC
TAAGTGGGTCCCGTGTCCGAAAGAGAATAAGAAAGAGCGGAAAAGAGTAAGACCCCACCC
TTCTACCACAACACAACACCCCTTCCCTTGCCTTCAAGCTTTAGTAACTACGAAACAATT
ACTCGAATCTATTCCATCATCATTCTTCTTCACCGCCACATAATATCCCTACCCCTCTTT
CCATCCATTTTTTCTATTACCATTATTACTATTTTCATTTTATTTATTTATTTATTTATT
TATCATCACAATCATAATTCACTCACAATCTCAATTTATTATCTCTATATAAACCTATCC
TCTACCCTCTCTTCATCTTTTTCACCCAACAAACAAACGCCACCACTACCAACAGATTCC
CTTCTCTCTTACATGACTGTTATCCACCAACGCCGACCATGATACTCAACGACGACTGGA
TGAGAGCCGCCATCAAAGACGACACGGTTGTCGTCGAGCTTCTGTTACGTCTCAAGCACC
GCGTTGAAACCAAATCTCAAGGCCTACCGTTTTCATGGGGACACAAACAACCACGCTCAA
GATCGAGACTAACCGCTTCCGTTTCTCGCTGCGACCGTGCCGTTTCAACTAGATGCAGTC
CAACGACTCCTCTCTCTTGGAGCGGCGGTGCTTCTCCATCTGT
>FTRC101276N18-b0FSP_20021228
TAAAACCCTAACCACTGCTCACTCTCATTCTCTCTCTCACAGCCGTCTCGTCTCCTCCCA
CTGCTCATTCTGTCGGTGGAGTTCGGCATGTAATTCTCTTTCAATTTTTTTTCTTTCTTT
TCCGATTTTAGATTTATTTTTCATACTAGTTTCAATCGATTTTAATAATCTTTTGCCTTT
GATGTTTCAGTTCTAAACAAATTCTGTTTTCTGTGTGGATTACAAACAAGGCTAGTCAAG
ATGGTAAACCATACTCAATTATTATTTTTTTGCTTAGTTTGAATCGAATTGAATTGAATC
TATATGAATTGAATTTGATAATTGATAATCTGAATTTGATTTGATTTGATTTGATTTGTT
TGTGTTTGAAATTTCAGGTGAAGTTTACAGCTGATGAGTTGCGTCGTATTATGGACTACA
AACACAACATTCGTAATATGTCTGTCATTGCTCACGTTGATCACGGTACGTTTTTTCATT
CATAATTTCTAGTTACTTTTTTTTAGTACTTGTGTTTGATTAACATGCAATTAATATTAC
TTTCATAATTTATATATTTTTTTAATATGAGATATAAAAAACTATTAATCAATGATTGAT
GTTGATCTTGCTTGACAAGAAAATATGAGTGTCATGATA
>FTRC101441H08-b0FSP_20030127
CAAGTGAACTAAAAAAAATATTTGTGTAAACCGGCACATAACCGGTAACTCGCCCTGTCT
GAGCGGTTCGGGGTTTTGTACTTCTTTTCATCAACTTCCAATGTAAACTTGGGTTGGTCA
TCCTCAGAAAAAGTATTGTGGGGGGTGTAGTAGTAATTCATTTGCCTCTAATTGAATTTG
GAGCCCAAATTGGCCCACAAATCATCTCTTTTCTTTCTCAACATGTTACCCGCCAAACAT
GCTGAACTGAACTGAACTGAACTGAAACACAGAGCACGCCGCCGCCAATAACTCATTTCT
ACTTCACTTTCAAAATTCACCTTTAACATTGTTGTTGCCGTTTCTCTGAATCGAAACACC
AACACAACCATCCATGGCATTCATCAAATCAAAGGTACACTTTCACTTGCAAAAATCTGT
TTTCCCTCTCTTACCACACTCTTTCAGACTATGTTCTTCTTCACCTCTTCTTTCACAACA
CGACACCGACAACGACACTCCTCGAAACACCAATCTATCCTCCGAAGACACTCAAATAGT
TGACAAGTTTCACACCGTAATCAAAGACCACTACCGCAAAAACCCTAACCCTAATTCCAT
TTCACCCTCACACAATTTCTCCATACCTGATCTATCAATCGATTTTTCCAAAATCTCCAC
CGTTCATTCAGTTTCACCATCAATCA
>FTRC101559M09-g0RSP_20030602
ATTACCCAGATTTTATTCATAAGACCTTTCAGAATTAGATGTCATCATTTTGTGTCATAT
TTTATGTTGCTCTATGATACAAGTGCCGAAACAATTATCTTTTCCCAAGAAATCTTGCAA
ACTGTCCTGCATTTAATGTGAGTTCGTTCTTTCTCCCAATATCCAGGGTCATTGTCTTAT
CTTATCTTATCTTATCTTATCTTATCTAAGTCACTCAAGTTTTGTTAGCAAAATAATTAT
CTCAGTCTCCCAGCTTTTCTTACTAAACATAAACATAATCCAGGAAATCATTGTCCAAAA
CTATGCTTTGTCCTACAATTGTATGAAGCATAAAAAATTGCATACCTGTACTTTCAATCG
ATTTAAGGATATCTGATTTCTTAAAAGTATATCCTATGAAATTAGTGTCTTTGGATGTCA
ACATCTGCAATTGTCAAAAAAAAAAATCACAACTTCGCAACTTTAAAAAAAAAAGAGTAA
ATTATAAAAGAAGCAGGAAGCAGTTCAAAAACATCAGCCGAAGTGTTTCAGCTTTAAAAG
ACCTACTAAAGCAATGTTTCCAGAAGAACAAATTGACAACAACACAGAATTAGAGACAAA
ATGATTTTACAAGACCCTTCTTATACAGCAGAATATTAGTGAACTGTTCATCAAATTAAC
ATTCTAAACCAAGAATATGAAGTCAAC
>FTRC101086C23-b0FSP_20021213
TTTTATAAAAAAATTATCTAAATAAAAATAAATAATTTTAAAATAATTTGTTAAATCATG
TTATGGGTCTCCATATGCTTTCACCTTTTTTCATACTATATGATATGATATTTCATGGAG
GAATAATAATTGTATGTCATTATTTTATTTTTTGAATAAAATTTATATTTATTATATTTC
ATTCTTACCTTGCATCTTTACCCTTATGCCCCCCTTCCTTAACTTTCCCTCTCCCATCTT
CTGCCTGCAAATCAAACACACACACACACACAAATAAACATAGGATCCACTAAAATTAAT
ATATGGTTGATACAAATGTTACCCCTTTATGAATGTGAAATAAAATAAAAAATAAAATAA
TTATTACACCAATCCGACCCATTGTAAAAGGTTAGACAAAAGTGCACTAATTAACAAACA
AAATGCCCAAAAAAATAAATAAAACCAAAAATTAAAACTATTTAAGTGATATAATAATAA
TAATAATAATAATAATAATATTTGTTCACTAACCAAAAAATCTTGCTTCTTGTGCTGCCG
TATGGGATCATCACAGCCGTTGGTTGGTTTCCCGATCGGTGGGAGTGATTGATCAGACGG
CTGAGGATGATTTGAGAGGGATAATAGTGCAGTAGCCATGTCATGAGTGCAAGAAAGATT
TGATGAAGTGGTTGTATCATCATTGAGTTGCACCACCACCGGTGACCGGTTGATCATGTT
GGGATCTG
>FTRC101423O06-b0FSP_20021228
ATTTAATAATTCATTTGTGATTATTATTATAATTATTATTATTATTATTTGTGATTCATT
TACTATTATTATTTAATTATTATTATTATTTCTAATTCAGTGATGTAGCGGTGAATTTGT
GTCTCCTTCTGGAACCATCCGTTATTCATCCATCCAAATTCCAATTTCTAATTCAGTTAC
AAAGAAGAAGAAATAATAAGTAGAGAGAGAGAGAGAGAGAGATCGAGTGAGTTTGACGCA
AACAGAAAATGGTGAACTACTTGTTGATGATCAGCGGTGAGCTTGAGAACTTGACCAATC
TTCAACCTCAAGGTGGCGTCGATGACCCCAATTTCTCCTATTTCTTCAAGGTACTACTAG
TACTATTTTCTTCAACATGCTTTTTTCTCTTCTTAATTTCCTTATTACTACTATTCATTT
CCTTATGATTCTGATCTGATCATAGTTGAAATGTGGAAGATGTGGTGAAGTAAGCCAAAA
AGAAACTTGTGTGTCCTTAAACGACACCGTTCCTCTCCCAGCTGGTAGGGGCACTACTCA
TCTTGTTCAAAAGGTAATCTAATCTTCACCTCCGCATTTCATCAAA
>FTRC101105J20-g0RSP_20021213
CGCCGCAAAACTACTAACGCCTCTTCCTCCACTAACAAACTTCTCTCCTCCAACAATTTC
ACCGGAATCGCTCTCTTCGCCCTCCTCCGTGTAATTCTTCACCTCTCTCTCTCTCTCTCT
CTGCACATTATTTATTTTGTAAATTATTCAATCAATAAAAAGAGTGAGTGACGAGACTGA
TGTTGATTGTAGGCGGAGATGCAATTCAAGGACAAATGGATTGCGTGCCTTTCCCTCGGA
GAACAAACTTTTCGCACCAAGTCTTCTCAACAGTTAGTTATCATCACTTTATTTCATTTT
ACTACTATTTTCTTTCATTCTTCTAGTTAGTATTGATTTTGTTTCATTATTACTGCTACT
GCTGCTGCTGC
>FTRC101123D14-b0FSP_20021213
CCCAAGTCCAGGAGCACCATATTATAGGGACAGAACAAGAAGGTATGAGAACAACAAAGG
GTGGAGCTCAGAGAGAGTATCAAAGCATACAGGAAGCAATTACAGCAGCAGAAGACACAC
TATGTCTGGTTTAACACCATTCAGTGGTGGAAGAACAATGCCTTCAAAATGGGATGAAGC
TGAAAGATGGATTTGTAGTCCAGTTTCAGCATCATATACTGATAGTAGAAGAACTTCACA
TACACAACAACAACAACAACAACAACATCATCAACAACGTAGACCCAAATCAATTAGTGG
TCCAATTGTTCCTCCTCCTGGAATGGCTCTATACTCAAATTATTCACCATCAGTTACACA
ACTTAGACAAGGTTTTGTTGTGAGGAATTTAATGGTTAGTTCTCCTTTTTCAACTGGTGT
GTTAGCACCTGTTGCTGTTTCTGTTCATCATTATGATGATGATGACCCACATGGTACAGT
TTTTGGTTATGACATGGACCATGGAATCCAATATTCTACTAGTCCTGTCCTCAACCAGAA
TGGTGTAAGGCATTCATCAATGTCTACTGGACACATGTGTTCTGAATCTGATTTGCTGTG
TGACCCTTCATTTCCTACTTCTCAAGGTAATTAATTAATATAATACTGTACCTTGATTTT
GCAGGCATCCCTACCAAAAGTTAATTTCATATATTTACAAGCTGACATCTATA
>FTRC101069D22-g0RSP_20021213
CCAAAAACCAATAAATACCAGAATAATATCCTCTGCTAACATTGGCAAAAAAATAAAGAA
ACTCATCAAATCAAAATGAACTGAAAAAATCAACACACCAAAACAAATCTTATTTTCTAA
TCAGCTAAACAAAATTGTAAATTAAAACCAAAAAGTAATGGTGAAGTTATGCAAAAATTG
AACAAAGCTAATTAATTCAAAAAAATGAATAAGTACCAGAAGAATATCCTTTATAATTCA
GCTTAGTAACTTGTTCTTCACCGTAATACCTATCCAGCTTAGTGTAAACCCTATCTCCAT
TAGGCGCAGTAATCGGCATAACTTCACCATCAATCTCCGACGCAAATCGCGACAACGTCT
TCTCCTTAGACAATCTCACTTCTTCAACTGAAGTAGTAGTAGTAGTAGTAGTAGTAGGTG
GAGGAGAGTATCGAAGCCAATCCTCTTCAACAGGTGGATCTTCAACCCTAACCCTAACTT
TCTCTCTTTTTTCAACACCAGAAGAATCCAAATCATCCAAATCGGAATCCGAATTCGATT
TCGAACGAGAACGTTTGTGGCTGTTGAACTGAGGTTCGGAAGGAGAAGCAAGATCTTGTG
GCGGTTGTTGTTCGGATTCGGTTTCGTCTTCGGGTGGTTGGTAAAAGTAGTGATCTTCTT
GG
>FTRC101061O24-b0FSP_20021213
GGTTATTGGACAAAGTAAGAGCCGTTGTCTTGTAACACAACATGTCACAATCTTAATAAA
ACTAACAAACAAATCTAAAGACACAGAGATTTTAGAGAGAGAAAGAGTGAGAGAGTGGTT
CATTCCATCACCATCATCATCATCATCATCATCATCCATGGGTTGCGTTTCTTCAAAACA
CATCAAAAAAGACATCAACAAAGAAAAAAATGGCTACATTAACATTAACCATGTTGTTTC
TCTCACTTCCTCAACCTTAGGAGCACTCAAACTAGACAACAACAACAACAATGATTCATT
CAATTCCATTGTTGTTTCAGAAACAGAGTCAAAAACAGAGCAAAAAACAGAGTCTGAAAC
AGAGTCGAAATCAGACCCATCACCACAACACAAAGACCCAGAAACTGTAATCAACATCAA
TGCTTGGGAACTCATGGAGGGTCTTGAAGAAGGAGTACCCATTTCAAATCTTCCTAAGAA
AAGTCCAAAGTGTGCACCTTTTCTTCGTGGGTTTATGGCTTCTGATACAAGAAGTCCTTT
GAAGTTTCTTAATCAATTTGGATCACCAAAAACCTCACTCAAGAAATCTTCAGGGAAAGA
AAATAAGGTTCAAGTTAATAATTTGGTAAGAGGTGGTGTTAGACGTTTGGATTATAGTCC
TAAGGGAATTCTCAAACCCTCCACTGCAAATTCTTCTCCTAAGAATTCGAGTTTTTCGCT
AAAAGGATCTCCGCTTTCGGCAAGAAGAAACAGTTTTGGGAATGATAGTGTGAGAAAAAG
TCCAAGTCCTTTGTTTGAT
>FTRC101299N19-g0RSP_20021228
ATATAAAAATAAAAACATAATGAAATTAAATAAATTTTTTTAAAAAAATCTGCAACTAAG
AATAAAAAAACATTAACTTATTATTTATTTATAAAAAGCTTATTATTTATTTATAAAAAA
TAAAAAATGAAAAAAAATGTAATTCTTATTTTTTTAAAAAGAAAAATTCTGTCAACTTTA
ACTTATTATTTATTTATATAAAAACTTATTATTTATAAAAAGTAAAAAATAAAGATGCAG
AGCGTAGAAAAACGAAAATAATTTTCAATCTTCATCATCATCGAACCCATCTTCAACGGC
GGCGGCGGCGGCGGCGGTAACCCAATCTCCATCTTCAACGCTTCGATTTCTTCACGGAGG
CAGTAGTAGCTACAGTAACGCGGCAGAAGAATTGTTGTGAGGAAGAAGATGCTGTGAGGA
AGTAAACCCAGAAAGCAAAAATCTAGCCTTTCATCAAGAAATCAGAATCCAGAAATCAAA
ATCGAAACAGAACCATACAAGAAAGATGGAAATAGAGAACAAAGGCATGAAATCGAAACC
GAAATCAAGAAATCAAAATCCATTTATTATGAAATTGAACACATAATCAAAACCAAAATC
GAATCCGAACGAAATCAAAACCGAACANNATTGAAACTGAA
>FTRC101205E06-g0RSP_20021213
CCTTTGTCCCTATATGACTCATACCTGTTGATTCTACCGTACCCATAATCATCCTTCCCC
GTGTCTCCCCTATGCCACCTATCTGGAATGAATTCTCCCTTCTCAACATCACCCTTTATA
CCACCTCTCCATGACCCATATGCTCCTTTCTCACCTTCTCCTTTCCAGCTCTTATCAGAA
AATATCTCCTCTTTTCTCCAATTATCAACCTCTCCCTTCTCCACCTGCACTTTTTTCCAC
CTCTCACTGACAATATCCCCATTTTCAATTTCATTACTCTGCGGTGGTGGTGGTGGTGGT
GGTGGTGGTGGCGGCGGCGGAAGCAGCTTNTCAGACACAAACTCTCCATTCTCCAGTTCA
CTCCCCGGCCACTTCAAAGTCCCCAATTCACCCTCTTCCACTTCTTCTTTCTGCCCGCCA
CATATTTCGCCACTCTCAACACCATTGCT
>FTRC101488D05-b0FSP_20021228
AAGTTCAAGAACCCTGACTTCTACATATATAATTAGATGTCACCTTCCAACTGATGTAAA
TTCACGAGGACAATTATATTTACATTTTTAAAAGTTTAATTATATTTTCCATAAAAAAAA
GTCTAATTATATTTAAATAATTTATTAATATTACCATTAATAAAATAATATGTTATTTTG
TTTTAAAAGAAAAAATAATTTAAAATAGAAAAAAGGAAAGAGAAAAAAAAGTTCCAATTT
GAGACAGCAAAGTCAAGAAAACAACAACCTATTTCAATTTAGAATGAAGCATGAATGAAG
AACACTTATCCAACCTCAGAAAATTCTAAATTTAATCAAAAACTAATCACAACAACACTT
CTCTAACGCGGAATTAAAATCAAACCCAATTCCTAATTCAAGCAAAACCATTTTTAATCT
CTCCCTTAATAATAATAATAATAATAATAAATTCACACACACTTTGATTTTCTCAATCTC
TGATTCATCCTCTTTTCCTCTCAAAACAGCGTTCAATTTCTTCCCCTTACGGTGCTGTTT
CATGGCAGCAGCAGCAGCAACCGGGTGAAGCAACCAAAACGACGCCGTTCTGACACAAAA
TTCATCATGGAAGAGGTTGAGAGGATGAAACAGTTAACGCTTCTTTCTTTTGTAATCAAA
CCACACGTGTGGCTCTTGTGGGTGGCAATCACACCGCTGCAAGATCTGCAGTCG
>FTRC101300K21-b0FSP_20021228
CATTATCTTTAGTGGCTGATGATGATGGTCGGAGAATGAATGATTCCTCTTGCTTGTTTC
TGATTGATGATGACTGTGGAGGTTTGTTGTTGTTGTTGTTGTTGATCCGTGGACTCAAAT
TCCTATGTGGTGTTTTCTTGCATTTTGGGAAAGTATTTTTGTCCTCCTTCTCTGACATTG
CTTGAAGTTTTGGCTTTGTTGAAACTCTTGAAACATGTGCTTCAATGTTGACTACAGGTG
GTGGTGGTGGTGATGATTGTTTTAGTACTTGGAGTGTGTTTTGGTTTTGGTCTTTTTTTG
GTGAATGTTTGTGGTTTGTATCATTGAATCTGCTGAGTCTTGGGGAATGAGATGTGTTTT
TGTTTCCTTGGTTTGATTCTTCTAATGGTTTTAGAGCTTTCTTGAATTTGATTTGACCAA
CAAATTCTT
>FTRC101548F14-g0RSP_20030602
CAAAATCATCATCTTACAATCACTGATCAAGTCAAACAAAACATTGATCATATATTCAAA
TAAGCATTGCAAATCACAGCAACCAAAAAAAAATACCAAAATGTAAACCTACAAAACCCT
AACCTTATTTGAGAGCTTTGGGAATTGTAACAGACTCCGACGAATTAGGGATCTCTGCAA
CCACCTTGACTCCCTGCTTCTTCTGCTGCTGCTGTTCTTGGATGATTGACTTACTTTCGA
ACTCGCGCCATTTGTTGATTGCAACGGTGCAAGCCACTGGAACCGTTCGTAATAGCGATG
AAATTTGATCTAATTTGCGTACAAATAAGAGAGAGACAGAGAGAGAGAGAGAGATTGGAA
ATTGGATTACCTCCGGCGCCGACGAAGTAGACGAGACGCATGAGTTTGGGTCCGGGAGGA
CCAGAGAATTCTTCGCCGGTCATGTATACGCCGCCGGTGAGTGGTTCTTAGTCACTTTTC
CGTTACTTCGCTGTTCGGGTTCAACTTCCACTTCAAGCCTTGTTTGGAATTGGAAATGCA
ACTCCACGTTTCTGCGTAACTTTGTAAAATGAAAAAAAAGTCATTTTTATCTTTTAGGAT
TCCATTTAAAAAAATTAAATATTTCAATT
>FTRC101325F10-g0RSP_20021213
GAAAGCTAGCCAGCCACGCTCGAAACAACAAACAAAATCTTCCATTCACCGCTTCAGCGA
TTCTCTCACTCTCAGACTCTCTCTCTCTCTCTCTCTCTCTCTACGCCATTACCAATGCCG
GCACCTCATCGACCACCGCAATATTCATCGCTTCTCTAACCGTTTCCGCCGATCATTCCT
CGCCGGAGATCACCGCGGCGGTTCCGTAACATTTTTTAGGGTTTTCTATTCGTTCGGTTT
ATTCGTTGTGGCATTGCCGTAATCATGCCTCCGTCACGTCGACGTGGAGCAAACAAAGCC
AAGGCCAATGCGCACTTTAAACTCGGCGATCTCGTTCTAGCTAGGGTCAAGGGATTCCCG
GCTTGGCCTGCCAAAGTACGTTTTCATTCATCGAACTTGTTTTTGTTATTTTCGTTTTAT
ATCTTTTGAATCGTTTCGTTACGTTACGTTGCGTTACGGTGCTGTTTGATTCAGTTACGT
TTTTTTTTAAGTCTTTTTCATATTTTGATTCTGCGTTTTAAGGTGTAGCTTATAGTTGTT
TCTTTGCTGAGTTTGTGAAATTGTTCATATCAGAGGTTTTGCATTAGTTGTGAAATTGTT
CATATAGACTCTCTTGAAGTTCACATTGTTAGGATTTTTGGTATTTCATTGATTTTTGA
>FTRC101535B10-g0RSP_20030602
CACCATTACTCATTCTGACACACCCCCCCTCCCCATTTTCTTAATTTCTCTTTCTCCATC
CCAATGAAAGAGGTAACCGTTGAAGCTGAAGGTGGTGGTGTCCATGGTCATGGTCATGGT
GGTGGTGTTGCTGCTTCAGAGATTGGTAAAGGAAACAACAACAACAACAACAACACTACT
AGACCTGATTTACACAACAGAGCTGTCAAAATTTTAAGAGCTAGAGAAGCTTATAATGGT
TATGAAGAAGTTGGTGAAAAACCTTCTAGATTTGAAGTTTTTGGTTGGTATCTTTATGAG
TTTTGCTTCTACTTTGTTCAAACTGTTCTTGTTCCTGTTGTCTTCCCTCTCATTATCAGT
CAGCTACAGAGTAACCCTACTGTTTCACTTCAAGAATGGAACAAAAATCATCCTGGAACT
CACTGCTCTCAAAAGGAATTTCATTTGTAAGTCTACATTCTTTTTTCTCTTCTTTTTTAC
TATTATTTTATTTTATTTTCCTACATTTTTGCTTCACTAAATTCACTATCAATCACTTAA
CTAACTAACTAACTCCATTTGCAAGTTTACATTTTTTCATTTATTTTTGTTGAAATTATT
TTGAAAGTTAGACACTTTTTTTTTATTTTATTTTCTACATTTTTGTTTTTTACATTTTTT
TAATAAGTAACCAACTTGTA
>FTRC101523O23-g0RSP_20030715
CGTTGTTTAAACGTTTTTTTTTTATAAAAAAAAAAAGTGGAATTAAAATTACTAAAATGG
CTGAAAGAACCGTCCAAGCAGTAATAATCACAAATCAAAATTACAAAAAAAATAAATTCA
CTTTTCCAATTTCATATATGCAAGAAGAAGAAGAAGAAGAAGAAGAAAGCATTTCACAAC
CATAAAACCTTCAAACTATCATACTTAGAGAAGGAAAAAAAGAAAATGAAGAAAATAAAG
AAAGTCTGTTAAAAGTAAGAACAAAAAGAAGTAAAGAAAGATGAAGGTTGTCTGTTGGAA
CAAAAGAATAAGCACTTGTTCAAGCAAGAAAAATGAAAAATGATACTGGTGTAAAGAAGG
AGGTTGACGGCTGCTTTCTTCAATTACAATAATCAAGTAAGAGAATATTAGGGTTAGAAA
TGAGCTTAGGCAAATATATTATTTCCACTGGCCCAATAAAACTATTAGCCCAAGTAAAAA
CAAACATAGTAAGAAAAAGAATATAAATTTTATATTTTGCATAAGGAATATTTTTATACA
TGAGACAATTAAATCTCAATTATTTAATATAAAAATAATATTTAGCTACTCTTCACCCCT
CTCACATATTAATTGTGTAATTTTTATTTATTATTATTTTATATATTATTTAATATATAC
AAATATTTA
>FTRC101605M21-g0RSP_20030715
AGAATTTTTTCTAAAGTGTCATTAATCACTATTAATTTTATAAAATCACTCATAATTTCT
CTTTCTCAACAAAATTAACTAACATTTTATGTGAAATTAAGATTGAGGGAAAACTAAATT
TGTATAATTGTGATTGATGCTAATAGTGCAAGTGTGGTCGAGTTTCATTTCAATTGCAGC
TGGCAATTGAATGAACTCCGAAATAGAGCTCTGTTTGTCACTTTTTTTACTTTAATTAGG
ATAAAGAAATGATTGTGTTGGAGAGATAACATATATATGTTATTGTAGTGGGGATCCAAG
CCAACAATTATTAAGCATAATAATAATAATAATAATAATAAAGTGAACTCAATTTGTTTT
TCATTCATTCTTGTGTTAATTAAGAGTGTTTGCTTTGCTAATGCTATATATAAAGTGGAA
GCCACAACACAAGGAAAGCATGCAATGCATCATGATGAACAATGGCCGCAACACCATGCT
GATGAAGAACGCCTTGATAGCATTCTTAGCTCCTCTTCCCTCTATCCTCTTGAACCTCTT
ATTCATCAACTATTCAATTTTCACATGCCACCCTCTCCTATTAGTCAATCTCCTTTTCTT
CTTCAATGTCAATGTGCTTTTTTGGCTCATCGCTCAAATCCATCCAGCCACTGGGTATGC
ATGTA
>FTRC101151A05-g0RSP_20021228
GAAAAGCATATGCATAAATCCATAAAAAAAAAAAAAATCACTATTCCGGTAAATTGGAAA
AGTGAAAACAAGTGTTTTGGTTAAAATTTCTAATTTAGAGCTTTTGGTAAAAGTTTTCCG
GTGTAATTTTGCAAATCAAAAAATGAATTGAAAGTGTTTTGGTTTGAATCTGAAAAAAAT
GCGGTCTCTTTCTTCTCTAGTAAATATGATCTCTTATAGTGATTTTGTGAAGAAAAATAA
AAGAAATGAATATTTTTAATTTATATAATGGTCAATTTATTGAAAATGTTGGGGTGCAAT
TATAATTGTTGGGGTGGAATTGAAAATTTTCATTACATTATTATTATTATTATTATTTGG
ATCAAAACAAGTCAAACCCACCCTCCTTTTCAAGGCCCAAAGTCCAAATTCAAGCATATA
AATAAACCTCCCAACCCTAATTTTTTCATTCATTCTCTTCAATTTTCAGTTTTCAACTCA
ACGGCGCCGCCGTCCCACCCTTGACACCTTCAACATCGTTGAACCTTCAATAAAGAAAGG
TATTTGTGAAAAACATTCGATCTTTTTTTTCTATTTGCTCAATTACCTTTGTATTATTTA
TTTCAAAGAAATATTTGCTACTTAGATCTGTTCATCTGTCTTGCTTTCTTTCTCAATTGA
TATTAAAAAAAGTTGTGTTTTATTTATGTATAGATCTATGTTGTTTAAATGTTAATTTTA
GTTGCAT
>FTRC101088L20-g0RSP_20021213
GTAAGACTGAGAGATGTTCCACTTGTAGGTCAATCCTCTTTACAAGCTGATACTAATCCT
TATGTAAGACTGAGAGATGTTCCTCTTGGAAGCCAATCCTCTTTACAAGCTGATATCAGT
CCTTATGGGAGACTGAGAGATGTTCCTCTTGGAGGCCAATCCTCTTTACAAGCTGATATT
AGTCCCTATGGGAGACTGAGAGATGTTCCTCTTGGAGGCCAATCGTCTGTGGGTATTTCT
CATAGTCTGAACAGGCACACTTTTTCCCAAGGAATTGATAATTTCAATCTTAGTAGAAAT
TACGACCGTCCTTCTTCCCCAGGCTTATGGACACCGCCGGTATCTCTCTCTCTGATTGTT
GCTATTATTATTATTATCATTATTATTATTATTATTATTATTATTATTATTATTATTATT
ATTATTATTATTATTATCATTATTTATTGATTGATTGATTGATCGCAGAACGTTGCTGGG
ATCAATTCAAGAAACATTAATGAAGCTAGTTGGGGATTGACATCTCGAAAAGGTGGCCTA
GAACTTGTCAGGTTGTTGATATGCAAAACAAATTAGACTTGTTTAATGCAAATTTATTAT
TTGGGTTTAAACAAAGTAAAAATTATTTTGGCATCTGAAAATCCAAGGGCTTGTTTGGTT
TAAGGAAACATTTTTTGTTTCTCTTTTAATTACAAACCTGTCATCTTCTTTTACTTTGTT
TACTATTTTCAGTTTCAATGTTTCCTAT
>FTRC101288I10-b0FSP_20030127
TGAAATCTCTGAAAAAAAGGAAAAAGAGAAATAATGAAATGATGACAAGTAGAAGAAGTT
TAGTAGATGCAAATTGCAATAGAGAGAGAGAGAGTGTGTGTAGAATTAGAATGAATGAAA
ATTGATAGAGAGAGAGAGAGAGAGAGAGGGAGTGAGTAAAATCTGGATTGAGGAGGATGG
CGATGCAATGTAGAAGAAGGGCAGTGTGGTGGCTGTTACAACAACAACAAAGGGCAAACC
ATCGAAGCATGACTCTCTCCTCCGTTGATGATGATCATCATCTTCAACAACAACAACAAC
AACAACAACAACAACAACAGGTTTTGTTTGAAGCAAAAAATGGATACTCCAGACTCGCTC
TTCTCAATAGACCCTCCGCTCTCAATGCCATCAACACCTCCATGGTCACTCACTCACTCA
CTCACTCTTCTTTCAATTCTCATTTCTTTATTCTTAAATCTTATATGCTATTATAACCTG
CTAATTAACTCTATCTTTGTTTGCTTCTGCTGTCACTCAAATTTATTATTCCGACTCAAA
TTCATTTTAAAGTTAAGTAATTTTCACTGCAAAAATCAATTTTGCTTCTGCAACAATAAG
TAATTTTGAGTGTAAAAAACTATAAATCAATTCTATAATCA
>FTRC101598K02-b0FSP_20030715
ACAATATTCCACTTCCCACACGAAACGATGCTTCTACTACAAAAGATACGGAGGTGAAGA
AATCCAAGTTTCAGAGGATATTTTCACACAGATCGAAATCGAAATTTATGGATAGGAAAT
CGGATGGTAATTCTGGGAAGAACGCGCCACCGATGGGTGATATGAGGCGATTCGCGAGTA
GTCGTGAAGCTTTTTCTAAATTCGATTGGAAAGCTGTGATAGAGCCTGAAGAAATTGATC
AAAGGGATTGTTTTACTGATGGAGAAGAGGATGAGATCTTGATTCCATTTTCTGCACCTA
TTTTGGTCGGTGGTGGTGATGCTGCTAATACTACAACATCATCATCATCATCATCATCTA
ATTTGAAGTTTAAGCCAAGGAATGAGATTAATCTTTGGAAGAGAAGAACAATGGCACCAC
CTAGACCTCTTCAGTTGAATCCTGTGCTTAAGGCTAAATAAATTACTATCATTCTTTCAT
TATTTTTCTATTTTTTGTTTACTATCTATCATTTTGATTTGATGCGCATATATATAGTAA
AGTAATAATAGGTTTATGTGCCAAACAAGAGTAGTAGTATCATTATTCTTGGCTACCTGT
ATAGAAATCTTAGCATTTTGATTAATGATTAAACGAATTGGTGTATCAGATCATGGTAGT
ATAAGTGATGTACTATGGATCAAGTC
>FTRC101584B03-g0RSP_20030729
CAATTTTCAAAGATGCATAAGACAAATGAATTCCAATAGTTCACAACAAGAAAATGAAAG
CTAAAATCTTAAGGTCTCTATCGCAGCAATAAAGCTGAAGCCACAACACAACTACTGTAA
AGTGGCCATAGCTTCTTCTTCTCTCAGTCGTTCAGCAGTCTTAACATATCACTGTGTTTG
TAGCAGGCCGCGAAAGGAAAAGGGATTGATAATTTGTTTTTGCAATTTCTTTTATTTTGT
TTTGTGTTTTATATTTCAGCCATGCGATCAATCCGAAGGTTGAGAACAGCGCTGCAGAAG
TGGCTGCAGTGAAATTAGCTGCCGAGGATCGGATCCGACCCCGAACACATTAAAAAAGCT
GAATCTCATTTCTCTCACTCTCGCACAGACCAGCCACAACACAAGCAACAACAGAGCTCC
CCAATCGCTCTGTTCTGCTTCTTCTTCTTCTTCTTCTTCTTCTTCTTCTTCTTCTTCTTC
TTCTTCTCTCTCTCCTCAAAATCGAAGAAAGATAAACCCTAACCACGACACGTGTTGTTG
TAACTGAACACACATGGCTTCATCACTCTTTCAAGTTCAACACACGTCGTCGTCGTCAAC
CATCATCCCTTTTCATCCTTCTTCTCTCTGCTGCAACGGCGGCACCTCTCATTTTC
>FTRC101267B18-g0RSP_20021228
CTCACTGACTCGTTAGATTTTTTTCAAGATTCTCTTTCTCTTCTTTTTCCATCTAATCTT
TTTCTTTCCCGGGAAAATCTCTATCCAGATCTTTCTTTCTCCTTCTAACCGTTTCTTTCT
CTCATTCGATTCTCTATCCCTACATTTTCGCTTTCTTCCGATTGGATGACACTGCGATTT
TCCGTTATAGCGGTGGATTCTCAGTTCGCGGCGGTGATGATTATGATGATGATGATGACG
ACGACGGTGCAGTTTTCGTTGTTGTTGCTTTAGTAATAATAATAATAATAATAACATAGA
GAAGAATTTAAGAACCAAAAATGGATGATAGAGGTGGTTCATTCGTCGCTGTTAGGAGAA
TTTCACAAGGTCTTGATCGTGGCAACACGTGCCATTCAACTTCTGGTACTTCGTTTTCTC
GAATTTTCCTGTTTAAATTTTCTCGTGATTTTGTCGATTTTCTCTCTCCGTCAATGTTTA
TTCCTTTTGCTTTTCCTTCACTTGAATGTTTATTCCTTATTGGATTATTATATTATTAAA
GTTTTGATTGAATAGTGTTGAGCTTAATTGAGATCTAAATTGAGCTCAATTTAACTATGA
AAACTGATGTGAATCTTAGTCTAAATGCTTTTAACTATGTTTACTTTAT
>FTRC101104L24-g0RSP_20021213
AGGGACTCCTTGTTCGAAGTAGTTATCTCTATATACCACAATAATAATTTTTTATCATTA
TTCTTAAAACAAACCTTAAATTCCTCAAATGTCAACTTAGGAATAACTCGAGGATCACCG
CCGCTGTCAACACCATATGTGTTATCTGGGCAAAGAGCCTGCATCAAAATTACATACAAC
AATAATGAATGCACCCAACATAAGTTACAAAAACATGACAAATTGGTACTTGAAGTATAT
AATTGAAATTGACAGAAAATATTATTATTATTATTATTATTTCACGTGAATTTAGTGAAT
GTGATGCTTTCAGGTTCCAGAGACAGCAAGCTTACAAATTGCAATAACGAATACCAACCA
ACTTAAAATACAATTCCGGGAGAAAAGAAAGAATTTTTTTATACGACTATATTATTAGAC
ACTATTATAGGGACAAGCTGTAAGGAAACCATGAAATGAAGAGAAGGCTTAAAGTATGAA
CGTCAATCCATGAACTTCAAGTACCAAATTAAAGGCGAAGGAGAGAGCTCAATACAAATA
ACTTAAAAAAATAAAAACTGGCCTGTTGAGCAGCCCGTCCAAGTATGTTATCTGGTTGAG
AGTAGACACCTTTCATCTCATTAAACACAACACCTGGAATGGAAAAACAAGTAAATGAGT
AAGAATAAGAATGCAGTAAGGAGGTATTAGCTAGCAATAGGAAAAAAAAAAAAACCTTTA
TAAGTGATATCTT
>FTRC101537H11-b0FSP_20030602
AATTTTGATACGATTTTAAATCTGGTCCATTGATTACAAATGAGACAGGTTAGGATCTCA
ACCGTCTGATATCAAACTGTGGGAAAACTTTACAGGGATAGAATCTGTCTCGATAAAATT
GAGGCTTTGTAAAGTTGTGGCCGGAGTAGTTGCATTGCATAATAAGGATAAGAAGAGTGA
TGAACAATCTGATCTGTGCATAGATTGATTGACGCACGCTATTATGATTTCCAGTTCCAT
TATTAATACTATTAGTATTAGGGTGAGGGTGGTTCCTCCTCTTTCTCTGTCATCTTCTTC
TTCTTCTTCTTCTTCTAATAAAACATTCTTCAAATGCCGCAACAGCAGCAGCAACAGCAA
CAACTCGTCGGATGACAACGATTTCAAAGACGCGTTGTCTGGAATGATGGGCGAGCAAGT
TGAAGAGCTATTGAGCAGAGAAGAGAATAAGGTTTTGATGGATAGGTTAGAGAAAGCATC
ACAGAGAGTTGAGAATGCTAAGACAGAACTTGCTTTCATCCAAAAACAAGAGCTTGCTCT
AAAACAGTTCAAGGATTACACTCAACAACTTGAAGGAAAAGC
>FTRC101229O17-g0RSP_20021213
TGAGAAAGTTTCTCGTACAATGGTTTCACTTTCTTGAAATATTTTCTTATAACCTCTTTA
GCAGTAACACTCATTCGTTTCACTGATGAATTGTTAGTAGTAGTAGTACTATTAGCAACG
GTTTCTGCTTCACGGGTTTTAGCAACGGTTTCCTTACGAAAAACAGAGGAAAATCTAGAC
AGAGAAAAATATTTGTTGGGTTTCTTCAACTGTGAATTGGATCTGTTGTTGTTGTTGTTG
TTGTTGGAGGAAGAATTGTTGTTGTGATGAAGTCGTTTCAACTCGTCGTCTTCTGTTACT
GAACTTGGTCGAGAGGAATCACAAGAATCAGGAAACAGAGCAAGATCACTGATGAAAGAA
GTGGTGGAATCATTGGAAGCACTGCTCCCGGTGGAGTCACGGGGAGCAGTGGAGGAAGAA
GTGGCGGAAGAAGTGGATGAGGAAGAGAGGAGAAGAGTACGGACCATGGAGATACGAGGG
GAAAGATGGAGAGGTAAGAGTTGACCTTTGTAGAAGAGTTCATCTGCAGGACAGAGATTG
TTTGAGGATTTTCTAGGTGAAATGGAGATAGTGAATTCGAAATCTGAAGAAGAAGATGAT
GAGAATGAGTGTGATGGTGAT
>FTRC101246D11-g0RSP_20021228
GGGAAAGAAAGAGTATGGATGGAATGGTAATTTGGATTAGAAAGGGGACACCAAACACGG
GGAAGCAGATTAAGGTTCATCGAAGATGACACAAAACGACGTGCCCGCTAGTTACGGACC
ACACACATCCAAATGTTTTCAACAGTGCCACACACGCAGCCATACATACATACATACATA
CATACACACTCAAAGTCTCACACTATTATTGCTTACGCGTCAAAACTTCCATATCTTAGC
AACTAAGGAAATTTAATCCTTTTTCTTAAAAAAAAATAGGGCAAGTTCAATTTTTTTCTT
CCAAAATGAAAAAAGATAAAAAAAATTCTCAAGGTCAATTGACAAATTGGAAAATATCAA
GAAACTCACACATTTCAAAGTCAAATGACAAATATAAAAATATTAGCATTATCGGTTTAT
TTTTATCACTGTTTATATGTTAATACACAATTTTGATCATTAATATTTTTAATTATCTAT
TAATTAAAAATTAAGAAAAGTTTATATTTTGAAAATATTCGTTGAGAATAATATTTTATA
CAATAACATGTATTTTTATATA
>FTRC101226O01-g0RSP_20021213
ATAGGGTTGTAAGAAAAAGGGTGCTTGGTGGCCCTAAAGTCTAGTGAAACGATGTATAGC
TGCAAAAACTGTTATATATGTGCCTCCTTCGCCCACCCTCAAATCTACTCTATTCTATTC
TATTCTATTCTATTTCATTTCCCCAACGTACTCTACTCTACTCTACTCACTCAGCCCCAA
CCACCAACAACCCCTCCTCTCTTCCTTCTCTCTCTCTCTCTCTCTTCACATCAATCAAAC
ATAGCATAACATAAACATATAACACATCATAGTAGAGCATCTAACAACAACTACTACTAC
TACATATTCAGTTACTCACATACATAGCAACAGTGAGTGAGTGAGTGCATGATCCACCAA
TGGCTTCTGCCTGTGTCAACAACATCGGTATTCCTTCTTCAATTTCACCCGAAACTACTT
TCTTCCAATGGGAACAACCCGAACCCGATTTCGAGTTCCGTCTTCAAGATCCAGTTACCA
TGCTTCCCGCCGATCAACTCTTCTCCGACGGTAAACTCGTTC
>FTRC101585N22-g0RSP_20030729
GTTTTACGCTACAATCTTATAGGGCAAACGAAAGCATAAATCAACACACGCTACTCTTGT
TAATCTCAAAATTCACCTGAATCTGCAACCTGAAATTCAGAGAGAGAGAGAGAGAGATCA
AGGAGATCGCACATATGATGGAAACATCCTACACCGCCAACGACAAACCACCGATCAAGG
AGATCGCACTCGCCGTTTCTCTTCTCGTCTTCGGAACCCTAGACATAATCATCGGTAAGT
AACAATCACCCCCTTTTTTCTTCGATTATTCTTCATAATATTCTGCTTTGATTTGAGGAC
CCTTAGTCCCTAAATTCGATTCTGCAATTGCAGTTAGAAGTGATTTTGCGTGTTGATGGT
TCAGGTTCAATCACCCCCTTTCCAAGGTTCAATGGTGATTTGAAAACCGTCCATTGGTGA
AAGCATGTTGGTGGGTAAAGGGAACGTTGATGGTTCAGGTGTTTCTGTTGATATGGCTTC
ATCTATGAATTAGAGCAACTTCGAAAATGAAAAGTCAGATTAAGAGGTATATGATTCATG
TCTCAATTTTTTATCTTTTGATTTCATGAGTGGTGGTTATGTTATTGAAATTTTTTTTCA
TAATAATTGTTTGAGTCTCAACCTTATGGGATATTAGACAATCAACCACAATTTTTTCGA
GAACATTCAAAAGAAACTGATATGCTTT
>FTRC101248F01-b0FSP_20021213
TGAGATCCCGTCGTTCAATGTTGGTGATGCTTCGCGGCCTTCGAAGATGTTTCTTGGTGC
GTAAGTTTGTTCGCCGATTCCGGAACTTACAATGGCTTTGAGAAGAAATTTGTACTCATA
TAGTCCCAAATTCTCTGTTCTTTTGATTAACTTGCCACAAAACTCTGTCCCTAGCTTTCT
ATCTTCTGTTGGCTTGTAACATTGGTAATCTAATATGTAACACTCTTGGTTCCTTTTTTG
ATCTAATAGTTTCCAGATTAGGTAACAAACGTACAATGTTAGAACTGAATAGAATAAAGA
GAGGAACTCCATTTGGGAGAGAGAGAGAGAGAGAGATCGAGAGGGATGAGAGGAAGAGGT
AAAGTGGAATCTAGTGGTGTTTTATAAGGAGAGTTGAGTTGAGTTGAGTGTGTAGGTGGA
AGATTTTTGGGCATGTGAATATGTTCATATATGACTTAACATGCCAACAAACTTTTTTAT
GTTTTAGAAAACCTTTACGTGTACACCTACATTCCAGCTGCCATGATTTTAAATTGCGGT
GCTGCATAATGCAAGTATGTTTACATAAGACAAAGATCTGGTTAAGTGTGTGTGAGTGTT
TGGGCTAAAATAAAATGTTTTAATGAATAAGCGAAAATATATGGTTAATGTACTCCCTTC
AATCTTACTACCTCCGTC
>FTRC101396O18-g0RSP_20021228
ATTAAATACAAAAAAGACATATATGATATCTCATACATCATATATATGATATGATTTAGG
CCGGTCGATGTTAAATGTTTTAGCCCCTCCAAAAGTGCCTAAGGGCAATAGTACTCATTC
AAATGCTATAAAAAGCAACACACAGCCATTTGTACAACCCTCCCTCTCTACTATATTCTC
CTTGACTCTTTCTCAATTTCAACTTTCAAATCTCTTTCTCTTAAACCATTCTATTTTCTT
GATACATACACATAATAGAGAAACTATGTGTCATCTAACTTCTCAACATCCTTGCAAATG
CAATAATAATTCAAATCCTGAATATCTAGTTGTTTCAATCAAAGAAACAAAAATTCCCAA
CAACAACAACAACAACAACATGATAACCAATCCACTTATCCAAAAAGATACAAACATAGA
GAATCCATTTCCAACAATACAAATCCAAAAAACCCATCTTAGAGCTACCTTCAAAGAAGT
TATTTCTATATCCAAAATTGCTTTTCCCATGATCCTAACCGGCCTCTTACTTTATTGTCG
TTCAATGATCTCCATGCTCTTTCTCGGTCACCTCGGGGAACTTGCCTTAGCGGGCGGTTC
ACTCGCGGTCGGTTTCGCTAACATTACCGGTTACTCGATCCTCTCCGGTCTAGCCGTCGG
GATGGAACCTATTTGTGGACAAGCCTTTGGTGCCAAAAGATTCACTCTCCTTGGTCTATG
CTTACAAAAA
>FTRC101514D07-g0RSP_20030602
GCAAGAACCTTGTGGTTTTGGTTTAAAAAAGGGAAAATAAATAGAGTAAGTCATAATTAA
CCCCCACCTAAACTCTCTTTTGTCACTGTCCTTCGCTTTCACGGTTACTACTCTTACTCT
AGTTAGTTAGTTTCACTCAAAATTCAAATTTCAAACTGAGCAGCAGAACAGAACACAGAA
CACAGAAACATCATCATCATCATCATCATCATCATCATGGGTTGCGTGTCTTCAAATCTG
TTGAACCACGAAGACGAGTTAGGCCAACTCAGTACCTCAGCACTCGGTGTCGGCCACCAC
ATCGTCTCTCTAACTTCCACCACTTATGGCCTTCTCAACACCCTCGATCCACCCACTACC
ACCACTCCACCGCCACCACCTTCTCGTTTCTCCATCAAACCCCTCCGCTCCGAACCACCG
GAAATCATCAACTCTTGGGAACTCATGGAAGGCCTCGACACCGAAAGCTTCCGTTTCTCA
CCCTTACCACCAACACCAACCTCAAAACCCTCTCACAAAGAAAACTCCAACTCTAACCTA
AACCTAAAACCAAACCCTGCTTTCAAAAAACCCACTTCAACTCTCTCGGATCGGTTCGAG
AAAATATGTCCACCCCAACGTGAGAAAAAAGTGGTGATCTACACAA
>FTRC101357M09-g0RSP_20021228
GTCAAAACATAGTAAGTTTTATGAATTGAATTCAATCTTTTTTTGACAGATAAGTTTATT
AATTCAATTGTTGCCCTGAAAACTTTCACGTTTATAAAATTGTATATTGTATATATAAAC
TAATTGATATTTGATAGTTCATTGCACAGTGACAGAGTATTATAATATAATGTACTATCT
AAATATAAAGTTCCAGTGACATGAAAAATCAACCATATACTGTTAGATTATGTACTACTA
CTACTACTACTACGTATTATTAATTACAATATCTCAAAAAGTTTATAGATATATGACTAA
TAAGATACTAATATGATGTGATTTAAGAAGATTCTAACTTCTAAGTATTATGTTATACAA
TAGAATAATATTTGAATTGAATGAAGGATTTAACCTGAGGAGAAGGGTGGTAGCGCCAGA
GAGCGAGTTTCCAATCGGAATTAGAGACGGAGACATAGTGAAGTTCGTCGGCGGTGCAAA
TGGATGGCTTATCGTGGACGGCGGTGGAGAAGGCTTTAAGACGAAAGGGAACGGTGGCGC
GTGGGAAACGACGGAAGGTTGAAGAAACTTTGCAGAGAGAATAGATTGGATCGTATTGGA
TGATTCCCATTTCAACGTCGTTGATTTTATTTTTATTTTTTGTTCCACTTTCCTTTTCGT
GATAGTTTTATGTTATTCGTTCTCTTTGTTTCTCTTTGAAATGTTTCAATTTTGTGTTGT
CAAGTCCAAATGTTATGGCGGTTGACATCGTGGGCATAATACTTATCCACAATTTTTTAA
CTCAGTTTGATATACTACTAGTTTATTTTTTAGCTTATCCAAAATAATTTATATAAAT
>FTRC101532E21-g0RSP_20030602
TAAATAATAGTAAATATAAGTGAATAAATGCAGAACGAGGAATCAAGTTGACATACTCTT
CGTCTTCATCTTCGTTTTCTTCTTCTTCATCTTCTTCTTCTTCTTCTTCTTCTTCGTCAC
TATCAGATGAATGGCTCTGATCTGATTCTGAAAAAATAAAATAAGCAACATGAAGAAAAA
AAATTAACAACGACGATCACTATAACGAAACAAATCGAAAGAATTCATACGAAAATGAAC
GAAACAGTTACGTAATTGAGATAGGAAAAACAACGGTTACCGTCTTCATCGTTATGTTGC
TCCTGGCTGTTCATTTCGTTCTCAGACTCTTCTTCATTTTCTTCGAGAGTCTCATCGAAA
GAACGCTTCTGTGACGGCATTGCTTATACACGAAGCGAAACCTAGCAACTATGTAAAGCG
GCGGAGATGGAGGAGCAGTCTACAGCAGAGGCCGAGACTGCGGAGGAAAACGACGAAGAC
GGTGGTTGCGAAGTGTGGCTTAACGTCTTGACTTGAGAGAGGAACGAATAGAAGCTGTTG
CTGAAGATTTATTCTTCAGAAGATTATTTATTGCGTCAAAAAAAAAATTATTATTATTTT
TTTTTTTTGAAAGAGAAATTATTATTTTTTTTTAGTAAA
>FTRC101467N12-g0RSP_20030127
CATACCATTTCTAGAAAACCTGTTATACACATTATCAAAAAAAAAAAAAAAAAAAAACCT
GTTATACAAGTGAAGGAGGGAAGAATATCAACTTCTATTTCCCATGTTCTTCTTGGTGGT
GGTGGTGGTGGTGGTGATGATGGTTAACAAGTATCTAATATTTACATAAAATCTTAACTG
TAGGTGAACAATGTTGATGATAACCAACCTTAGATTATTAATATGAGATAGAAGTAGAAG
AAAACTTAAGCTGAAAACAAAGGAGCAAGCTTAGCATAAGTGCCAAACCTCAAAAATAAG
CTATTATAAAGCAAAATATCCATTAATTGACACCATAGACAAACATCATATACTGCACGA
TCAAGCTAATGTGAGCCTTCTAATAAAAATACATTTTGAGGAGCATCTAAGAAACAATTT
CCCATGATGCCCATGAGTAGAACCCCTAATCAATCTAGAAAGTTGCAGCCCAGGATACCG
GTTATAGATTTCTCAACAGGATAGAAGTCTATCGATGTCCCTGAGCTCGCTGCATGTCAT
ATGCACCCCAAGCAGCAGGTCCTGGTCCAGGTGCTGCTGCATACTGCTGAAAATTCTCGA
CACCAGGCTGTACCTGAAATTTCCATCAATATATAGTCAAATTCATTTAGGGTTATCAAT
GAACTAATCAAATACATTTAGGGTTGTCGATGAACTAAGATATTCACTACAACTTTGTCA
TCCACAGATAACAAATTGACCAATT
>FTRC101377J13-g0RSP_20030602
TCAGTGTCATTACCACTGAGTCCTCCTCCTCCACCACCTCCAGCAACAGAAGATGAAGAG
ACATTTAAAGGATGGTTTGGTCTGAAAGTGGAATGAAAGGGTGAGATGTTTCCATCTTGA
AGTGGGTTTGAGTTGATGGATCCAGGCATGGAAGATGAACGGAGGAGAATTTGATGGAGA
AAAAGAGAGATTTCATCTTGTGAGGAATTATTATTATTATTATTATCTGCCATTTTGAGA
AGTGATGAAAGTTACTAGTTTCTCTCTCTTGATTATTATGGTTGAGTGAGTGAGTGAGTG
AGTGAGTGAATGTGTTAATTAGTTTTGAGAGTTACGAGAAAGTTGGTTGTTGCAGAGAAG
AGAAGAAACTTTTGGTATGGTTAGGTTAGTTAGCGTGCGGTGCGGTGATTTGTTGTGAAT
ATGAATGTGAACGAACATGAATGAACATTGAAGAACAGAACACAACAGTAATAGCAATGG
AACAACAAGAACTTTAATAACAAGAAATTGATTGATTGAGGGAATGGAAGAATGGGAAGG
GAAGGACATGGTATGGAGAAATGATTTGTGTGCGGGTTTTGTATCACAATCACTACTATG
CTTTCACACGCTACTTATTAT
>FTRC101113K24-g0RSP_20021228
CTCACTCTTCCCAATACATAAATTAAATCGCCTCCAAACAAAAAACAACAACATTAACAA
TTCTTCTCTCTTTACACCATCATGTGCTTGTTTACACTGTCACACACCATTCCCCAACCT
AACATAACATAACATAACATAACATAACCTCTTTCTTCTTTCTTACACAGACACACTTGA
AATGGATTCTTCTTCTTCTTCTTCTTCTTCTTATCATCGACGCCGACACCGAACATGGTG
TTGCTCTTTCGCAGTTCCACCTTCAAGCCCAGATAACCCACCTATCAAACCTCGAAAGCC
CAAACCACAAGCCCAATCAAAGCCCACCAATCTCTCTTCCTCCTCTTCCATCCCTAACTC
CCCTCAAAGTTCCAAATCCAATTCCCGCATTCCCTCTCGTATCGACCCTCGCCGGATCTT
ATCCCCCGGTAGAGTCTCCCCAATTGAAGACACTCTTCCCGATCCTTCTCCTCTTCTCGA
TTCACTACCTCAATTAAGATCTCGAAGCTTCCGTGCACCTATTTCTGCTCCCATTCCACC
GCCTCCGATGAACGTCGCCGCCGTCGCCGTCGGTGATGGTTTTGATGTGAGAATGAGTTT
GAGAGGGAAAAATGGTGGTTGTATTGTTCTGGAGCTGAATTCGGTTGTTCTTTGTGCTAA
TTCAGAGGTTTTTGCTGGGTTAATTGC
>FTRC101466G22-g0RSP_20030127
AACTAATTCGGTTTATGCTTGCTTATTGAGTTTACAATTGCATATGTTTTCTTCAACTGT
TGGGTGTTTCCATTGAGTAAAGTTCTTTTCTGGCTGCCTAGCACAAATTTTTTGAAAAAT
GGAAAGTTGGATCCGCTGCAATGTTTCCAAAACTAGAAAAGGCAAGGCAAGTCAGGGCTT
CAATGGCTTTACAGGTGCAAACTCTTGCTCCAGCTTCAGCGGGAGAACAGGTATGATTAA
AACTTCCCCCTCCCATTCCTCTTCTCACTTTTGGTTTTACACACACACACACACACACAC
AGAGACACACATGCACATCTACTCAGATTTGTTCTTCTCATCTATCTAGATTCACAAAGT
TGAAAAAACAGAAAATAATTTCCTTGTGTAATACACATTCTTAATCTGAAGGAGCCAATG
ATAGCTTCCATACTAAATGACGAATATGGAGATACTGTTCCATCCAGACCTCAGAACATA
AGTGTTGAGGAGGCAGCTTATATCTCATCACATGGAACTATGAGGAAGCTGCAAAAAGTG
GATGAGGTTGACAATAGTGAAGGTCTGCTCTTCTTGCATCTTATCTTTAATTATTGTTAA
GGTTGATTATTTCTTACTGTTACATAAAGGATGTGTTTCACATTTTATGATGGGAGAAAA
TGGGCTTTGAAAATAAAGTGGCCATATTGCAAGATGCATTACCAATAAAAATGACATTTT
C
>FTRC101121J11-g0RSP_20021213
TACTAACCTTCTTCAGATCTCTCTCATTTCCTCTCTACAATTCCATTTCCTCATTTCCTC
TCTCTCTCTCTCTCTCTCTCTCTCTCTCAAAATGCAATCCTCTCTCTCACTCTCTTTCTC
TCCCACCTCCTCTGCCACTACATTCTCCAGATCACATCACTCTTTTCCACTCTCCACCGG
CACCAAACCTCTCAACCTCCGTTTCTGCGGTTTTAGACGCGAGGCTCTGGGTTTAGGTTT
TTCAACTTCTCTCAACCGTAATCTCCAGCAGCAGCAGCAGCTTCCCCACCGTCAATACTC
CGCGGTAGTATCCGCTGCACGCTCTGACAATGGCAGCACTTCTGGATCATCCTTCGATTA
TGATTTGTTGATTATTGGTGCTGGTGTTGGTGGTCACGGTGCTGCTCTTCACGCTGTTGA
AAAGGTTTGATCTCAAGAATTTCACAGTCAATTTTGTAACTAAACTAGTAAATTAGTTCA
AAATTTCAGCATGACAGTATGTGCATAGAATTTGATATGAAAATGATGATTATTATTAGT
TATATAATAAATCAAGTACTAATTGCTAATGATGAATGCTGATTATGCGATAAATAAGGT
GAATGTCATCGTTTTTCATTTTGCAGGGATTGAAAACAGCTAT
>FTRC101566M13-g0RSP_20030715
ACGAATCATCACATCACTCACTGCTAAGTATAAGAGACTTAAGAAGAAGAGTGGCGAATA
AATAATGAGTTCTAACATCATGAATTTCTCTACTGCTTCTTCATCATCGTTAATCAGAGT
GTTTAATCCAACTCCAAATAATAATAATAATAATAATAATCATAAGCTACAAAAAGCGCG
TTCATATAATTCTTCTTCTTCATTTTCAGTTACTATTACTCACCACCATCACCACCACCG
TCAACTTTCTCTCCGTTCTTCTTCGCGATCCATTTCTCATTCTTCTACGGTATCTATCAT
TTCAATTTCATTATTCAATTTCATTTTATTTATATTGTAAATACCTAAATTAATCAATTA
ATTTTATAATTCAGATTGTGAAGGCGGCGGCGGTGCAGACGGAAGAGCCACTTCATGTTA
TGATTTCCGGTGCACCTGCTTCTGGTAAAGGAACTCAATGTCACCTTATTACCAACAAAG
TAAGCTTCATTCAATTCAATTTGACCTAATTTTTCAACTATTATTAATTAATTAATTAAT
TAATCAACATTTTTCCTTTTTATTTAGTTTTCCTATTCACTTGTGTATTATTAACTAGCA
TGAGTTTGAATTTGAATGTTTTTTTTTTGTGAATTCCATATGCTTAACTCTAGACTGCTA
GATAGATACATCAAATCAGGTTTTAAAT
>FTRC101468A18-g0RSP_20030127
TAATATCTCTGGACACTTTTTTTGAAGTAATTTCCGGCGAAATCGACACCTAAAACGTCG
ATCAAAATTTTCAGCCTCTAAACTCATAACACATTGTTACTTACTAGTATCATTATTTGA
GATTTAAAATCAACACAACAACAACAACAACAACAAAAAAAAAAAAAAAAAAAACACTTC
AAATTTGAGTTCAAAAAAAATGTACGAGTATACATTATACTAAAATCAAAACGTTCATCG
TCTCAAAATTCATAACACATTATTACTTACTATCATTATAGTTTCAAATCAACAAAATAA
ACAAAAACCCTAAAAAATAAAAATCAGAGTTCAAAAAAATGAATGAGCAAAATAATATAC
TAACATCGTAGTGATGTAGATCCCTATCAGCAACTTGCAACCGGAAATGATTAGCACGAA
CTTGAATTTTTTTCCCTAACTGACCATAACCAGGACGGTTAGGAAACCTGATCGCCTTCT
GAGACGCCGGAGCCGACTGTAGAGAAAGCTTCTGAACTTCAGCGGTCAGAGTTTCGGTTG
AAACCGTCGCCGGAGAAGGATGAGTCGGAGGAGCCGAACTAGAGCCGGCAACAGATGGAG
TAGCGGTGACCGTGATCGGTGCCGGAGGACGTACGTTAAGTCCACCGCCAGAGCCACGGC
CAGAAGGAGACGGAGCCGGAGATGGTTTTGGTTGGTTACGGCGGTTGTCAGGGTTGTTTC
CTCCACCGCGACGAGACATTGTGATGAAAAACAAAAACG
>FTRC101380D06-g0RSP_20030602
GGAAGAGAGTGAGGAGTGAATGAGTGTGGAAGTAGCTTTGAGGGGAATGGTAGGACTTAA
GGGGATGCATGATATATGGTAGTGTTTGCATAGATAATGAGTATGAAATGGGATTGATGT
AAATTTGGTATTGAAATATGCAGTTATGCATGGTGATGGCTTGAAAATTTTGGTAGATTG
TGAATGAGTTGTATGAAGATAGGATGATGATGATGATGATGATGATGATGATGATAATGA
TGATGCCATTTATGGTTTTAAAACAAAGGAGCAAGGTGGTGTGATAATTTTGATATGAAA
CAGTTGTCCTAAAACTTCTATCAGGATAAGATATGAAGATGTACCTCTTGCTCACAGCCT
CACAAATCACAATAGTTCAACCAATGGTGGAGGATAATAGTGTAACTTTCACTGAAAAAG
TAGAGTCAACAAATATATATTTATTTTAGAAAAAAAAAAAGTAAGAAATGAACTGCAAAA
TAAATATACATAATACTACCAATTTCACTGTGAAAGATAAAATAAGTGATATCAATCCTT
TATAAATAAATCAATAAATTTTTTTTTGCAAGCTTTAATATATTTTTTCTAGCTTAAATA
AAACAATAATTAATGTTTAGTACACGTACAAAACAAATTATAAATGTATCAAAATATCAA
TCTTAAATAATAATGTATTCC
>FTRC101134P12-g0RSP_20021228
ATTGATCCCACCATCCCCCAGTTATAACATCCCATCTTTTGCAGTTATTTGAATCGCCTA
TCTAAATTTTTGGACTGATGTATGTATGCACCTGCTGAATGTGCAAGTTTAATTAATGCA
TGCTGTAGGGCTGCTGTGGTTTTTCTGAATATGGGTACTCACTTAGTACAATGTTACTTT
TATAATTCAAAGGACCCGAATTATCAATCACATGAAAGCTAATAATAATAATAATAATAA
TAATAATAATAATAATATTATAATGGGGTTTGAACACATTTTGTATCTCTACCCTCTTAA
TTTTAATTTTTTTTCAGAGATAAAACTTGTAGATGTTCCGGAAATGAACTATACATCTGA
TGACCAGCCCAACCCCCGTGGTGAAATTTGTGTCAGGGGTCCTATTATTTTTCAAGGTTA
TTACAAAGACGAAGCTCAGACGTAATCACCTTGCCTGTTCTATGGTTATAAATTAAATTT
ATCATGTCATATATACAATGTTCCTGAGTTTTCATTAAATTGACCAGGAGAGAAGTCATC
GATGAAGAGGGATGGCTGCATACTGGAGATATTGGGACATGGATAGCTGGCGGCCGTCTC
AAAATCATTGATAGGTGATATACCATTGTATCGGCATCTTAATATTCACCCACATTGTTT
AGCAACAGAAATGTCGTATTAGAGAACCATCCATCATTAATATGATGCTATCCCTGTTTG
ATTGATCTGCTAGCGGG
>FTRC101135D06-g0RSP_20021228
CTAGTACCCCGATATACTATTTAGCATTTTCATAAAGTTATTATTTTATGGAAGAGGATA
AGATCAGAAACCACAACAACAAACAACTACTACAAGAACAGGCACACCGAAAAATAAAAA
CCTAAAACTGGAAACCGGCTCCTCACTCTCCAATAACACTGGCGCCGCTTTTACTAAACT
GTCAAATGTTACCAGTTACCCCGGTCACCCATTACTCTTTATAAATACTCTAAACCGAAA
AACAAATTTACAATACTCATATACTCACTCTCTCAATCAACGAAATTCTATTATTATTAT
TATTATTATTATTTTTCTATTTGGATTCAATTCAACCCGACCCGATAAAGATGATACTAG
TGGCGATTGTGGCGGAGGTGATGGAGGAATACACGGCGTTGCTTTCAAGGGTGGTGGAGC
AAGTTTTCCGATCTGCACCTGTCCCTCGACGGGATCGTTTACTCATTCTCCGTAGTCTTC
CCTTTGTTTCTTCTCAACCTAGGAGGATTTAATTTCAGCCCCATTAGTTCTGGATTTTTC
CTATTTTGTCCTTTTTCCTTCCAATTTAGATTTTCTTTTTGTTTTGTGTGCCATTGGCCC
CTGCTGCTACCCTACCTTGTAAATTTTGGGGGTTTTTTTT
>FTRC101470O11-g0RSP_20030127
CTTTCTTTCACTTTCTTGAAATACTTGTTAATATTTTCCCATTTCTCTTTGCACCTCTTT
GCATTTCTATTATACCCCAAGTTCTTCATCAAGCTTGAAATCTCCTCCCATAGTGGCCCT
TTGGGTCCATTTTCTTGGTACTTCAAATCAAGAGTTGTTCTCAGCTTTATCAATGCCTCA
ACCTCCATTTTCGGCCACCTTGAAGAACTTGCTTGCATCGCACTCTCGGTACCGTTGTTG
TCACTTTTCACAATTTCCATATTCGTCACTTGCTGCTGCTGCTGCTGCTGCTGCTGAACT
TGAACCTGTTGTTGCGCCAACGGTGAAACCTGAGGTATAACTGGTGCCGGTATTGGAACT
GGCAATGGCACCGGAGTTTGAACTTGTGGTGTCGGCATTGGCAATGATACCGGTGTTGGT
GTTGGCAAAGGCTTTGTTGTTGGTGTTGGTGTTGGTGCCGGTGTAGTTTCTTGCGGCACT
TGTTGGTGTTGTTGAGGAACAATGACATTATTGTTCAATGGAGGAGGAACAACATTTTGT
TGTTGTTCTTCTTGTTCAGCAATCTTTTGCAAAAAAGCCATAACAGCAGCATCTTTAGCA
GCAGCAATAGATCTCTCTTGAGCAAGAATTTCCCTTTCTCTATTAATCCTTTGCATCTCT
TGTGACCTCCAAGCTTCTTCTCTAGCACATCTCTCTCTTTCTCTTTTCTCAATAGCTTCC
>FTRC101472K01-b0FSP_20030127
TTTATAAGTAAAAACACCTCATACTTTGTTTGTCTTAATCAAATTATTTTTACCTCTTAG
GAAGTTCCAAGAAACCATTCATATAATCAACCTTCTTCTTCTTCTTTTTTTATTATTATT
ATTATTATTATTATTATTATTATTATTATTATTATTATTATTAAATGACTCTTAAATACA
TCGATAGGTCACATTTATCTTTTGTTAAAAAAAATAATTAATAATAATATGATATATCTT
TCCAGGAATAAGAAATGGACTGTATGAAGAACAACTTTAATTTCTAGATATACCAAATAG
TTCCACATCGCTTGATAATCGAGGCAAATAATAGTTTATATACAACATTAATATCTTTCA
AACCTTCGAGGTGCCTTTTCTACAAAGGACAAACTGTGACGGGTTAATCCCAAAACGGAC
AATCTTTCGAATAATTGGATTTGAGGTCGGATTGAAACATCGGCACCGTCTGTGAGAAGC
AGACTCGTGCTTGCTCATGGATACACCAAAATAGTCTCACATGACTTGAGAAGCAGACCC
GTGCTTGCTCATGGATACACCAAGGTGTCTTTTCTACAAAGGATAAAACTGTGACGGGTT
AACCCTCAAAGCGGACAATCTCAAGAACGTGGAATTGAGGTCGAATCGAAACATAATATA
TATAATAATTATATATATAAAAAATAATTACATTTGAGATACTAAGCAAGCAAATTTTTT
ACAACTATATG
>FTRC101582G01-g0RSP_20030715
TTCCAATCTTCTCCAATTAGGGTTTCAAACCTTTTATGAATTTAATTTTTTTATAGAAGA
TAATTTTTGTGAAATTGAATCTTTCGTGATGTAGTTGCTGGATTTTAATTTTCCAATTAT
GAGTTAACTATGTGTATGATTAACTTTCTGGTTGTAGTGTGATAAATTTTCCAATTATGA
ATTAATTTTCTGATAAACTTTTCCAATTATGAGTTAAATAACCAAACTGTTTGTTATTTG
ATTTGTAACCAAACTGTTTCTTATATACATACATACATACATACATACTTATTACTGTTA
TTAATCATCATTATCATCGTTAAATTAAATTTGTCTTTCAATCGGTTTTCCGCTTTTAAT
TAGTTTACTCTGTTTTTTGAATTTTAAAGGAATCTTGCCATCCACCAACTGAGTCTCTCT
CCAATGGAAGACATCTCGCAAGCGCCGCAAGAAAGCACAGAGCCATCTAAGGGTAACTCA
ACTAATCCTAGCTACTTTCTGTTGTTGCAGAAATAACCTCACTCACCCGTTGTTGGTTTC
TTATTTGATGATCAATCAACACAATACACAGAAATTGCTAAGAAGGAAAAAGTAGGCAGC
AGAAAGAAAAAGCTTCCTATTAAAACG
>FTRC101552E13-b0FSP_20030602
ATCCTATGCTTTTACTAGCTAGGGTTTGTGGGAAGTTATTCTTTTTTGAGAAAATCGAAA
CATCTATCTTGGTTTGGCTTTTGGGAGCTAGAAAGAAGGTGGAGTAATTAGGTTTAATTT
TTCAACCTGATGAGCCCTAGGTAGGTAGCTAAACCTGCAACTGCAAGCCGCCATAAACAT
AAACCTATGCCCTTTTCTTTTACAACTTTTTCATAGACTCGTCAGGAAGTGTCTTAACTC
AAAATACTCAAAATGTTTTTCAAGTATTACCTTCAAGATTGATTGATTTGATTTGATTTG
ATTTGATTTGATTTGATTTGATTTGATTTGATGTGTAGTAACAAAGTTTATACTTACATC
TTTGTTTAATGATTTCTTTTCAGAAACAACCCCTACCTAGTGTGTGTACTGTGTAATGTG
AGGTGAGAGAGATTATTTTACAATTAATTAATTTTTTTAAAAAAAAGTGGTATTTTTTGT
TTGGTGTAGATCCCTAAAATCTAAGACCTTCAATTCATTTCATTTCATTTCATTTCAACA
GGTTTTGTTGTGTACTTTGATTCATTCATTCATTCATTCATTCAGATTATTAGTTGTTGT
ATTCTTGTCATACAATGCTCAGTGATTTTAAAGCTGCTGCTTTAATTTTCCTTTCTCTCT
CTCTCAACATAGCATTGATGAAGAAGAAGAAGAAATA
>FTRC101286L23-b0FSP_20021228
TAAAATAAAATTGGGAGACTAAAAAGTTGATATTTAAAATAAGAGGGCTAAAACTTCATT
TTTTGAAAATAGGGAGAATAAAAATTCATTTAAGCCAATAAATTAATTTAAGGGTCATAC
ACATTCGTACTTTATTTACCTATGAGCATTGGTTAGCATTTTCCTAAATTTAAACCTAAT
AACATTTCTTTGACTCAAGTTAGTAACATTTTATTGTCCAAAAAAAAAAAAGAAGTTAGT
TACATTTTTCACAGCAACGATAACTTTCCAAACACGGAAATAGAAACAGTTGGCAACGAA
AAAACTGTGTTCTCTTGTAAACATTCTGCGGCGAAAGCGTTTCACTTTGACGGGAAGAAC
CATCGTTCACAACACCACTGATTATCGAAAGTTTGAATCTCGATGGCTGGGTCTGCGTGT
GCATCTTCTTGTTGTGGCTCTGTGCTCATTCCTAAATCACCCCACAGCAAAACCTTCTTC
ATATCACCCACTCCAATTGCAGTAATCGTTGGTGGAAACAACAACAACAACAACAACGAC
AGAATTTCTCGTTTATGCGTTAGGGGTTCTATGGTTGATTCATCTTCCTCCTCTGATTTT
ATTAAGCGCATGGAGCAAACTTGGTTAATCTCTCAGGTTCCAAATTCAATCTCAAATTCC
AATTTTCAGTTAATAATATTATGAAGCTTTAGGGTTTTTCATTATCAGAAAAGTTTAATT
GCTCATGATTATGTTCCTTTTA
>FTRC101642G04-b0FSP_20030715
CTGAAATGATACTCATTTTAAAATAGAGTTATTATAATTTAATGTATTTTTTTAATTGAA
GATAGAGATTAAAAGATTATGTACAAAATAAAAAAGATTAAAATTGGTTTTTTCTACTCT
ATCCTCGATTAGTATAACAAAAAAGGAAAGATTAAAATATTATTGTCCATATCCTAAATT
CAAATTAAACCCTATTAATAATAGTTACAAGCTGTTCCATATCTCTTCAAATCTATTTCC
TTCTTTCTCTCACACAATTAAGTTACATCATGGGTGCCATATGTGGTTGTTTAAGGGGGT
CACCTCAGAGTCCACAAAATAATGGTAGTCATCATCAACATCATCATCATCATCATCATC
ATCAAGAAACTCGAGATATCAACACTTATTTTGTTTACTCTGTAATTGTCCTTCTTCTTT
CTGTATTATGTGTGTATATATATAAATCCAAAAGATGTGTTCTAACTTTCTAACTTTTTT
TGTTCAATTATATATGTTGTGATATTGTACTTCACAGTATAGACATAGTGAAACTGAAAC
TACACAATTTCCATTTTCAAAGAATCCTGCTACAAATTCAGAATTAGTTACATCAATCAA
AGCTAAATCCGTCGAGTCCAGTTTTAAATATTTCGCATGTGAATCAGAATCATGGCAT
>FTRC101270D21-b0FSP_20021228
AGGTTATGGAATCTGGGAATTCAGCATTTGATCAGAGTAAATAGAATTTGGCTAAATTTT
CATTTTTCTACTTAGATAAATAAAATCTGATTAGAAATTGTTTAACTCCTAAATTGAATT
TCAATTTATTTTTCGGCGAAAGTAATTAACCACTTGGGTGAAAAAAAAATAAAAAAAGTA
AAATAATGAAATGAGTGAATCACGAGTTTAGCGTGGCGGAGGCTTGCAAATGTCAAAAAA
GTAAGCAGTAGTCTTCATTGTGATTCGTAACCTTCCTTCCTTCCTTCGGTGTTATCAGCT
TAGCAGCAGATAGTTATCAGCTTTGCTAGATACACTATTAAATTGCAGCAGCAGCAGCAG
CAGCAACAATTAACACATGCTCTCAAATTCATTCAGTATACCCAGCAGAAGAAAAAAATG
AAGATTTGGAAGTTTTCAGTGTTTTTGTTTGTAGGGTTTGTGTTGACTGGAATGTCAATG
GGCAGATTCGTAGTTGAGAAGAACAGTTTGTCGGTTACTTCGCCTGATAATATTAAAGGC
AAACAAGACAGTGCGATCGGCAACTTCGGTATACCTCAATACGGTGGTAGCATGGCC
>FTRC101099O04-b0FSP_20021213
TGTACGCATAATACACCTATATATATATATATATATATATATATATATATATATATATAT
ATATTAAAAAAACAACATCACACATCAGACATATATAAAAGGGAGACTTAATCTAAATCT
AAAAGAAAAAACCTAGATATACCATATGTATTCCCGAACAATCTGTGCATCAGCTTTCCT
GTACGCTTATGATATATATAAAGCATGCCATCCGCACTCCCGCAAGCAATGTATTCTCCT
ACAAATAAACACAAGTTATATATATACATACATACATACTAGTAGGGGATTAATTGCAGG
ACTGTGTGATGGATTCCCATTTAATGTCATGGGCCTTGGTCAGCAGTGTAGGTCAAAAGT
TTGGAATGTTTATTACTACTTATTATTCTAAAATTAATTAACAGATTCTAGAATTAACAG
ATTAATGAACGAAAATACCATACCTTCTCTGCCAATAAATTTGGCCTCTTGTGTCAAGTA
ATCAAGATTGAGATGACCAACAAATCTTTGCCTTGTGTCGAAAGCTTTATCTACCACATC
CTGCAAAAAATAAAAATGAACAGAGTTATTAAACCAATTTTTGAGAATAATAATAATAAT
AATAATAATATCCAATTAATTAGTACAAGCACAATAATAAGTCACCAACATCACTATCTT
CTTACCTTCAAATATAAATCACTATCTTCTTCTGACATCTCATTACAGCCTCTCTCACTA
TCTTTTTCTGACATCTCACTAGAGCCTCTCTCACTTTCTTCTTCTGACATCTCACT
>FTRC101288D10-g0RSP_20030127
GTATCTAGTTATTATAATATTTTAAATTATAAAAAAATTATTCATTTATATAGTAATTTA
ATAACCTAATGTACCGGTACAATAAAATTTATCCCATGCACCATAGAATTTGCCTTATTA
TTATCGCACCATCAATGTCTCTTTCATTTCACACCATTCTTTTTCTCTCTTCATCTTCTT
CAGTCAAAGAACAAAACAAACAACAACAACGAAAAGAAAGTATAAAACTCTATACACAGA
AAAAAGAATAACACAACATTATTATTATTATTATTATTATTATTATTATTATTATTATTA
TTATTATTATTATGGCTAGTGGATGGATGAAGTCTTTACAATGCAAATCAAGAGCATTTG
AAGATGTTTATAATCCATATCCCAAAATCCTCTTACCCAGTGCCAGTTGCAGAAAAACCG
TTCAAAACATCAAAGACATTGTCGATATTCCAAAACCCAAACCCAAAAAACCAAAAACAT
CCTTAGAAAATAAACATTCTACTTCAAAATCTAAATGCACAACAACCACAAAATCAGAAT
CACAATCACCCAACATGAACCGTTCACGAACCACCACAACAACAACCACTTTATCATCAT
CTTCACGTGCAATCACTGAACTAACAGAAGGACACCCATCACGAAACGTGGTGGATATAA
TTTTTCATACTAGTTGGGG
>FTRC101211K22-b0FSP_20021213
CCCTCTCTACAAGTAATTACTCTCTCTCTCTCTCTTCACCGCGTTAATTTATAAATTCAT
TTCAACACTCTTTCATTTCCTCCATTATTATTCACAACACAATCTTCTCATCATACCCCA
CAACACAAAACATCATCGGAGAAACAAAATGAAACTTGTATGGTCCCCTGAAACAGCATC
AAAAGCATACATCGAAACAGTGCAACACTGTAAACTCTCACGTGGATCAGGAGCACCGGA
GCTAATTTCAGCCATGGCAGCAGGTTGGAAAGCTAAACTGATTGTCGAAACATGGTCATC
ATCATCATCATCATCATCAGAAGGAGGTGGTGTAATAGAAACAAGTATAGGTTTATCAAT
TGCAAGAAAACACACGAGTGGTAGACACGTGTGTATTGTTCCAAACGAGAAATCAAAATT
GGAATACACTGAAAAAATGGGTGAATCAGTAACATCAACGGAAATCATCGTAGGTGAAGC
AGAGGAAATAGTGAAAGATTTTACTGAAAAGATCGATTTCATGGTCGTTGATTGTAAGGG
AATTGGGGATTTTTCTAGGGTTTTGAAAGTGGCTAAGTTAAGTGTTAATGGAGCGGTTNT
GGTTTGTAAGAATGCGAGTTTGAGAAGTGGGAATTTTAAATGGGAGAATGTTGTTGTTGA
AGAAGAAGAATCACGACGTGTTGTTCGAT
>FTRC101224I17-g0RSP_20021213
CAAACTCACTTGACACTAACAGTGTTCTATCTATATAGTAATTCAGAACCTAAGCTTTGT
GCTGTCTCATTTCCTCATTCTACAATTATTTACTAGCTTCTCTGTCCTGCATTAAATCAC
AGTCCATAATAGTTCACCTTTTCATCTATATCATTTAGTTCACATACCAAAACCAGAGGA
GTCTTGGTAAAGCCTAATTAAGAGTTCAGATTCATCTTCAATTTTGAGCTGAGAAGATTC
ATCATCATCATCATCATCATCATCATCATAATCATGGATGGAAGACAAGGGAGTGAAATG
CAGCCTTATGTTGAGGCACCACCAAAAGTCGCCGAAACAAATCGTTATTCACATAGATCA
ATTGAGACACTTATAGTGGTCATAGCAGTGATTACTATAGTTGGTGTAATTGCAGGAATG
ATAGCAAGGTTGTGTGGTGGAAGACACTTTGGAGGCAATGGTGAGAATGATATAGAAGGT
TGGGTTGAAAAGAAATGTAGAAGTTGCATTGATGCAGGACTTNCTTTACCACCACCACCA
CCACCAGCACCGGCACCACCAGCACCGGAAGCACCTAAACCTGAAGAACCAAAGGCAGAA
CCAAAGCCAGAAGCTGCAGCAGCAGGAGGA
>FTRC101287K01-g0RSP_20030127
CATTATTAGTAACTTTATTGAAAATCCAAAAAATATGTCAAATTAGATAAGCTTTTATTT
AATTGAAAACAATCCCAAAAAATATGTTAAATATTTAATTTTCCCTTTTATCATTATTAC
TATTTTTATCATATTATTTATTTCTTTTATTATTTCCTCCTTTTATCATTATTGTCATTT
ATCATCATTAATTAGTATTTTATTTATTCTTATTATTATTATTTAAGGAAAAAAAAACAA
AGAAGAAGAAGAACATCACGTGTCTTCCCCCTCCTTTTTTTCTCATTTGTTTGTTTTGTT
TGTTTCATTTATTTATTATTATTATTATTATTATTATTATTATTATTAAATAAATCATAA
TTAAGGAAGAAACAACAAGTCAGCAACAACAACTGCAACAGATGCACGCTTCTTCTTTCC
CAACCTTTCTCCCTTTTCAATTTACTTTTTTGTCTGCAAAAGAATTGACACAATCACCTG
CAGCAGACATTCATTCAATTTTTCCATTACTCAAGCCAACCAACTTTGGTTCAAAACCTC
TATAAGAGCAGAGGAGAAAAACAGAAAAAAAAAACCAAAAAAAGCCTTTATCACTGTAAC
AAAAAAAGCATCAGTAAC
>FTRC101185G04-g0RSP_20021228
GTTAAATTCAACAAAAAAGAAAGAGACTACTCGCACGTGTTTCGACATTGTCCAAGCCAG
ACAGCCAGCCATGAAGCGTGAGAACAAACGCGTAACATAACACGTCCATACCCATTCCAC
TTTCCTTTATCCAAAAAATCCAATCTCAATAATAATAATAATAATAATAATAATCTCAAT
TAAATAATTTCAATATAAAAAACAAGATAACCCAACAACAACAACAACAACAACGCACAC
TGTTTCGAATTTCAATTCAACTTTCAATCGCTTTTCATTTCTCTTCTCTCTTTTCCAATT
CTTCAATTTTCCGGTAAAATTTTCTCTCTTTTTCCATCTCCATCTTCTTCTTCTTCTAAT
TCATTTCATAATTTCACTTTTCCAATTTCAATTTTTGATTTTCTTAGGGTTTTGATTAAT
CCAATGAGCGATCACTTGGTACTCATCGTTGACCAACTCGTCAGCCCAGTTTCTGTTAAC
CCTGCTCATCTTCCTTCCGAATCATCGCCATCTCCACCTACCGTCGATGAAGCTTCCGGA
TCATCCGGATCTGCTTCATCGACGGAGAATCGGGATGGCAATGATTGTCATGATGAAGAG
GAGCCGTTGATCCAGATGGTCGAGTGCCGTATCTGTCAGGAAGAAGATAGCGTTTCCAAT
TTGGAGACTCCTTGCGCCTGTAGCGGTAGTCTCAGGTATAATCAATTTATTTTTTTATTT
TTTTAATCATTTT
>FTRC101608N15-g0RSP_20030715
AAATATGGTTAGCGGCGTAGCTTATTACTGATTTATTTTTTCATTCATCGTCATATTGAG
TAATAGAAAATAAAATTCTTATTATTTGATAACATTTTTTTATATAAAAAAAAAAATTCA
AATTCCAAAAGTAAATAAAAAACAAAGTTTCCACAAGAATACAAACTTTCTCTGTCATAT
TTGCCGTTGTGGTTTAAGTTTAAACGATGTGCAAGCTGGTCCCAATTATTTATTATTGAT
ATTCATATTCTTCTTCTATACGGTTAAGCTTTCAAAGCTTCTTCATTCATTTTCATTCTC
ATTCTCATTCTTCTTCTTCTTCTTCTTCTGTATTATTAGGTAACATAAAACCCCTTTCAT
TTCTACTTCATTTGATTTTGATTCATACAAAATAAAGTTTTAATCTTTTGAAACAATGAA
GAAAGAGAAGCTAAACCCATTTTTACTTTTTCCAAATAAGCCTAAACTTCTTCACATTTT
TATGACCCTTATGCTTCTTTATTTGATCTTCACAACCTTTGAATTCAAAACTTTTGAGTC
TGTTTCAGTGTCTTCAATTCTTAGAAATGAAATCCAAAATACCCATCATAGAAAAGCTTT
GAACTTTGCTTCAGATGAAGCTTTTGGTGTTTACCAAGGTTCACTACATC
>FTRC101607M08-g0RSP_20030715
CAATTCTGCTCATATTATTGATGTTTCATCTATACATTCATACACGAACCCATCAAATTA
TTATCGGTGTCTATATCTCTATGTAACTTCAGATATCCGTATCTCTATTAGTGTTTCATA
GATTTCTACTACTACTACTACTACTAATAACTTTCTACTTTTTTCGCGAAATTTGTGACT
GTAACACATAACAAGTTCAATTTAAATAAATATTTAAAATAAGTTTATGAGAAGACATAA
ACATAAGATAAGATACCTTGGATAGAAAACCATCAAAAGCAAGCTTATAGTTACTATCTT
GATGATCTTTTGGTACAACTCTCTCATCCACCCAAAACACATGCCATTTAGCCCATTCAA
TAGAATCAACATAAGGAGGCTCCAACAGTTTCCTAAAGTGTCATAATAACACAAATCACA
TTTTAATCATCAATAATATTAACAATATTCAACTAATTAAATTCAATTAATCATTAACAA
TAATAATAATAATTAATGAAAAGGTAAGTAAAGATGATGAAACTAACTGGAGATAGTTGA
TCAAAGAGCCACCAGACAGGCAAACAGTGAAAGCACCTCTTTGGTGAGTGAATTTATTGG
ATAGATCGGCGGTGTATTTGGCTAGAGAAACAGCAAGCTCCTCTTTCTCGAAGAATTCTA
CTTGTACAGACGCCATTGATGATTTCAATGCTTTACAA
>FTRC101457G21-b0FSP_20030602
GAATATTATTATTGTTAACACGAAACTGAAGCAGCATTAGAATCGCGATTTTGTATGTAT
AGATGTGAGAGGTTTAAGAAAGAAAAATAAAAAATGAAGTCATTATTTTTGTTGTTGATC
GCTCTTTCTTTCAGCTATGTCATTGCAGAACAGATTTTCCCTGTTCATATCGGTAATTTT
TCCCTCTTTTGAATTTCCTTACTTTAATTTCTTAGGGTTTTAAAATTCAGTTGTAAAATT
TTAATTAATATTCTATCGACAAAGTTTTCAAGTTTTTTTATTTTTATTTTTCGAGTTTAT
TTAATATATGATAAGAATTTGAACAGGTAGTATATTTGGTGGTGGTGGTGGTGGTGGTGG
TGTTAGTAGTGGCAGCTCTCGTGAACCCAAATACAAGATTGAATTCCATCCTGAAGAATC
CCCTTTTCACCCTGTAAGCTTTCTAATTTGTTATTGTGTGTGTTTTTTTTATTTTTGGCT
TAATTAATATTTTAGTCGCTTAAAGAATTTTTTGGTTTCACATTGGTCCTCGATGATTAT
GCAGATAAACATTTCAATTTTCAATGCAGTGACTTCATACATTTCTATAAACACTTAC
>FTRC101251H13-g1RSP_20021228
CCCTTCTCTCTTCCATCTTCAACATTCATCTCACACAATTCAATTTACCAGCTCGATCCA
AGCTCCATCACCAATGTTGCATTGAATTTTGCATTCAATTTGGGATTTTAGGGTTTCCAT
GCCAGGGTGAGTAGTTATTCATAGATGGAGAACACAGATTCCACACAAAGCGTACGAGTT
GCCGTCAACATTCGCCCTCTCATCACATCAGAGCTTCTCCTCGGTTGCACCGATTGCATT
TCTGTTGTTCCCGGCGAACCTCAGGTACTAAATTATTATTATTATTATTATTATTATTAT
TTCGTCGATTTTAATGTTTAACATTGTTTATGTTTGAATTTTATAAATTACTACGACAAG
TCACTTTTTAGATTAATTGAATAATTGATGTATCCGATAAAATTGATGCATTGCTGTGTT
TGATAGGTGCAAATTGGCTCGCATTCGTTCACCTATGATTATGTATATGGTAGCACAGGA
CAACCTTCATCTGCGATATACGATGATTGTGTAGCCCCGCTCGTAGATGCACTCTTCAAT
GGCTATAATGCCACGGTTCTCGCTTATGGTCAGGTATAATTACTTGATG
>FTRC101441L17-b0FSP_20030127
CGCGACAGTCTACATAAACTTATAGCGTCTACTTAAACTCGACTTGAAATTCTTGTAGTG
ATGGTAATATAAACGTAATCTACATGTGACTTGAAACTTTTGTAGGTAATATAAAATCAT
TCAAACTAGTATAATTTAAACAAATTTGTCTCCCTGCTTTTAAGCCGTAAATATCATTAT
AACTCTTATCATTAGATCAAATAAAATATGATAAGGTATAATGTACTAAACACGATAGTG
GATAAAAATACACAATAATATAACAACTTATTTAATTATAATAATATAATAAACTGTTAT
TATTATTATTATTATTATTATTATTATTATTATTATTATTATTATGCCATATGTCTTTGC
CACTTGGCTAAATATGGAGAAGCAGGGATAAAATGGGAAATTCCATAGTATTGATCATTA
ATAGATTTATTATATACTAGCGGCCAAACGAGCACGTCCCGTGTCCGTTTGTGTGATTCG
CGTTTTCTATTCTATTGAGTTATATAAATTGTAAATCGTGATTTATTATAAATTTGATTT
TTATTTTAATTAATGTGTGTATCTTTAGTTTTCCTATTTTTTAAGTCCTTCATGTGTGTT
CAACTAATAATCCAAATCATAATTTAATTTATCAAACTTATG
>FTRC101112N17-b0FSP_20021228
GTCACTCCCTCAAAATATTTGTCCTCCTCCTTCTTCTTCAATCGATCATGAATTATTTCA
GTAGGTTACCTCAAGACATCATTCTTTCATACATCCTTCCACGCCTCGACGGTGAAACCC
TAATCGCTTTATCATCAGTCTCCTCTGAATTCTTCCACTTGATCTGCAAAAACAACAACA
ATGATCTATGGCGGAACATTTGCATCTCTAAGTGGCCTAGCTTGCTGTCATGTCGTCCGA
TAGTCCTCTCTACTATGATCTCCATGTTCTCCGGTGGTTACCGTTCCTTCTTCTCTGCCG
CCTTCCCTTCCATCCACCATCGTAACACTGCTCCTCCTCCTCCTCCTCCTCCTCTACCCC
CCGTGTATATTTCACATATGCCATTGATATATTTTTACAGGGAGAACAAGAACAGGAACC
TTTGTATGGAGAAATTCAAGAACAACAAATCAACATAAAAACATATCCTAGTTCTTGTCT
CCGGAAAATCTCCTCCACAATTGGCAGCGATGCTTATTTTGCATCATGTATGATGAATTC
TAATTTGAAAGTTATTCCGGTAAATAAAGTTGGGTGTGAAGAATATTTGAAAGAAAAATT
GAGATTAAGTTGTGTGCTTATATCATCTAGACATGATCCAAAATTTCTAAAGATGTGTGC
AGGTGGCATGTTTAGTTCTAGTTGTAAACCGGTTGTTTCAGTTAAAACTA
>FTRC101333M15-b0FSP_20021213
TTCTTTTTAAATGTGAAATTATAACAACTAAGCTGGAAGTATTAAGCCATATAAAAAGAG
TGAAAGAAAAGAGTGAGAGTCACACACAAAACTCAACCTGATCCGAACCTAAGGTCCATG
CCTAGAAACCGAGGCTCGGACTAGACTGAACCTCAGGAAAAAAGCCATAGCACCCCCCCA
ACTCGAAAAATAATGGAACCCAAAGCAAAGCAAGAGAGAGAAACCCAAACAGGGTTTTAG
AGAGAGAGATAGAAACAAACAAACAAACAAACAAACAAAGAGATTTTTAGAGAGAGAAAC
AAAAATGGGTCAGATCGTGAGAAGGAAGAAGAAAGGAAGACCTTCTAAAGCAGATCTAGC
TCGCCGTTCCGGTCAATCTCCGGCAGACACTTCTCAAAACGATCTACGACGGAGCCGTCG
ACGGAGAAATGTGAGGTATAATATCATAGACTATGATGATTACCTCGATGAAGAAGATGA
AGATGAAGAAGAAGATGATGAAGATGAGAGAAGACGTGAGAAGAAGAAGTTGAAGCTTGT
TGAGAAGCTGAATCAAGGTGTGGATGAAGATGATGAAGAAGAAGATGAAGATGATGATGA
AAAGCATAGTCGCGGTAGGTCGCGTGTGAAACACGCGCCTGTTTTAGATAAACAAAAATT
GGAAGAAAAATG
>FTRC101570L08-b0FSP_20030715
GTAGAAAGTGAAGTGAGGCACTTTATCTACTTTCTCTCTTTTGCAGAGTTCTTTTGTTTT
GTCTGATTCGTCTCCCATAACGAGTAAGAATTTGACGTCGTTACAGGTTCGACTGAGGTC
GACTAAGAAAGGGTATATCTCGATGCTCTCTGAATCTTCGCTGGTGGCGTATTCAACAAC
AACGAGTTTGTCTTTTGCTGATTGAAGTGCTTCGTCGAATTCTTCTATGCTGTGGACTCG
CTGAACTCTTTCATCTTTTTTCTTGGCAGCAGCAGCAGCAGCAGCAGCTTCAGCACCTGA
AGGAGGAGCTGCTGTTGCTTTGGTGATAAAAACACGTCTGTGCTGATGAGAGGCTCCTAT
ACGAGAACGGTGTCTTGTGTGAAAATTGGGTAGAGAAGGACGAAGGGAAAGGAGCTTATT
AGGGTGGGTTGAAATTGAAGGAGGGATTGAGGGTTTGCATATGAAATTGGTGCAGTACTG
TGTGATTGAAGCCATGATCTGTTTTAAGTTGACTGACTTGCAGCACGGATAACAGCAATC
AGGAGATTAATTGGGAAAGAAAGAAAGAACGCAAAACTAAGAGAAGAAGAATTTGCAGTA
TGATATGATTAGATATCATCATATCTATATCTACTTGCTTAATTCAC
>FTRC101457G21-b0FSP_20030602
GAATATTATTATTGTTAACACGAAACTGAAGCAGCATTAGAATCGCGATTTTGTATGTAT
AGATGTGAGAGGTTTAAGAAAGAAAAATAAAAAATGAAGTCATTATTTTTGTTGTTGATC
GCTCTTTCTTTCAGCTATGTCATTGCAGAACAGATTTTCCCTGTTCATATCGGTAATTTT
TCCCTCTTTTGAATTTCCTTACTTTAATTTCTTAGGGTTTTAAAATTCAGTTGTAAAATT
TTAATTAATATTCTATCGACAAAGTTTTCAAGTTTTTTTATTTTTATTTTTCGAGTTTAT
TTAATATATGATAAGAATTTGAACAGGTAGTATATTTGGTGGTGGTGGTGGTGGTGGTGG
TGTTAGTAGTGGCAGCTCTCGTGAACCCAAATACAAGATTGAATTCCATCCTGAAGAATC
CCCTTTTCACCCTGTAAGCTTTCTAATTTGTTATTGTGTGTGTTTTTTTTATTTTTGGCT
TAATTAATATTTTAGTCGCTTAAAGAATTTTTTGGTTTCACATTGGTCCTCGATGATTAT
GCAGATAAACATTTCAATTTTCAATGCAGTGACTTCATACATTTCTATAAACACTTAC
