# Supplementary material for: An integrated genetic linkage map for white clover (Trifolium repens L.) with alignment to Medicago
Source: BMC Genomics. 2013 Jun 10;14:388. doi: 10.1186/1471-2164-14-388 (PMC3693905; doi:10.1186/1471-2164-14-388)
Supplement: Additional file 4 — Tabulated single locus homoeologue-specific SSRs in white clover. SSR name refers to the marker; LG = Linkage group; cM = genetic distance along on linkage group in centimorgans; Type refers to repeat motif size – di=dinucleotide, tri = trinucleotide, tetra = tetranucleotide, penta = pentanucleotide, hexa = hexanucleotide; Motif = repeat motif; Repeats = number of times the motif was repeated in the source SSR array; eSize (bp) = predicted amplicon size (base pairs) based on in silico data; Forward and Reverse primers identify the primers flanking the SSR used for PCR amplification. [file 1471-2164-14-388-S4.xlsx]

## Sheet: Appendix 3
Appendix 3. Single-locus homoeologue-specific SSRs in white clover.
SSR name*	LG	Posn	Type	Motif	Repeats	eSize (nt)	Forward primer (5'®3')	Reverse primer (5'®3')
gtrs149	Tr_7-1	45.31	di	ct	8	102	AACTCTCTAACATAGGGCCAAGC	GTGGTCCGCAAGAACATAAATAG
gtrs195	Tr_8-2	77.331	tri	ctt	11	141	TCTCAATCTCACGCTACAAATGA	ATAACGCCACCATAGTCATCATC
gtrs299	Tr_8-1	63.11	tri	tat	10	184	AATCCTATCCAAATACGGACAAT	TGTAGTGTTGAAGCAAACTCAAAT
gtrs343	Tr_1-1	27.085	tri	aat	7	288	TGTTGGTGAGTTTCTTGACCTTT	GAATGAGTGATGACATGCGAATA
gtrs347	Tr_3-2	6.369	tri	aat	28	282	TTGCTTCCACCATAACTCAATTT	CCCGTGTTCATTATTGTTTGATT
gtrs366	Tr_1-1	45.48	tri	att	20	309	CCCAAAGAATACTCATCCTTGAC	GAACGGAAATTGTGTACCAGAAG
gtrs427	Tr_7-2	0	di	ag	40	359	GGGTCTGGTTTGGTTTACTTTG	CAAGATATAGTGCCAACCCTTCA
gtrs446	Tr_3-2	51.044	tri	aat	15	336	CCCGAATAGAATTGGTAGACTCA	GACAGAGAGACGAGTGATGAAGC
gtrs588	Tr_6-1	58.401	tri	tat	7	134	TGGTGTCTGTGTATCTAATCTAAACAT	GAAGTGGAATTGGAGGATTGTTA
gtrs594	Tr_3-2	38.487	tri	tct	7	166	AATATCGAAAGGGACAAACGAAT	GGAACGTCACAGAAGAAGAAGAA
gtrs600	Tr_2-2	34.508	tri	tta	7	154	TGATTCTTAGGATGACTCGTTTGA	TTCTCTACGATTGTGTGTGGAAA
gtrs624	Tr_1-2	16.38	di	ga	12	208	ACAACCAGTGAACCAACATAAGC	GGATTGTATGCAGTTATCCATGT
gtrs625	Tr_4-2	27.607	di	ta	9	215	GGCCATTAGCAAACAAAGTCATA	AAACCGAAGAATTGACCACTACA
gtrs635	Tr_4-1	5.894	tri	aac	8	199	GAATCGACCTTGGAAATGTATGA	CAACATCAAATCCCATCACACTA
gtrs654	Tr_3-1	29.153	tri	atg	8	184	ATCAAACACTCCTCAACTCTGCT	GTGTAACCGTCAATCTCGGAATA
gtrs655	Tr_3-1	72.061	tri	att	7	182	ATCCAGGTTTCAATTTCATCTCA	CACTTCAAGAATGAATCAACCAA
gtrs671	Tr_1-1	6.656	tri	gaa	7	225	ATGTGTAGATTCGCTGGTGAAGT	GAACATCAGTTTCGGTTTCTGTC
gtrs733	Tr_8-1	72.946	tri	aat	14	316	ATTAAGCCCAATAAGCCACAAAC	TATGTAGGAGCAAGTAGGGTGGA
gtrs743	Tr_8-1	49.135	tri	atc	7	267	CATTTCTTCTTCCTTTCCTCTCC	TGAGTTAGGATGGTTTGAGCAAT
gtrs789	Tr_1-2	84.95	tri	ttc	7	324	CAAACCCTTACAATTCAAACCAG	ATCACTTCTTCGTCATCATCGTT
gtrs798	Tr_5-1	10.776	penta	ttgta	5	267	GGGATGTGCTTAGTGAATATGGA	TGTTAAATGGAAATTCAAGCAAG
gtrs836	Tr_4-1	50.893	tri	aga	8	393	TATTGAGAGGAGGCTTTGATGAG	GTAAACTTATCGGTTCGATGACC
gtrs952	Tr_1-2	17.74	di	ag	9	289	ATAGGGCAAACGAAAGCATAAAT	ACTAAGGGTCCTCAAATCAAAGC
ats073	Tr_2-1	0	di	ca	17	302	GAGCAACTGGCAATACATAA	TTGTTGGAACTGCTGATAGA
prs285	Tr_1-2	23.452	tri	aac	4	248	TCCTCAAACGACCTCGTTCT	TCCTTCCAGGTCTTGCAGTT
prs651	Tr_6-1	33.463	tri	gaa	4	160	GTAACGATTCTGTTGTTTACGTCG	CTCGTCGGTAAACGAATACTCC
prs734	Tr_8-2	7.331	tri	tct	4	202	AACTCTTCGACAATGGCTTCA	TGAACTGTTGCGCCTAGATG
